# Supplementary material for: Whole-Genome Analysis of Three Yeast Strains Used for Production of Sherry-Like Wines Revealed Genetic Traits Specific to Flor Yeasts
Source: Front Microbiol. 2018 May 15;9:965. doi: 10.3389/fmicb.2018.00965 (PMC5962777; doi:10.3389/fmicb.2018.00965)
Supplement: Supplementary file 1 [file Table_1.XLS]

## Sheet: Description
This file contains information on raw sequence data and assemblies used for comparative genomic analysis of flor yeast strains
Sheet "Yeast strains"contains a list of yeast strains from Genowine project, AWRI and Magarach collection
Sheet "Strains for FYSM""contains a list of yeast strains assigned to flor and wine groups used for detection of flor yeats specific genetic variations

## Sheet: Yeast strains
Isolate ID	Strain name*	Origin	SRA	Biosample
Genowine samples
MTF1784	F25 (F)	Spain	ERR560552	SAMEA2612325
MTF1832	K1-280-2B (W)	France	ERR560542	SAMEA2612316
MTF1833	D47-60-3B (W)	France	ERR560539	SAMEA2612317
MTF2113	L1414 (W)	France	ERR560547	SAMEA2612323
MTF2114	F52D (F)	Italy	ERR560553	SAMEA2612326
MTF2119	1014-F5 (W)	Italy	ERR560545	SAMEA2612319
MTF2265	7-7 (F)	Spain	ERR560548	SAMEA2731866
MTF2281	GE7-4A (W)	France	ERR560551	SAMEA2612324
MTF2288	F12-3B (F)	Spain	ERR560554	SAMEA2612327
MTF2291	GUF54-A1 (F)	France	ERR560540	SAMEA2612320
MTF2292	P3-D5 (F)	France	ERR560546	SAMEA2612322
MTF2293	TA12-2 (F)	Hungary	ERS485776	SAMEA2612321
MTF2293	TS12-A7 (F)	Hungary	ERR560549	SAMEA2612328
MTF2295	6320-A7 (W)	Italy	ERR560550	SAMEA2612318
MTF2395	20B2 (W)	France	ERR560543	SAMEA2731864
MTF2396	22A4 (W)	France	ERR560544	SAMEA2731865
MTF1438	59A (W)	France	ERR1276734	SAMEA3730514
AWRI samples
	AWRI1796 (W)	Australia	SRR2967949	SAMN04286231
	AWRI723 (**)	Australia	SRR2967842	SAMN04286124
	WLP705 (S)	Australia	SRR2968044	SAMN04286326
	WLP099 (A)	Australia	SRR2968045	SAMN04286327
	WLP862=S288C	Australia	SRR2968046	SAMN04286328
Magarach samples
	I-30 (F)	Russia	SRR6333651	SAMN07811445
	I-329 (F)	Russia	SRR6333652	SAMN07811446
	I-566 (F)	Russia	SRR6333650	SAMN07811447
	I-328 (F)***	Russia	SRR6189557	SAMN07811430
Reference strain
	S288C		SRR2968033	SAMN04286315
	* W- wine yeast, F- flor yeast, S - sake, A-Ale
	** not reported
	*** Mardanov et al., Genome Announc. 2018, 6(5). pii: e01520-17.

## Sheet: Strains for FYSM
	Strain name	Phylogenetic group
	F25	Flor
	F52D	Flor
	7-7	Flor
	GUF54-A1	Flor
	P3-D5	Flor
	TA12-2	Flor
	TS12-A7	Flor
	59A	Flor
	AWRI1796	Flor
	AWRI723	Flor
	I-30	Flor
	I-329	Flor
	I-566	Flor
	K1-280-2B	Wine
	D47-60-3B	Wine
	L1414	Wine
	1014-F5	Wine
	GE7-4A	Wine
	F12-3B	Wine
	6320-A7	Wine
	20B2	Wine
	22A4	Wine
	WLP705	Wine
	WLP099	Wine
	I-328	Wine
