# Supplementary material for: Whole-Genome Analysis of Three Yeast Strains Used for Production of Sherry-Like Wines Revealed Genetic Traits Specific to Flor Yeasts
Source: Front Microbiol. 2018 May 15;9:965. doi: 10.3389/fmicb.2018.00965 (PMC5962777; doi:10.3389/fmicb.2018.00965)
Supplement: Supplementary file 2 [file Table_2.XLS]

## Sheet: Description
	Description
	This file contains a list of flor yeast specific SNP and InDels.

## Sheet: Flor yeast specific SNP&InDel
Chromosome	Position	Reference	FYSM variant	LOCUS TAG	Product	FYSM Description	NUM
I	54215	T	C	YAL048C	ERMES complex Ca(2+)-binding regulatory GTPase GEM1	C|missense_variant|MODERATE|GEM1|YAL048C|transcript|YAL048C|protein_coding|1/1|c.575A>G|p.Asp192Gly|575/1989|575/1989|192/662||,C|upstream_gene_variant|MODIFIER|YAL047W-A|YAL047W-A|transcript|YAL047W-A|protein_coding||c.-369T>C|||||369|,C|downstream_gene_variant|MODIFIER|SPC72|YAL047C|transcript|YAL047C|protein_coding||c.*774A>G|||||774|	1
I	66888	G	C	YAL040C	cyclin CLN3	C|missense_variant|MODERATE|CLN3|YAL040C|transcript|YAL040C|protein_coding|1/1|c.633C>G|p.Phe211Leu|633/1743|633/1743|211/580||	1
I	82297	C	T	YAL034C	Fun19p	T|upstream_gene_variant|MODIFIER|FUN19|YAL034C|transcript|YAL034C|protein_coding||c.-346G>A|||||346|,T|upstream_gene_variant|MODIFIER|POP5|YAL033W|transcript|YAL033W|protein_coding||c.-409C>T|||||409|,T|intergenic_region|MODIFIER|FUN19-POP5|YAL034C-YAL033W|intergenic_region|YAL034C-YAL033W|||n.82297C>T||||||	1
I	90121	A	T	YAL029C	myosin 4	T|missense_variant|MODERATE|MYO4|YAL029C|transcript|YAL029C|protein_coding|1/1|c.2150T>A|p.Leu717Gln|2150/4416|2150/4416|717/1471||	1
I	112621	A	C	YAL021C	CCR4-NOT core exoribonuclease subunit CCR4	C|missense_variant|MODERATE|CCR4|YAL021C|transcript|YAL021C|protein_coding|1/1|c.739T>G|p.Leu247Val|739/2514|739/2514|247/837||,C|downstream_gene_variant|MODIFIER|ATS1|YAL020C|transcript|YAL020C|protein_coding||c.*993T>G|||||993|	1
I	121453	G	A	YAL017W	serine/threonine protein kinase PSK1	A|missense_variant|MODERATE|PSK1|YAL017W|transcript|YAL017W|protein_coding|1/1|c.1229G>A|p.Gly410Glu|1229/4071|1229/4071|410/1356||	1
I	123222	A	G	YAL017W	serine/threonine protein kinase PSK1	G|missense_variant|MODERATE|PSK1|YAL017W|transcript|YAL017W|protein_coding|1/1|c.2998A>G|p.Lys1000Glu|2998/4071|2998/4071|1000/1356||	1
I	130122	A	G	YAL013W	Rpd3L histone deacetylase complex subunit DEP1	G|missense_variant|MODERATE|DEP1|YAL013W|transcript|YAL013W|protein_coding|1/1|c.853A>G|p.Thr285Ala|853/1218|853/1218|285/405||,G|upstream_gene_variant|MODIFIER|CYS3|YAL012W|transcript|YAL012W|protein_coding||c.-677A>G|||||677|	1
I	135127	T	G	YAL010C	Mdm10p	G|missense_variant|MODERATE|MDM10|YAL010C|transcript|YAL010C|protein_coding|1/1|c.539A>C|p.Asn180Thr|539/1482|539/1482|180/493||,G|upstream_gene_variant|MODIFIER|SPO7|YAL009W|transcript|YAL009W|protein_coding||c.-727T>G|||||727|	1
I	137724	T	C	YAL007C	Erp2p	C|missense_variant|MODERATE|ERP2|YAL007C|transcript|YAL007C|protein_coding|1/1|c.622A>G|p.Thr208Ala|622/648|622/648|208/215||,C|downstream_gene_variant|MODIFIER|FUN14|YAL008W|transcript|YAL008W|protein_coding||c.*214T>C|||||214|	1
I	139712	AAATAGTC	AAATAGCC	YAL005C	Hsp70 family ATPase SSA1	AAATAGCC|missense_variant|MODERATE|SSA1|YAL005C|transcript|YAL005C|protein_coding|1/1|c.1714A>G|p.Thr572Ala|1714/1929|1714/1929|572/642||,AAATAGCC|downstream_gene_variant|MODIFIER|TRN1|tP(UGG)A|transcript|tP(UGG)A|protein_coding||c.*464T>C|||||464|WARNING_TRANSCRIPT_NO_START_CODON	1
I	142568	A	T	YAL003W	translation elongation factor 1 subunit beta	T|downstream_gene_variant|MODIFIER|snR18|snR18|transcript|snR18|snoRNA||n.*100A>T|||||100|,T|intron_variant|MODIFIER|EFB1|YAL003W|transcript|YAL003W|protein_coding|1/1|c.81-53A>T||||||WARNING_TRANSCRIPT_MULTIPLE_STOP_CODONS	1
I	153672	T	A	YAR002W	FG-nucleoporin NUP60	A|missense_variant|MODERATE|NUP60|YAR002W|transcript|YAR002W|protein_coding|1/1|c.1416T>A|p.Asn472Lys|1416/1620|1416/1620|472/539||,A|downstream_gene_variant|MODIFIER|ERP1|YAR002C-A|transcript|YAR002C-A|protein_coding||c.*393A>T|||||393|	1
I	153735	C	T	YAR002W	FG-nucleoporin NUP60	T|synonymous_variant|LOW|NUP60|YAR002W|transcript|YAR002W|protein_coding|1/1|c.1479C>T|p.Ile493Ile|1479/1620|1479/1620|493/539||,T|downstream_gene_variant|MODIFIER|ERP1|YAR002C-A|transcript|YAR002C-A|protein_coding||c.*330G>A|||||330|	1
I	171982	G	C	YAR018C	serine/threonine protein kinase KIN3	C|upstream_gene_variant|MODIFIER|KIN3|YAR018C|transcript|YAR018C|protein_coding||c.-279C>G|||||279|,C|downstream_gene_variant|MODIFIER|CDC15|YAR019C|transcript|YAR019C|protein_coding||c.*229C>G|||||229|,C|intergenic_region|MODIFIER|KIN3-CDC15|YAR018C-YAR019C|intergenic_region|YAR018C-YAR019C|||n.171982G>C||||||	1
II	9533	G	A			A|upstream_gene_variant|MODIFIER|tL(UAA)B1|tL(UAA)B1|transcript|tL(UAA)B1|protein_coding||c.-50G>A|||||50|WARNING_TRANSCRIPT_NO_START_CODON,A|downstream_gene_variant|MODIFIER|YBL107W-A|YBL107W-A|transcript|YBL107W-A|protein_coding||c.*161G>A|||||161|,A|downstream_gene_variant|MODIFIER|YBL107C|YBL107C|transcript|YBL107C|protein_coding||c.*428C>T|||||428|,A|intergenic_region|MODIFIER|YBL107W-A-tL(U…	2
II	14196	A	G	YBL106C	putative Rab GTPase-binding protein SRO77	G|upstream_gene_variant|MODIFIER|SRO77|YBL106C|transcript|YBL106C|protein_coding||c.-317T>C|||||317|,G|downstream_gene_variant|MODIFIER|PKC1|YBL105C|transcript|YBL105C|protein_coding||c.*45T>C|||||45|,G|intergenic_region|MODIFIER|SRO77-PKC1|YBL106C-YBL105C|intergenic_region|YBL106C-YBL105C|||n.14196A>G||||||	2
II	25697	T	C	YBL101C	Ecm21p	C|missense_variant|MODERATE|ECM21|YBL101C|transcript|YBL101C|protein_coding|1/1|c.2603A>G|p.Asp868Gly|2603/3354|2603/3354|868/1117||,C|downstream_gene_variant|MODIFIER|SFT2|YBL102W|transcript|YBL102W|protein_coding||c.*952T>C|||||952|	2
II	36374	G	T	YBL099W	F1F0 ATP synthase subunit alpha	T|upstream_gene_variant|MODIFIER|tF(GAA)B|tF(GAA)B|transcript|tF(GAA)B|protein_coding||c.-24G>T|||||24|WARNING_TRANSCRIPT_INCOMPLETE,T|upstream_gene_variant|MODIFIER|ATP1|YBL099W|transcript|YBL099W|protein_coding||c.-679G>T|||||679|,T|downstream_gene_variant|MODIFIER|YBL100C|YBL100C|transcript|YBL100C|protein_coding||c.*615C>A|||||615|,T|intergenic_region|MODIFIER|YBL100W-B-tF(GAA)B|YBL100W-B-tF(…	2
II	37989	G	T	YBL099W	F1F0 ATP synthase subunit alpha	T|missense_variant|MODERATE|ATP1|YBL099W|transcript|YBL099W|protein_coding|1/1|c.937G>T|p.Val313Leu|937/1638|937/1638|313/545||,T|upstream_gene_variant|MODIFIER|YBL100C|YBL100C|transcript|YBL100C|protein_coding||c.-686C>A|||||686|	2
II	39553	G	C	YBL098W	kynurenine 3-monooxygenase	C|missense_variant|MODERATE|BNA4|YBL098W|transcript|YBL098W|protein_coding|1/1|c.409G>C|p.Glu137Gln|409/1383|409/1383|137/460||,C|downstream_gene_variant|MODIFIER|ATP1|YBL099W|transcript|YBL099W|protein_coding||c.*863G>C|||||863|	2
II	41913	A	G	YBL097W	condensin subunit BRN1	G|synonymous_variant|LOW|BRN1|YBL097W|transcript|YBL097W|protein_coding|1/1|c.1083A>G|p.Pro361Pro|1083/2265|1083/2265|361/754||	2
II	58629	C	T	YBL088C	DNA-binding protein kinase TEL1	T|missense_variant|MODERATE|TEL1|YBL088C|transcript|YBL088C|protein_coding|1/1|c.754G>A|p.Ala252Thr|754/8364|754/8364|252/2787||	2
II	63289	G	A	YBL086C	hypothetical protein	A|upstream_gene_variant|MODIFIER|YBL086C|YBL086C|transcript|YBL086C|protein_coding||c.-687C>T|||||687|,A|upstream_gene_variant|MODIFIER|BOI1|YBL085W|transcript|YBL085W|protein_coding||c.-587G>A|||||587|,A|intergenic_region|MODIFIER|YBL086C-BOI1|YBL086C-YBL085W|intergenic_region|YBL086C-YBL085W|||n.63289G>A||||||	2
II	63609	A	G	YBL085W	Boi1p	G|upstream_gene_variant|MODIFIER|BOI1|YBL085W|transcript|YBL085W|protein_coding||c.-267A>G|||||267|,G|intergenic_region|MODIFIER|YBL086C-BOI1|YBL086C-YBL085W|intergenic_region|YBL086C-YBL085W|||n.63609A>G||||||	2
II	66765	A	G	YBL085W	Boi1p	G|missense_variant|MODERATE|BOI1|YBL085W|transcript|YBL085W|protein_coding|1/1|c.2890A>G|p.Thr964Ala|2890/2943|2890/2943|964/980||,G|downstream_gene_variant|MODIFIER|CDC27|YBL084C|transcript|YBL084C|protein_coding||c.*404T>C|||||404|	2
II	72117	A	G	YBL081W	hypothetical protein	G|synonymous_variant|LOW|YBL081W|YBL081W|transcript|YBL081W|protein_coding|1/1|c.252A>G|p.Gln84Gln|252/1107|252/1107|84/368||,G|upstream_gene_variant|MODIFIER|ALG3|YBL082C|transcript|YBL082C|protein_coding||c.-990T>C|||||990|,G|downstream_gene_variant|MODIFIER|PET112|YBL080C|transcript|YBL080C|protein_coding||c.*953T>C|||||953|	2
II	111157	T	C	YBL059W	hypothetical protein	C|missense_variant|MODERATE|YBL059W|YBL059W|transcript|YBL059W|protein_coding|2/2|c.493T>C|p.Cys165Arg|493/580|493/580|165/192||WARNING_TRANSCRIPT_MULTIPLE_STOP_CODONS,C|upstream_gene_variant|MODIFIER|CMC2|YBL059C-A|transcript|YBL059C-A|protein_coding||c.-618A>G|||||618|WARNING_TRANSCRIPT_MULTIPLE_STOP_CODONS,C|upstream_gene_variant|MODIFIER|SHP1|YBL058W|transcript|YBL058W|protein_coding||c.-280T…	2
II	117118	A	G	YBL055C	3'-5'-exodeoxyribonuclease	G|upstream_gene_variant|MODIFIER|YBL055C|YBL055C|transcript|YBL055C|protein_coding||c.-289T>C|||||289|,G|upstream_gene_variant|MODIFIER|TOD6|YBL054W|transcript|YBL054W|protein_coding||c.-471A>G|||||471|,G|intergenic_region|MODIFIER|YBL055C-TOD6|YBL055C-YBL054W|intergenic_region|YBL055C-YBL054W|||n.117118A>G||||||	2
II	119144	C	A	YBL054W	Tod6p	A|missense_variant|MODERATE|TOD6|YBL054W|transcript|YBL054W|protein_coding|1/1|c.1556C>A|p.Ser519Tyr|1556/1578|1556/1578|519/525||,A|upstream_gene_variant|MODIFIER|YBL053W|YBL053W|transcript|YBL053W|protein_coding||c.-191C>A|||||191|,A|downstream_gene_variant|MODIFIER|SAS3|YBL052C|transcript|YBL052C|protein_coding||c.*235G>T|||||235|	2
II	119170	A	G			G|upstream_gene_variant|MODIFIER|YBL053W|YBL053W|transcript|YBL053W|protein_coding||c.-165A>G|||||165|,G|downstream_gene_variant|MODIFIER|TOD6|YBL054W|transcript|YBL054W|protein_coding||c.*4A>G|||||4|,G|downstream_gene_variant|MODIFIER|SAS3|YBL052C|transcript|YBL052C|protein_coding||c.*209T>C|||||209|,G|intergenic_region|MODIFIER|TOD6-YBL053W|YBL054W-YBL053W|intergenic_region|YBL054W-YBL053W|||n.…	2
II	120002	G	A	YBL052C	Sas3p	A|missense_variant|MODERATE|SAS3|YBL052C|transcript|YBL052C|protein_coding|1/1|c.1873C>T|p.Arg625Cys|1873/2496|1873/2496|625/831||,A|downstream_gene_variant|MODIFIER|TOD6|YBL054W|transcript|YBL054W|protein_coding||c.*836G>A|||||836|,A|downstream_gene_variant|MODIFIER|YBL053W|YBL053W|transcript|YBL053W|protein_coding||c.*293G>A|||||293|	2
II	121004	G	A	YBL052C	Sas3p	A|missense_variant|MODERATE|SAS3|YBL052C|transcript|YBL052C|protein_coding|1/1|c.871C>T|p.Pro291Ser|871/2496|871/2496|291/831||	2
II	122287	T	C	YBL052C	Sas3p	C|upstream_gene_variant|MODIFIER|SAS3|YBL052C|transcript|YBL052C|protein_coding||c.-413A>G|||||413|,C|downstream_gene_variant|MODIFIER|PIN4|YBL051C|transcript|YBL051C|protein_coding||c.*466A>G|||||466|,C|intergenic_region|MODIFIER|SAS3-PIN4|YBL052C-YBL051C|intergenic_region|YBL052C-YBL051C|||n.122287T>C||||||	2
II	125600	G	A	YBL050W	Sec17p	A|synonymous_variant|LOW|SEC17|YBL050W|transcript|YBL050W|protein_coding|2/2|c.360G>A|p.Lys120Lys|360/879|360/879|120/292||,A|upstream_gene_variant|MODIFIER|PIN4|YBL051C|transcript|YBL051C|protein_coding||c.-841C>T|||||841|	2
II	126813	T	C	YBL049W	Moh1p	C|upstream_gene_variant|MODIFIER|MOH1|YBL049W|transcript|YBL049W|protein_coding||c.-15T>C|||||15|,C|upstream_gene_variant|MODIFIER|RRT1|YBL048W|transcript|YBL048W|protein_coding||c.-486T>C|||||486|,C|downstream_gene_variant|MODIFIER|SEC17|YBL050W|transcript|YBL050W|protein_coding||c.*694T>C|||||694|,C|intergenic_region|MODIFIER|SEC17-MOH1|YBL050W-YBL049W|intergenic_region|YBL050W-YBL049W|||n.1268…	2
II	126920	G	A	YBL049W	Moh1p	A|synonymous_variant|LOW|MOH1|YBL049W|transcript|YBL049W|protein_coding|1/1|c.93G>A|p.Gln31Gln|93/417|93/417|31/138||,A|upstream_gene_variant|MODIFIER|RRT1|YBL048W|transcript|YBL048W|protein_coding||c.-379G>A|||||379|,A|downstream_gene_variant|MODIFIER|SEC17|YBL050W|transcript|YBL050W|protein_coding||c.*801G>A|||||801|,A|downstream_gene_variant|MODIFIER|EDE1|YBL047C|transcript|YBL047C|protein_cod…	2
II	128805	CCGTC	CC	YBL047C	Ede1p	CC|conservative_inframe_deletion|MODERATE|EDE1|YBL047C|transcript|YBL047C|protein_coding|1/1|c.3232_3234delGAC|p.Asp1078del|3234/4146|3232/4146|1078/1381||	2
II	131468	C	T	YBL047C	Ede1p	T|synonymous_variant|LOW|EDE1|YBL047C|transcript|YBL047C|protein_coding|1/1|c.573G>A|p.Glu191Glu|573/4146|573/4146|191/1381||,T|upstream_gene_variant|MODIFIER|PSY4|YBL046W|transcript|YBL046W|protein_coding||c.-956C>T|||||956|	2
II	132188	G	T	YBL047C	Ede1p	T|upstream_gene_variant|MODIFIER|EDE1|YBL047C|transcript|YBL047C|protein_coding||c.-148C>A|||||148|,T|upstream_gene_variant|MODIFIER|PSY4|YBL046W|transcript|YBL046W|protein_coding||c.-236G>T|||||236|,T|intergenic_region|MODIFIER|EDE1-PSY4|YBL047C-YBL046W|intergenic_region|YBL047C-YBL046W|||n.132188G>T||||||	2
II	132435	G	A	YBL046W	Psy4p	A|synonymous_variant|LOW|PSY4|YBL046W|transcript|YBL046W|protein_coding|1/1|c.12G>A|p.Thr4Thr|12/1326|12/1326|4/441||,A|upstream_gene_variant|MODIFIER|EDE1|YBL047C|transcript|YBL047C|protein_coding||c.-395C>T|||||395|	2
II	134116	T	A	YBL046W	Psy4p	A|downstream_gene_variant|MODIFIER|PSY4|YBL046W|transcript|YBL046W|protein_coding||c.*367T>A|||||367|,A|downstream_gene_variant|MODIFIER|COR1|YBL045C|transcript|YBL045C|protein_coding||c.*27A>T|||||27|,A|intergenic_region|MODIFIER|PSY4-COR1|YBL046W-YBL045C|intergenic_region|YBL046W-YBL045C|||n.134116T>A||||||	2
II	136650	T	A	YBL043W	Ecm13p	A|upstream_gene_variant|MODIFIER|ECM13|YBL043W|transcript|YBL043W|protein_coding||c.-38T>A|||||38|,A|downstream_gene_variant|MODIFIER|YBL044W|YBL044W|transcript|YBL044W|protein_coding||c.*284T>A|||||284|,A|intergenic_region|MODIFIER|YBL044W-ECM13|YBL044W-YBL043W|intergenic_region|YBL044W-YBL043W|||n.136650T>A||||||	2
II	136921	C	A	YBL043W	Ecm13p	A|synonymous_variant|LOW|ECM13|YBL043W|transcript|YBL043W|protein_coding|1/1|c.234C>A|p.Ile78Ile|234/774|234/774|78/257||,A|downstream_gene_variant|MODIFIER|YBL044W|YBL044W|transcript|YBL044W|protein_coding||c.*555C>A|||||555|	2
II	137152	C	T	YBL043W	Ecm13p	T|synonymous_variant|LOW|ECM13|YBL043W|transcript|YBL043W|protein_coding|1/1|c.465C>T|p.Tyr155Tyr|465/774|465/774|155/257||,T|downstream_gene_variant|MODIFIER|YBL044W|YBL044W|transcript|YBL044W|protein_coding||c.*786C>T|||||786|	2
II	137407	C	T	YBL043W	Ecm13p	T|synonymous_variant|LOW|ECM13|YBL043W|transcript|YBL043W|protein_coding|1/1|c.720C>T|p.Val240Val|720/774|720/774|240/257||,T|downstream_gene_variant|MODIFIER|FUI1|YBL042C|transcript|YBL042C|protein_coding||c.*934G>A|||||934|	2
II	143721	A	G	YBL040C	Erd2p	G|upstream_gene_variant|MODIFIER|ERD2|YBL040C|transcript|YBL040C|protein_coding||c.-853T>C|||||853|WARNING_TRANSCRIPT_MULTIPLE_STOP_CODONS,G|downstream_gene_variant|MODIFIER|YBL039W-B|YBL039W-B|transcript|YBL039W-B|protein_coding||c.*149A>G|||||149|,G|downstream_gene_variant|MODIFIER|URA7|YBL039C|transcript|YBL039C|protein_coding||c.*268T>C|||||268|,G|intergenic_region|MODIFIER|YBL039W-B-URA7|YBL…	2
II	144211	CAAC	GAAT	YBL039C	CTP synthase URA7	GAAT|missense_variant|MODERATE|URA7|YBL039C|transcript|YBL039C|protein_coding|1/1|c.1515_1518delGTTGinsATTC|p.GlyLeu505GlyPhe|1518/1740|1515/1740|505/579||,GAAT|downstream_gene_variant|MODIFIER|YBL039W-B|YBL039W-B|transcript|YBL039W-B|protein_coding||c.*639_*642delCAACinsGAAT|||||639|,GAAT|downstream_gene_variant|MODIFIER|YBL039C-A|YBL039C-A|transcript|YBL039C-A|protein_coding||c.*734_*737delGTTG…	2
II	152389	AG	CT	YBL035C	DNA-directed DNA polymerase alpha subunit POL12	CT|missense_variant|MODERATE|POL12|YBL035C|transcript|YBL035C|protein_coding|1/1|c.1221_1222delCTinsAG|p.AsnPhe407LysVal|1222/2118|1221/2118|407/705||	2
II	162928	G	A	YBL031W	She1p	A|downstream_gene_variant|MODIFIER|SHE1|YBL031W|transcript|YBL031W|protein_coding||c.*213G>A|||||213|,A|downstream_gene_variant|MODIFIER|PET9|YBL030C|transcript|YBL030C|protein_coding||c.*113C>T|||||113|,A|intergenic_region|MODIFIER|SHE1-PET9|YBL031W-YBL030C|intergenic_region|YBL031W-YBL030C|||n.162928G>A||||||	2
II	163439	C	A	YBL030C	ADP/ATP carrier protein PET9	A|missense_variant|MODERATE|PET9|YBL030C|transcript|YBL030C|protein_coding|1/1|c.559G>T|p.Ala187Ser|559/957|559/957|187/318||,A|downstream_gene_variant|MODIFIER|SHE1|YBL031W|transcript|YBL031W|protein_coding||c.*724C>A|||||724|	2
II	165754	T	G	YBL029C-A	hypothetical protein	G|upstream_gene_variant|MODIFIER|YBL029C-A|YBL029C-A|transcript|YBL029C-A|protein_coding||c.-982A>C|||||982|,G|upstream_gene_variant|MODIFIER|YBL029W|YBL029W|transcript|YBL029W|protein_coding||c.-380T>G|||||380|,G|intergenic_region|MODIFIER|YBL029C-A-YBL029W|YBL029C-A-YBL029W|intergenic_region|YBL029C-A-YBL029W|||n.165754T>G||||||	2
II	166040	G	T	YBL029W	hypothetical protein	T|upstream_gene_variant|MODIFIER|YBL029W|YBL029W|transcript|YBL029W|protein_coding||c.-94G>T|||||94|,T|intergenic_region|MODIFIER|YBL029C-A-YBL029W|YBL029C-A-YBL029W|intergenic_region|YBL029C-A-YBL029W|||n.166040G>T||||||	2
II	168059	T	C	YBL028C	hypothetical protein	C|upstream_gene_variant|MODIFIER|YBL028C|YBL028C|transcript|YBL028C|protein_coding||c.-221A>G|||||221|,C|upstream_gene_variant|MODIFIER|RPL19B|YBL027W|transcript|YBL027W|protein_coding||c.-364T>C|||||364|WARNING_TRANSCRIPT_MULTIPLE_STOP_CODONS,C|downstream_gene_variant|MODIFIER|YBL029W|YBL029W|transcript|YBL029W|protein_coding||c.*795T>C|||||795|,C|intergenic_region|MODIFIER|YBL028C-RPL19B|YBL028…	2
II	177411	G	T	YBL023C	MCM DNA helicase complex subunit MCM2	T|missense_variant|MODERATE|MCM2|YBL023C|transcript|YBL023C|protein_coding|1/1|c.116C>A|p.Pro39His|116/2607|116/2607|39/868||,T|downstream_gene_variant|MODIFIER|PIM1|YBL022C|transcript|YBL022C|protein_coding||c.*463C>A|||||463|	2
II	179532	G	A	YBL022C	ATP-dependent Lon protease PIM1	A|missense_variant|MODERATE|PIM1|YBL022C|transcript|YBL022C|protein_coding|1/1|c.1744C>T|p.His582Tyr|1744/3402|1744/3402|582/1133||	2
II	183913	T	C	YBL020W	glycolipid translocation protein	C|missense_variant|MODERATE|RFT1|YBL020W|transcript|YBL020W|protein_coding|1/1|c.1513T>C|p.Phe505Leu|1513/1725|1513/1725|505/574||,C|upstream_gene_variant|MODIFIER|APN2|YBL019W|transcript|YBL019W|protein_coding||c.-440T>C|||||440|	2
II	186982	A	G	YBL017C	type I sorting receptor	G|synonymous_variant|LOW|PEP1|YBL017C|transcript|YBL017C|protein_coding|1/1|c.4602T>C|p.Asp1534Asp|4602/4740|4602/4740|1534/1579||,G|upstream_gene_variant|MODIFIER|POP8|YBL018C|transcript|YBL018C|protein_coding||c.-508T>C|||||508|WARNING_TRANSCRIPT_MULTIPLE_STOP_CODONS	2
II	187139	C	T	YBL017C	type I sorting receptor	T|missense_variant|MODERATE|PEP1|YBL017C|transcript|YBL017C|protein_coding|1/1|c.4445G>A|p.Gly1482Glu|4445/4740|4445/4740|1482/1579||,T|upstream_gene_variant|MODIFIER|POP8|YBL018C|transcript|YBL018C|protein_coding||c.-665G>A|||||665|WARNING_TRANSCRIPT_MULTIPLE_STOP_CODONS	2
II	194669	C	T	YBL015W	acetyl-CoA hydrolase	T|missense_variant|MODERATE|ACH1|YBL015W|transcript|YBL015W|protein_coding|1/1|c.548C>T|p.Thr183Met|548/1581|548/1581|183/526||	2
II	195904	C	T	YBL015W	acetyl-CoA hydrolase	T|downstream_gene_variant|MODIFIER|ACH1|YBL015W|transcript|YBL015W|protein_coding||c.*202C>T|||||202|,T|intergenic_region|MODIFIER|ACH1-tI(AAU)B|YBL015W-tI(AAU)B|intergenic_region|YBL015W-tI(AAU)B|||n.195904C>T||||||	2
II	232118	T	G	YBL004W	Utp20p	G|missense_variant|MODERATE|UTP20|YBL004W|transcript|YBL004W|protein_coding|1/1|c.4483T>G|p.Ser1495Ala|4483/7482|4483/7482|1495/2493||	2
II	255828	TCCAT	CCCAT,CCCAC	YBR009C	histone H4	CCCAT|upstream_gene_variant|MODIFIER|HHF1|YBR009C|transcript|YBR009C|protein_coding||c.-144A>G|||||144|,CCCAC|upstream_gene_variant|MODIFIER|HHF1|YBR009C|transcript|YBR009C|protein_coding||c.-148_-144delATGGAinsGTGGG|||||144|,CCCAT|upstream_gene_variant|MODIFIER|HHT1|YBR010W|transcript|YBR010W|protein_coding||c.-503T>C|||||503|,CCCAC|upstream_gene_variant|MODIFIER|HHT1|YBR010W|transcript|YBR010W|…	2
II	276799	C	G	YBR019C	bifunctional UDP-glucose 4-epimerase/aldose 1-epimerase	G|missense_variant|MODERATE|GAL10|YBR019C|transcript|YBR019C|protein_coding|1/1|c.1554G>C|p.Met518Ile|1554/2100|1554/2100|518/699||	2
II	277831	C	T	YBR019C	bifunctional UDP-glucose 4-epimerase/aldose 1-epimerase	T|synonymous_variant|LOW|GAL10|YBR019C|transcript|YBR019C|protein_coding|1/1|c.522G>A|p.Leu174Leu|522/2100|522/2100|174/699||	2
II	279800	C	T	YBR020W	galactokinase	T|synonymous_variant|LOW|GAL1|YBR020W|transcript|YBR020W|protein_coding|1/1|c.780C>T|p.Thr260Thr|780/1587|780/1587|260/528||	2
II	295802	C	A	YBR028C	putative protein kinase YPK3	A|missense_variant|MODERATE|YPK3|YBR028C|transcript|YBR028C|protein_coding|1/1|c.201G>T|p.Arg67Ser|201/1578|201/1578|67/525||,A|downstream_gene_variant|MODIFIER|CDS1|YBR029C|transcript|YBR029C|protein_coding||c.*567G>T|||||567|	2
II	299680	T	G	YBR030W	protein-lysine N-methyltransferase	G|synonymous_variant|LOW|RKM3|YBR030W|transcript|YBR030W|protein_coding|1/1|c.1389T>G|p.Val463Val|1389/1659|1389/1659|463/552||,G|upstream_gene_variant|MODIFIER|RPL4A|YBR031W|transcript|YBR031W|protein_coding||c.-486T>G|||||486|	2
II	299759	C	T	YBR030W	protein-lysine N-methyltransferase	T|synonymous_variant|LOW|RKM3|YBR030W|transcript|YBR030W|protein_coding|1/1|c.1468C>T|p.Leu490Leu|1468/1659|1468/1659|490/552||,T|upstream_gene_variant|MODIFIER|RPL4A|YBR031W|transcript|YBR031W|protein_coding||c.-407C>T|||||407|	2
II	316385	G	A	YBR039W	F1F0 ATP synthase subunit gamma	A|missense_variant|MODERATE|ATP3|YBR039W|transcript|YBR039W|protein_coding|1/1|c.811G>A|p.Asp271Asn|811/936|811/936|271/311||,A|upstream_gene_variant|MODIFIER|FIG1|YBR040W|transcript|YBR040W|protein_coding||c.-583G>A|||||583|	2
II	316409	G	A	YBR039W	F1F0 ATP synthase subunit gamma	A|missense_variant|MODERATE|ATP3|YBR039W|transcript|YBR039W|protein_coding|1/1|c.835G>A|p.Asp279Asn|835/936|835/936|279/311||,A|upstream_gene_variant|MODIFIER|FIG1|YBR040W|transcript|YBR040W|protein_coding||c.-559G>A|||||559|	2
II	317248	C	T	YBR040W	Fig1p	T|missense_variant|MODERATE|FIG1|YBR040W|transcript|YBR040W|protein_coding|1/1|c.281C>T|p.Ser94Phe|281/897|281/897|94/298||,T|downstream_gene_variant|MODIFIER|ATP3|YBR039W|transcript|YBR039W|protein_coding||c.*738C>T|||||738|	2
II	358277	G	A	YBR059C	serine/threonine protein kinase AKL1	A|synonymous_variant|LOW|AKL1|YBR059C|transcript|YBR059C|protein_coding|1/1|c.1911C>T|p.Ser637Ser|1911/3327|1911/3327|637/1108||	2
II	361606	C	T	YBR060C	origin recognition complex subunit 2	T|synonymous_variant|LOW|ORC2|YBR060C|transcript|YBR060C|protein_coding|1/1|c.909G>A|p.Gln303Gln|909/1863|909/1863|303/620||	2
II	367067	C	T	YBR063C	hypothetical protein	T|missense_variant|MODERATE|YBR063C|YBR063C|transcript|YBR063C|protein_coding|1/1|c.1118G>A|p.Cys373Tyr|1118/1215|1118/1215|373/404||,T|upstream_gene_variant|MODIFIER|YBR062C|YBR062C|transcript|YBR062C|protein_coding||c.-467G>A|||||467|WARNING_TRANSCRIPT_MULTIPLE_STOP_CODONS,T|upstream_gene_variant|MODIFIER|YBR064W|YBR064W|transcript|YBR064W|protein_coding||c.-696C>T|||||696|	2
II	367627	GTT	GT	YBR063C	hypothetical protein	GT|frameshift_variant|HIGH|YBR063C|YBR063C|transcript|YBR063C|protein_coding|1/1|c.556delA|p.Asn186fs|556/1215|556/1215|186/404||,GT|upstream_gene_variant|MODIFIER|YBR064W|YBR064W|transcript|YBR064W|protein_coding||c.-134delT|||||134|,GT|downstream_gene_variant|MODIFIER|ECM2|YBR065C|transcript|YBR065C|protein_coding||c.*955delA|||||955|	2
II	367884	A	G,C	YBR063C	hypothetical protein	C|missense_variant|MODERATE|YBR063C|YBR063C|transcript|YBR063C|protein_coding|1/1|c.301T>G|p.Leu101Val|301/1215|301/1215|101/404||,G|missense_variant|MODERATE|YBR064W|YBR064W|transcript|YBR064W|protein_coding|1/1|c.122A>G|p.Lys41Arg|122/429|122/429|41/142||,C|missense_variant|MODERATE|YBR064W|YBR064W|transcript|YBR064W|protein_coding|1/1|c.122A>C|p.Lys41Thr|122/429|122/429|41/142||,G|synonymous_v…	2
II	368027	G	A	YBR063C	hypothetical protein	A|missense_variant|MODERATE|YBR063C|YBR063C|transcript|YBR063C|protein_coding|1/1|c.158C>T|p.Thr53Ile|158/1215|158/1215|53/404||,A|missense_variant|MODERATE|YBR064W|YBR064W|transcript|YBR064W|protein_coding|1/1|c.265G>A|p.Val89Ile|265/429|265/429|89/142||,A|downstream_gene_variant|MODIFIER|ECM2|YBR065C|transcript|YBR065C|protein_coding||c.*557C>T|||||557|	2
II	368563	ATG	ATA,GTA	YBR063C	hypothetical protein	GTA|upstream_gene_variant|MODIFIER|YBR063C|YBR063C|transcript|YBR063C|protein_coding||c.-381_-379delCATinsTAC|||||379|,ATA|upstream_gene_variant|MODIFIER|YBR063C|YBR063C|transcript|YBR063C|protein_coding||c.-381C>T|||||381|,GTA|downstream_gene_variant|MODIFIER|YBR064W|YBR064W|transcript|YBR064W|protein_coding||c.*372_*374delATGinsGTA|||||372|,ATA|downstream_gene_variant|MODIFIER|YBR064W|YBR064W|t…	2
II	369755	C	T	YBR065C	Ecm2p	T|upstream_gene_variant|MODIFIER|ECM2|YBR065C|transcript|YBR065C|protein_coding||c.-77G>A|||||77|,T|downstream_gene_variant|MODIFIER|NRG2|YBR066C|transcript|YBR066C|protein_coding||c.*282G>A|||||282|,T|intergenic_region|MODIFIER|ECM2-NRG2|YBR065C-YBR066C|intergenic_region|YBR065C-YBR066C|||n.369755C>T||||||	2
II	370431	A	C	YBR066C	Nrg2p	C|missense_variant|MODERATE|NRG2|YBR066C|transcript|YBR066C|protein_coding|1/1|c.269T>G|p.Ile90Ser|269/663|269/663|90/220||,C|upstream_gene_variant|MODIFIER|ECM2|YBR065C|transcript|YBR065C|protein_coding||c.-753T>G|||||753|	2
II	371407	T	C	YBR066C	Nrg2p	C|upstream_gene_variant|MODIFIER|NRG2|YBR066C|transcript|YBR066C|protein_coding||c.-708A>G|||||708|,C|downstream_gene_variant|MODIFIER|TIP1|YBR067C|transcript|YBR067C|protein_coding||c.*696A>G|||||696|,C|intergenic_region|MODIFIER|NRG2-TIP1|YBR066C-YBR067C|intergenic_region|YBR066C-YBR067C|||n.371407T>C||||||	2
II	373738	A	G	YBR068C	branched-chain amino acid permease BAP2	G|downstream_gene_variant|MODIFIER|BAP2|YBR068C|transcript|YBR068C|protein_coding||c.*123T>C|||||123|,G|intergenic_region|MODIFIER|TIP1-BAP2|YBR067C-YBR068C|intergenic_region|YBR067C-YBR068C|||n.373738A>G||||||	2
II	374202	C	T	YBR068C	branched-chain amino acid permease BAP2	T|missense_variant|MODERATE|BAP2|YBR068C|transcript|YBR068C|protein_coding|1/1|c.1489G>A|p.Ala497Thr|1489/1830|1489/1830|497/609||	2
II	377269	C	A	YBR069C	amino acid transporter TAT1	A|missense_variant|MODERATE|TAT1|YBR069C|transcript|YBR069C|protein_coding|1/1|c.1165G>T|p.Ala389Ser|1165/1860|1165/1860|389/619||	2
II	377431	A	G	YBR069C	amino acid transporter TAT1	G|synonymous_variant|LOW|TAT1|YBR069C|transcript|YBR069C|protein_coding|1/1|c.1003T>C|p.Leu335Leu|1003/1860|1003/1860|335/619||	2
II	381419	C	T	YBR072W	chaperone protein HSP26	T|upstream_gene_variant|MODIFIER|HSP26|YBR072W|transcript|YBR072W|protein_coding||c.-611C>T|||||611|,T|downstream_gene_variant|MODIFIER|YBR071W|YBR071W|transcript|YBR071W|protein_coding||c.*373C>T|||||373|,T|intergenic_region|MODIFIER|YBR071W-HSP26|YBR071W-YBR072W|intergenic_region|YBR071W-YBR072W|||n.381419C>T||||||	2
II	382688	T	C	YBR073W	DNA-dependent ATPase RDH54	C|upstream_gene_variant|MODIFIER|RDH54|YBR073W|transcript|YBR073W|protein_coding||c.-424T>C|||||424|,C|downstream_gene_variant|MODIFIER|HSP26|YBR072W|transcript|YBR072W|protein_coding||c.*14T>C|||||14|,C|downstream_gene_variant|MODIFIER|YBR072C-A|YBR072C-A|transcript|YBR072C-A|protein_coding||c.*172A>G|||||172|,C|intergenic_region|MODIFIER|HSP26-YBR072C-A|YBR072W-YBR072C-A|intergenic_region|YBR07…	2
II	389808	A	T	YBR076W	Ecm8p	T|upstream_gene_variant|MODIFIER|ECM8|YBR076W|transcript|YBR076W|protein_coding||c.-419A>T|||||419|,T|downstream_gene_variant|MODIFIER|YBR074W|YBR074W|transcript|YBR074W|protein_coding||c.*592A>T|||||592|,T|intergenic_region|MODIFIER|YBR074W-ECM8|YBR074W-YBR076W|intergenic_region|YBR074W-YBR076W|||n.389808A>T||||||	2
II	390193	C	T	YBR076W	Ecm8p	T|upstream_gene_variant|MODIFIER|ECM8|YBR076W|transcript|YBR076W|protein_coding||c.-34C>T|||||34|,T|downstream_gene_variant|MODIFIER|YBR074W|YBR074W|transcript|YBR074W|protein_coding||c.*977C>T|||||977|,T|intergenic_region|MODIFIER|YBR074W-ECM8|YBR074W-YBR076W|intergenic_region|YBR074W-YBR076W|||n.390193C>T||||||	2
II	394703	C	T	YBR078W	Ecm33p	T|missense_variant|MODERATE|ECM33|YBR078W|transcript|YBR078W|protein_coding|2/2|c.1249C>T|p.His417Tyr|1249/1288|1249/1288|417/428||WARNING_TRANSCRIPT_MULTIPLE_STOP_CODONS,T|downstream_gene_variant|MODIFIER|RPG1|YBR079C|transcript|YBR079C|protein_coding||c.*680G>A|||||680|	2
II	401113	T	A	YBR080C	AAA family ATPase SEC18	A|upstream_gene_variant|MODIFIER|SEC18|YBR080C|transcript|YBR080C|protein_coding||c.-223A>T|||||223|,A|downstream_gene_variant|MODIFIER|SPT7|YBR081C|transcript|YBR081C|protein_coding||c.*140A>T|||||140|,A|intergenic_region|MODIFIER|SEC18-SPT7|YBR080C-YBR081C|intergenic_region|YBR080C-YBR081C|||n.401113T>A||||||	2
II	405107	T	C	YBR081C	SAGA histone acetyltransferase complex subunit SPT7	C|missense_variant|MODERATE|SPT7|YBR081C|transcript|YBR081C|protein_coding|1/1|c.145A>G|p.Ile49Val|145/3999|145/3999|49/1332||,C|upstream_gene_variant|MODIFIER|tR(UCU)B|tR(UCU)B|transcript|tR(UCU)B|protein_coding||c.-771T>C|||||771|WARNING_TRANSCRIPT_MULTIPLE_STOP_CODONS,C|upstream_gene_variant|MODIFIER|tD(GUC)B|tD(GUC)B|transcript|tD(GUC)B|protein_coding||c.-853T>C|||||853|WARNING_TRANSCRIPT_NO_…	2
II	405333	A	G	YBR081C	SAGA histone acetyltransferase complex subunit SPT7	G|upstream_gene_variant|MODIFIER|SPT7|YBR081C|transcript|YBR081C|protein_coding||c.-82T>C|||||82|,G|upstream_gene_variant|MODIFIER|tR(UCU)B|tR(UCU)B|transcript|tR(UCU)B|protein_coding||c.-545A>G|||||545|WARNING_TRANSCRIPT_MULTIPLE_STOP_CODONS,G|upstream_gene_variant|MODIFIER|tD(GUC)B|tD(GUC)B|transcript|tD(GUC)B|protein_coding||c.-627A>G|||||627|WARNING_TRANSCRIPT_NO_START_CODON,G|intergenic_regi…	2
II	405569	A	C	YBR081C	SAGA histone acetyltransferase complex subunit SPT7	C|upstream_gene_variant|MODIFIER|SPT7|YBR081C|transcript|YBR081C|protein_coding||c.-318T>G|||||318|,C|upstream_gene_variant|MODIFIER|tR(UCU)B|tR(UCU)B|transcript|tR(UCU)B|protein_coding||c.-309A>C|||||309|WARNING_TRANSCRIPT_MULTIPLE_STOP_CODONS,C|upstream_gene_variant|MODIFIER|tD(GUC)B|tD(GUC)B|transcript|tD(GUC)B|protein_coding||c.-391A>C|||||391|WARNING_TRANSCRIPT_NO_START_CODON,C|intergenic_re…	2
II	408543	C	T	YBR083W	Tec1p	T|upstream_gene_variant|MODIFIER|TEC1|YBR083W|transcript|YBR083W|protein_coding||c.-626C>T|||||626|,T|intergenic_region|MODIFIER|UBC4-TEC1|YBR082C-YBR083W|intergenic_region|YBR082C-YBR083W|||n.408543C>T||||||	2
II	408643	CT	CG,TG	YBR083W	Tec1p	TG|upstream_gene_variant|MODIFIER|TEC1|YBR083W|transcript|YBR083W|protein_coding||c.-526_-525delCTinsTG|||||526|,CG|upstream_gene_variant|MODIFIER|TEC1|YBR083W|transcript|YBR083W|protein_coding||c.-525T>G|||||525|,TG|intergenic_region|MODIFIER|UBC4-TEC1|YBR082C-YBR083W|intergenic_region|YBR082C-YBR083W|||n.408643_408644delCTinsTG||||||,CG|intergenic_region|MODIFIER|UBC4-TEC1|YBR082C-YBR083W|inter…	2
II	411708	G	A	YBR084W	trifunctional formate-tetrahydrofolate ligase/methenyltetrahydrofolate cyclohydrolase/methylenetetrahydrofolate dehydrogenase MIS1	A|missense_variant|MODERATE|MIS1|YBR084W|transcript|YBR084W|protein_coding|1/1|c.655G>A|p.Ala219Thr|655/2928|655/2928|219/975||	2
II	422708	A	G	YBR086C	Ist2p	G|missense_variant|MODERATE|IST2|YBR086C|transcript|YBR086C|protein_coding|1/1|c.334T>C|p.Ser112Pro|334/2841|334/2841|112/946||	2
II	438167	A	C	YBR097W	ubiquitin-binding serine/threonine protein kinase VPS15	C|missense_variant|MODERATE|VPS15|YBR097W|transcript|YBR097W|protein_coding|1/1|c.1217A>C|p.Gln406Pro|1217/4365|1217/4365|406/1454||	2
II	441338	C	G	YBR098W	Mms4p	G|upstream_gene_variant|MODIFIER|MMS4|YBR098W|transcript|YBR098W|protein_coding||c.-177C>G|||||177|,G|downstream_gene_variant|MODIFIER|VPS15|YBR097W|transcript|YBR097W|protein_coding||c.*23C>G|||||23|,G|intergenic_region|MODIFIER|VPS15-MMS4|YBR097W-YBR098W|intergenic_region|YBR097W-YBR098W|||n.441338C>G||||||	2
II	455386	C	T	YBR108W	Aim3p	T|missense_variant|MODERATE|AIM3|YBR108W|transcript|YBR108W|protein_coding|1/1|c.565C>T|p.Pro189Ser|565/2844|565/2844|189/947||,T|upstream_gene_variant|MODIFIER|IML3|YBR107C|transcript|YBR107C|protein_coding||c.-856G>A|||||856|	2
II	476730	CGC	TGT,TGC	YBR117C	transketolase TKL2	TGC|upstream_gene_variant|MODIFIER|TKL2|YBR117C|transcript|YBR117C|protein_coding||c.-293G>A|||||293|,TGT|upstream_gene_variant|MODIFIER|TKL2|YBR117C|transcript|YBR117C|protein_coding||c.-295_-293delGCGinsACA|||||293|,TGC|upstream_gene_variant|MODIFIER|TEF2|YBR118W|transcript|YBR118W|protein_coding||c.-941C>T|||||941|,TGT|upstream_gene_variant|MODIFIER|TEF2|YBR118W|transcript|YBR118W|protein_codi…	2
II	483215	A	G	YBR121C	glycine--tRNA ligase	G|synonymous_variant|LOW|GRS1|YBR121C|transcript|YBR121C|protein_coding|1/1|c.153T>C|p.Cys51Cys|153/2004|153/2004|51/667||,G|upstream_gene_variant|MODIFIER|YBR121C-A|YBR121C-A|transcript|YBR121C-A|protein_coding||c.-731T>C|||||731|,G|downstream_gene_variant|MODIFIER|MRPL36|YBR122C|transcript|YBR122C|protein_coding||c.*755T>C|||||755|	2
II	488513	A	G	YBR125C	type 2C protein phosphatase PTC4	G|upstream_gene_variant|MODIFIER|PTC4|YBR125C|transcript|YBR125C|protein_coding||c.-133T>C|||||133|,G|downstream_gene_variant|MODIFIER|TPS1|YBR126C|transcript|YBR126C|protein_coding||c.*392T>C|||||392|,G|intergenic_region|MODIFIER|PTC4-TPS1|YBR125C-YBR126C|intergenic_region|YBR125C-YBR126C|||n.488513A>G||||||	2
II	500193	G	A	YBR132C	Agp2p	A|missense_variant|MODERATE|AGP2|YBR132C|transcript|YBR132C|protein_coding|1/1|c.1250C>T|p.Ala417Val|1250/1791|1250/1791|417/596||,A|downstream_gene_variant|MODIFIER|CCZ1|YBR131W|transcript|YBR131W|protein_coding||c.*916G>A|||||916|	2
II	500944	CA	GT,GA	YBR132C	Agp2p	GT|missense_variant|MODERATE|AGP2|YBR132C|transcript|YBR132C|protein_coding|1/1|c.498_499delTGinsAC|p.AlaVal166AlaLeu|499/1791|498/1791|166/596||,GA|missense_variant|MODERATE|AGP2|YBR132C|transcript|YBR132C|protein_coding|1/1|c.499G>C|p.Val167Leu|499/1791|499/1791|167/596||,GA|downstream_gene_variant|MODIFIER|HSL7|YBR133C|transcript|YBR133C|protein_coding||c.*860G>C|||||860|,GT|downstream_gene_va…	2
II	502111	T	C	YBR133C	protein arginine N-methyltransferase	C|missense_variant|MODERATE|HSL7|YBR133C|transcript|YBR133C|protein_coding|1/1|c.2177A>G|p.Asp726Gly|2177/2484|2177/2484|726/827||,C|upstream_gene_variant|MODIFIER|AGP2|YBR132C|transcript|YBR132C|protein_coding||c.-669A>G|||||669|	2
II	506488	T	C	YBR136W	protein kinase MEC1	C|missense_variant|MODERATE|MEC1|YBR136W|transcript|YBR136W|protein_coding|1/1|c.821T>C|p.Val274Ala|821/7107|821/7107|274/2368||	2
II	510561	T	C	YBR136W	protein kinase MEC1	C|missense_variant|MODERATE|MEC1|YBR136W|transcript|YBR136W|protein_coding|1/1|c.4894T>C|p.Phe1632Leu|4894/7107|4894/7107|1632/2368||	2
II	523847	T	C	YBR140C	GTPase-activating protein IRA1	C|missense_variant|MODERATE|IRA1|YBR140C|transcript|YBR140C|protein_coding|1/1|c.2782A>G|p.Asn928Asp|2782/9279|2782/9279|928/3092||	2
II	525509	A	G	YBR140C	GTPase-activating protein IRA1	G|missense_variant|MODERATE|IRA1|YBR140C|transcript|YBR140C|protein_coding|1/1|c.1120T>C|p.Tyr374His|1120/9279|1120/9279|374/3092||	2
II	532558	CTT	CTTT	YBR143C	translation termination factor eRF1	CTTT|upstream_gene_variant|MODIFIER|SUP45|YBR143C|transcript|YBR143C|protein_coding||c.-379_-378insA|||||379|,CTTT|downstream_gene_variant|MODIFIER|YBR144C|YBR144C|transcript|YBR144C|protein_coding||c.*674_*675insA|||||674|,CTTT|intergenic_region|MODIFIER|SUP45-YBR144C|YBR143C-YBR144C|intergenic_region|YBR143C-YBR144C|||n.532560_532561insT||||||	2
II	535720	G	C	YBR146W	mitochondrial 37S ribosomal protein MRPS9	C|missense_variant|MODERATE|MRPS9|YBR146W|transcript|YBR146W|protein_coding|1/1|c.461G>C|p.Ser154Thr|461/837|461/837|154/278||,C|upstream_gene_variant|MODIFIER|RTC2|YBR147W|transcript|YBR147W|protein_coding||c.-855G>C|||||855|,C|downstream_gene_variant|MODIFIER|ADH5|YBR145W|transcript|YBR145W|protein_coding||c.*903G>C|||||903|	2
II	539665	TAA	TA	YBR148W	Ysw1p	TA|frameshift_variant|HIGH|YSW1|YBR148W|transcript|YBR148W|protein_coding|1/1|c.1794delA|p.Asp599fs|1794/1830|1794/1830|598/609||INFO_REALIGN_3_PRIME,TA|upstream_gene_variant|MODIFIER|ARA1|YBR149W|transcript|YBR149W|protein_coding||c.-320delA|||||320|	2
II	539944	C	T	YBR149W	D-arabinose 1-dehydrogenase (NAD(P)(+)) ARA1	T|upstream_gene_variant|MODIFIER|ARA1|YBR149W|transcript|YBR149W|protein_coding||c.-43C>T|||||43|,T|downstream_gene_variant|MODIFIER|YSW1|YBR148W|transcript|YBR148W|protein_coding||c.*239C>T|||||239|,T|intergenic_region|MODIFIER|YSW1-ARA1|YBR148W-YBR149W|intergenic_region|YBR148W-YBR149W|||n.539944C>T||||||	2
II	541343	G	T	YBR150C	Tbs1p	T|missense_variant|MODERATE|TBS1|YBR150C|transcript|YBR150C|protein_coding|1/1|c.3151C>A|p.Arg1051Ser|3151/3285|3151/3285|1051/1094||,T|downstream_gene_variant|MODIFIER|ARA1|YBR149W|transcript|YBR149W|protein_coding||c.*322G>T|||||322|	2
II	543108	G	T	YBR150C	Tbs1p	T|synonymous_variant|LOW|TBS1|YBR150C|transcript|YBR150C|protein_coding|1/1|c.1386C>A|p.Arg462Arg|1386/3285|1386/3285|462/1094||	2
II	548857	G	A	YBR154C	DNA-directed RNA polymerase core subunit RPB5	A|synonymous_variant|LOW|RPB5|YBR154C|transcript|YBR154C|protein_coding|1/1|c.153C>T|p.Gly51Gly|153/648|153/648|51/215||,A|upstream_gene_variant|MODIFIER|CNS1|YBR155W|transcript|YBR155W|protein_coding||c.-914G>A|||||914|,A|downstream_gene_variant|MODIFIER|RIB7|YBR153W|transcript|YBR153W|protein_coding||c.*663G>A|||||663|	2
II	555142	A	G	YBR157C	Ics2p	G|upstream_gene_variant|MODIFIER|ICS2|YBR157C|transcript|YBR157C|protein_coding||c.-832T>C|||||832|,G|intergenic_region|MODIFIER|ICS2-AMN1|YBR157C-YBR158W|intergenic_region|YBR157C-YBR158W|||n.555142A>G||||||	2
II	555190	G	A	YBR157C	Ics2p	A|upstream_gene_variant|MODIFIER|ICS2|YBR157C|transcript|YBR157C|protein_coding||c.-880C>T|||||880|,A|intergenic_region|MODIFIER|ICS2-AMN1|YBR157C-YBR158W|intergenic_region|YBR157C-YBR158W|||n.555190G>A||||||	2
II	556187	G	A	YBR158W	Amn1p	A|upstream_gene_variant|MODIFIER|AMN1|YBR158W|transcript|YBR158W|protein_coding||c.-362G>A|||||362|,A|intergenic_region|MODIFIER|ICS2-AMN1|YBR157C-YBR158W|intergenic_region|YBR157C-YBR158W|||n.556187G>A||||||	2
II	556903	G	A	YBR158W	Amn1p	A|missense_variant|MODERATE|AMN1|YBR158W|transcript|YBR158W|protein_coding|1/1|c.355G>A|p.Ala119Thr|355/1650|355/1650|119/549||	2
II	557001	G	C	YBR158W	Amn1p	C|missense_variant|MODERATE|AMN1|YBR158W|transcript|YBR158W|protein_coding|1/1|c.453G>C|p.Lys151Asn|453/1650|453/1650|151/549||	2
II	558752	T	G	YBR159W	ketoreductase	G|missense_variant|MODERATE|IFA38|YBR159W|transcript|YBR159W|protein_coding|1/1|c.68T>G|p.Val23Gly|68/1044|68/1044|23/347||,G|downstream_gene_variant|MODIFIER|AMN1|YBR158W|transcript|YBR158W|protein_coding||c.*554T>G|||||554|	2
II	559650	CTCC	TTCT,TTCC	YBR159W	ketoreductase	TTCT|synonymous_variant|LOW|IFA38|YBR159W|transcript|YBR159W|protein_coding|1/1|c.966_969delCTCCinsTTCT|p.AsnSer322AsnSer|966/1044|966/1044|322/347||,TTCC|synonymous_variant|LOW|IFA38|YBR159W|transcript|YBR159W|protein_coding|1/1|c.966C>T|p.Asn322Asn|966/1044|966/1044|322/347||,TTCC|upstream_gene_variant|MODIFIER|CDC28|YBR160W|transcript|YBR160W|protein_coding||c.-428C>T|||||428|,TTCT|upstream_ge…	2
II	560263	G	A	YBR160W	cyclin-dependent serine/threonine-protein kinase CDC28	A|synonymous_variant|LOW|CDC28|YBR160W|transcript|YBR160W|protein_coding|1/1|c.186G>A|p.Leu62Leu|186/897|186/897|62/298||,A|downstream_gene_variant|MODIFIER|IFA38|YBR159W|transcript|YBR159W|protein_coding||c.*535G>A|||||535|	2
II	571096	A	T	YBR166C	prephenate dehydrogenase (NADP(+))	T|synonymous_variant|LOW|TYR1|YBR166C|transcript|YBR166C|protein_coding|1/1|c.105T>A|p.Ala35Ala|105/1359|105/1359|35/452||,T|downstream_gene_variant|MODIFIER|POP7|YBR167C|transcript|YBR167C|protein_coding||c.*372T>A|||||372|	2
II	584371	A	T	YBR176W	3-methyl-2-oxobutanoate hydroxymethyltransferase	T|missense_variant|MODERATE|ECM31|YBR176W|transcript|YBR176W|protein_coding|1/1|c.652A>T|p.Met218Leu|652/939|652/939|218/312||,T|downstream_gene_variant|MODIFIER|EHT1|YBR177C|transcript|YBR177C|protein_coding||c.*436T>A|||||436|	2
II	592474	C	T	YBR181C	ribosomal 40S subunit protein S6B	T|intron_variant|MODIFIER|RPS6B|YBR181C|transcript|YBR181C|protein_coding|1/1|c.7-58G>A||||||	2
II	602404	T	C	YBR187W	putative ribosome biosynthesis protein GDT1	C|upstream_gene_variant|MODIFIER|GDT1|YBR187W|transcript|YBR187W|protein_coding||c.-230T>C|||||230|,C|downstream_gene_variant|MODIFIER|PCH2|YBR186W|transcript|YBR186W|protein_coding||c.*44T>C|||||44|,C|intergenic_region|MODIFIER|PCH2-GDT1|YBR186W-YBR187W|intergenic_region|YBR186W-YBR187W|||n.602404T>C||||||	2
II	603186	G	A	YBR187W	putative ribosome biosynthesis protein GDT1	A|missense_variant|MODERATE|GDT1|YBR187W|transcript|YBR187W|protein_coding|1/1|c.553G>A|p.Ala185Thr|553/843|553/843|185/280||,A|downstream_gene_variant|MODIFIER|PCH2|YBR186W|transcript|YBR186W|protein_coding||c.*826G>A|||||826|,A|downstream_gene_variant|MODIFIER|NTC20|YBR188C|transcript|YBR188C|protein_coding||c.*499C>T|||||499|	2
II	612219	ATTT	ATTC	YBR195C	Msi1p	ATTC|upstream_gene_variant|MODIFIER|MSI1|YBR195C|transcript|YBR195C|protein_coding||c.-340A>G|||||340|,ATTC|downstream_gene_variant|MODIFIER|PGI1|YBR196C|transcript|YBR196C|protein_coding||c.*14A>G|||||14|,ATTC|intergenic_region|MODIFIER|MSI1-PGI1|YBR195C-YBR196C|intergenic_region|YBR195C-YBR196C|||n.612222T>C||||||	2
II	627901	A	G	YBR202W	mini-chromosome maintenance complex protein 7	G|missense_variant|MODERATE|MCM7|YBR202W|transcript|YBR202W|protein_coding|1/1|c.2130A>G|p.Ile710Met|2130/2538|2130/2538|710/845||	2
II	629098	A	T	YBR203W	Cos111p	T|upstream_gene_variant|MODIFIER|COS111|YBR203W|transcript|YBR203W|protein_coding||c.-70A>T|||||70|,T|downstream_gene_variant|MODIFIER|MCM7|YBR202W|transcript|YBR202W|protein_coding||c.*789A>T|||||789|,T|intergenic_region|MODIFIER|MCM7-COS111|YBR202W-YBR203W|intergenic_region|YBR202W-YBR203W|||n.629098A>T||||||	2
II	631183	G	C	YBR203W	Cos111p	C|missense_variant|MODERATE|COS111|YBR203W|transcript|YBR203W|protein_coding|1/1|c.2016G>C|p.Leu672Phe|2016/2775|2016/2775|672/924||	2
II	631192	G	C	YBR203W	Cos111p	C|missense_variant|MODERATE|COS111|YBR203W|transcript|YBR203W|protein_coding|1/1|c.2025G>C|p.Lys675Asn|2025/2775|2025/2775|675/924||	2
II	634316	T	C	YBR205W	mannosyltransferase KTR3	C|missense_variant|MODERATE|KTR3|YBR205W|transcript|YBR205W|protein_coding|1/1|c.695T>C|p.Val232Ala|695/1215|695/1215|232/404||,C|upstream_gene_variant|MODIFIER|LDH1|YBR204C|transcript|YBR204C|protein_coding||c.-935A>G|||||935|,C|upstream_gene_variant|MODIFIER|YBR206W|YBR206W|transcript|YBR206W|protein_coding||c.-285T>C|||||285|,C|upstream_gene_variant|MODIFIER|FTH1|YBR207W|transcript|YBR207W|pro…	2
II	637918	C	T	YBR208C	bifunctional urea carboxylase/allophanate hydrolase	T|synonymous_variant|LOW|DUR1%2C2|YBR208C|transcript|YBR208C|protein_coding|1/1|c.4293G>A|p.Glu1431Glu|4293/5508|4293/5508|1431/1835||	2
II	663329	G	A	YBR220C	hypothetical protein	A|missense_variant|MODERATE|YBR220C|YBR220C|transcript|YBR220C|protein_coding|1/1|c.1349C>T|p.Ala450Val|1349/1683|1349/1683|450/560||,A|upstream_gene_variant|MODIFIER|YBR219C|YBR219C|transcript|YBR219C|protein_coding||c.-26C>T|||||26|WARNING_TRANSCRIPT_INCOMPLETE	2
II	679746	G	T	YBR230C	Om14p	T|synonymous_variant|LOW|OM14|YBR230C|transcript|YBR230C|protein_coding|2/2|c.207C>A|p.Ile69Ile|207/404|207/404|69/133||WARNING_TRANSCRIPT_MULTIPLE_STOP_CODONS,T|upstream_gene_variant|MODIFIER|ROT2|YBR229C|transcript|YBR229C|protein_coding||c.-525C>A|||||525|,T|upstream_gene_variant|MODIFIER|YBR230W-A|YBR230W-A|transcript|YBR230W-A|protein_coding||c.-616G>T|||||616|,T|downstream_gene_variant|MODI…	2
II	679929	T	C	YBR230C	Om14p	C|synonymous_variant|LOW|OM14|YBR230C|transcript|YBR230C|protein_coding|2/2|c.24A>G|p.Thr8Thr|24/404|24/404|8/133||WARNING_TRANSCRIPT_MULTIPLE_STOP_CODONS,C|upstream_gene_variant|MODIFIER|ROT2|YBR229C|transcript|YBR229C|protein_coding||c.-708A>G|||||708|,C|upstream_gene_variant|MODIFIER|YBR230W-A|YBR230W-A|transcript|YBR230W-A|protein_coding||c.-433T>C|||||433|,C|downstream_gene_variant|MODIFIER|…	2
II	680416	G	A	YBR230W-A	hypothetical protein	A|missense_variant|MODERATE|YBR230W-A|YBR230W-A|transcript|YBR230W-A|protein_coding|1/1|c.55G>A|p.Ala19Thr|55/201|55/201|19/66||,A|upstream_gene_variant|MODIFIER|OM14|YBR230C|transcript|YBR230C|protein_coding||c.-366C>T|||||366|WARNING_TRANSCRIPT_MULTIPLE_STOP_CODONS,A|downstream_gene_variant|MODIFIER|LSR1|LSR1|transcript|LSR1|snRNA||n.*272C>T|||||272|	2
II	680473	A	G	YBR230W-A	hypothetical protein	G|missense_variant|MODERATE|YBR230W-A|YBR230W-A|transcript|YBR230W-A|protein_coding|1/1|c.112A>G|p.Asn38Asp|112/201|112/201|38/66||,G|upstream_gene_variant|MODIFIER|OM14|YBR230C|transcript|YBR230C|protein_coding||c.-423T>C|||||423|WARNING_TRANSCRIPT_MULTIPLE_STOP_CODONS,G|downstream_gene_variant|MODIFIER|LSR1|LSR1|transcript|LSR1|snRNA||n.*215T>C|||||215|	2
II	697751	A	T	YBR238C	hypothetical protein	T|upstream_gene_variant|MODIFIER|YBR238C|YBR238C|transcript|YBR238C|protein_coding||c.-449T>A|||||449|,T|downstream_gene_variant|MODIFIER|ERT1|YBR239C|transcript|YBR239C|protein_coding||c.*603T>A|||||603|,T|intergenic_region|MODIFIER|YBR238C-ERT1|YBR238C-YBR239C|intergenic_region|YBR238C-YBR239C|||n.697751A>T||||||	2
II	699169	A	G	YBR239C	Ert1p	G|missense_variant|MODERATE|ERT1|YBR239C|transcript|YBR239C|protein_coding|1/1|c.775T>C|p.Ser259Pro|775/1590|775/1590|259/529||	2
II	711343	T	C	YBR245C	chromatin-remodeling ATPase ISW1	C|missense_variant|MODERATE|ISW1|YBR245C|transcript|YBR245C|protein_coding|1/1|c.197A>G|p.Glu66Gly|197/3390|197/3390|66/1129||,C|upstream_gene_variant|MODIFIER|RRT2|YBR246W|transcript|YBR246W|protein_coding||c.-248T>C|||||248|	2
II	715808	T	A	YBR248C	imidazoleglycerol-phosphate synthase	A|missense_variant|MODERATE|HIS7|YBR248C|transcript|YBR248C|protein_coding|1/1|c.658A>T|p.Ser220Cys|658/1659|658/1659|220/552||	2
II	721366	G	T	YBR251W	mitochondrial 37S ribosomal protein MRPS5	T|upstream_gene_variant|MODIFIER|MRPS5|YBR251W|transcript|YBR251W|protein_coding||c.-24G>T|||||24|,T|downstream_gene_variant|MODIFIER|SPO23|YBR250W|transcript|YBR250W|protein_coding||c.*762G>T|||||762|,T|intergenic_region|MODIFIER|SPO23-MRPS5|YBR250W-YBR251W|intergenic_region|YBR250W-YBR251W|||n.721366G>T||||||	2
II	723111	C	T	YBR253W	Srb6p	T|upstream_gene_variant|MODIFIER|SRB6|YBR253W|transcript|YBR253W|protein_coding||c.-159C>T|||||159|,T|downstream_gene_variant|MODIFIER|MRPS5|YBR251W|transcript|YBR251W|protein_coding||c.*798C>T|||||798|,T|downstream_gene_variant|MODIFIER|DUT1|YBR252W|transcript|YBR252W|protein_coding||c.*57C>T|||||57|,T|downstream_gene_variant|MODIFIER|TRS20|YBR254C|transcript|YBR254C|protein_coding||c.*625G>A|||…	2
II	723969	C	T	YBR254C	TRAPP subunit TRS20	T|missense_variant|MODERATE|TRS20|YBR254C|transcript|YBR254C|protein_coding|1/1|c.295G>A|p.Ala99Thr|295/528|295/528|99/175||,T|upstream_gene_variant|MODIFIER|MTC4|YBR255W|transcript|YBR255W|protein_coding||c.-487C>T|||||487|,T|downstream_gene_variant|MODIFIER|DUT1|YBR252W|transcript|YBR252W|protein_coding||c.*915C>T|||||915|,T|downstream_gene_variant|MODIFIER|SRB6|YBR253W|transcript|YBR253W|prote…	2
II	724784	A	G	YBR255W	Mtc4p	G|missense_variant|MODERATE|MTC4|YBR255W|transcript|YBR255W|protein_coding|1/1|c.329A>G|p.Asn110Ser|329/2085|329/2085|110/694||,G|upstream_gene_variant|MODIFIER|TRS20|YBR254C|transcript|YBR254C|protein_coding||c.-521T>C|||||521|	2
II	727447	G	A	YBR256C	riboflavin synthase	A|missense_variant|MODERATE|RIB5|YBR256C|transcript|YBR256C|protein_coding|1/1|c.656C>T|p.Thr219Ile|656/717|656/717|219/238||,A|upstream_gene_variant|MODIFIER|YBR255C-A|YBR255C-A|transcript|YBR255C-A|protein_coding||c.-373C>T|||||373|,A|downstream_gene_variant|MODIFIER|MTC4|YBR255W|transcript|YBR255W|protein_coding||c.*907G>A|||||907|	2
II	737304	G	A	YBR263W	glycine hydroxymethyltransferase SHM1	A|synonymous_variant|LOW|SHM1|YBR263W|transcript|YBR263W|protein_coding|1/1|c.1041G>A|p.Gln347Gln|1041/1473|1041/1473|347/490||,A|downstream_gene_variant|MODIFIER|YPT10|YBR264C|transcript|YBR264C|protein_coding||c.*466C>T|||||466|	2
II	742013	T	G	YBR267W	Rei1p	G|downstream_gene_variant|MODIFIER|REI1|YBR267W|transcript|YBR267W|protein_coding||c.*991T>G|||||991|,G|downstream_gene_variant|MODIFIER|MRPL37|YBR268W|transcript|YBR268W|protein_coding||c.*397T>G|||||397|,G|downstream_gene_variant|MODIFIER|FMP21|YBR269C|transcript|YBR269C|protein_coding||c.*147A>C|||||147|,G|downstream_gene_variant|MODIFIER|BIT2|YBR270C|transcript|YBR270C|protein_coding||c.*748A…	2
II	742620	AGTT	CGTC,CGTT	YBR269C	Sdh8p	CGTT|upstream_gene_variant|MODIFIER|FMP21|YBR269C|transcript|YBR269C|protein_coding||c.-44T>G|||||44|,CGTC|upstream_gene_variant|MODIFIER|FMP21|YBR269C|transcript|YBR269C|protein_coding||c.-47_-44delAACTinsGACG|||||44|,CGTT|downstream_gene_variant|MODIFIER|BIT2|YBR270C|transcript|YBR270C|protein_coding||c.*141T>G|||||141|,CGTC|downstream_gene_variant|MODIFIER|BIT2|YBR270C|transcript|YBR270C|prote…	2
II	761436	A	G	YBR279W	Paf1p	G|synonymous_variant|LOW|PAF1|YBR279W|transcript|YBR279W|protein_coding|1/1|c.180A>G|p.Glu60Glu|180/1338|180/1338|60/445||,G|upstream_gene_variant|MODIFIER|YBR277C|YBR277C|transcript|YBR277C|protein_coding||c.-820T>C|||||820|,G|downstream_gene_variant|MODIFIER|DPB3|YBR278W|transcript|YBR278W|protein_coding||c.*537A>G|||||537|	2
II	768523	A	G	YBR282W	mitochondrial 54S ribosomal protein YmL27	G|missense_variant|MODERATE|MRPL27|YBR282W|transcript|YBR282W|protein_coding|1/1|c.284A>G|p.Asn95Ser|284/441|284/441|95/146||,G|upstream_gene_variant|MODIFIER|DUG2|YBR281C|transcript|YBR281C|protein_coding||c.-917T>C|||||917|,G|downstream_gene_variant|MODIFIER|SSH1|YBR283C|transcript|YBR283C|protein_coding||c.*420T>C|||||420|	2
II	774380	T	C	YBR286W	Ape3p	C|upstream_gene_variant|MODIFIER|APE3|YBR286W|transcript|YBR286W|protein_coding||c.-320T>C|||||320|,C|downstream_gene_variant|MODIFIER|YBR284W|YBR284W|transcript|YBR284W|protein_coding||c.*748T>C|||||748|,C|downstream_gene_variant|MODIFIER|YBR285W|YBR285W|transcript|YBR285W|protein_coding||c.*24T>C|||||24|,C|intergenic_region|MODIFIER|YBR285W-APE3|YBR285W-YBR286W|intergenic_region|YBR285W-YBR286W…	2
II	777363	G	A	YBR287W	hypothetical protein	A|missense_variant|MODERATE|YBR287W|YBR287W|transcript|YBR287W|protein_coding|1/1|c.793G>A|p.Val265Ile|793/1284|793/1284|265/427||,A|downstream_gene_variant|MODIFIER|APM3|YBR288C|transcript|YBR288C|protein_coding||c.*649C>T|||||649|	2
II	778107	C	T	YBR288C	Apm3p	T|missense_variant|MODERATE|APM3|YBR288C|transcript|YBR288C|protein_coding|1/1|c.1357G>A|p.Asp453Asn|1357/1452|1357/1452|453/483||,T|downstream_gene_variant|MODIFIER|YBR287W|YBR287W|transcript|YBR287W|protein_coding||c.*253C>T|||||253|	2
II	778544	C	T	YBR288C	Apm3p	T|missense_variant|MODERATE|APM3|YBR288C|transcript|YBR288C|protein_coding|1/1|c.920G>A|p.Ser307Asn|920/1452|920/1452|307/483||,T|downstream_gene_variant|MODIFIER|YBR287W|YBR287W|transcript|YBR287W|protein_coding||c.*690C>T|||||690|	2
II	783271	C	T	YBR290W	Bsd2p	T|synonymous_variant|LOW|BSD2|YBR290W|transcript|YBR290W|protein_coding|1/1|c.681C>T|p.Pro227Pro|681/966|681/966|227/321||,T|downstream_gene_variant|MODIFIER|SNF5|YBR289W|transcript|YBR289W|protein_coding||c.*887C>T|||||887|,T|downstream_gene_variant|MODIFIER|CTP1|YBR291C|transcript|YBR291C|protein_coding||c.*402G>A|||||402|	2
II	783279	T	C	YBR290W	Bsd2p	C|missense_variant|MODERATE|BSD2|YBR290W|transcript|YBR290W|protein_coding|1/1|c.689T>C|p.Val230Ala|689/966|689/966|230/321||,C|downstream_gene_variant|MODIFIER|SNF5|YBR289W|transcript|YBR289W|protein_coding||c.*895T>C|||||895|,C|downstream_gene_variant|MODIFIER|CTP1|YBR291C|transcript|YBR291C|protein_coding||c.*394A>G|||||394|	2
III	76810	G	T	YCL025C	amino acid transporter AGP1	T|missense_variant|MODERATE|AGP1|YCL025C|transcript|YCL025C|protein_coding|1/1|c.1110C>A|p.Phe370Leu|1110/1902|1110/1902|370/633||	3
III	78442	T	C	YCL025C	amino acid transporter AGP1	C|upstream_gene_variant|MODIFIER|AGP1|YCL025C|transcript|YCL025C|protein_coding||c.-523A>G|||||523|,C|upstream_gene_variant|MODIFIER|KCC4|YCL024W|transcript|YCL024W|protein_coding||c.-720T>C|||||720|,C|downstream_gene_variant|MODIFIER|YCL023C|YCL023C|transcript|YCL023C|protein_coding||c.*507A>G|||||507|,C|intergenic_region|MODIFIER|AGP1-YCL023C|YCL025C-YCL023C|intergenic_region|YCL025C-YCL023C|||…	3
III	78455	T	G	YCL025C	amino acid transporter AGP1	G|upstream_gene_variant|MODIFIER|AGP1|YCL025C|transcript|YCL025C|protein_coding||c.-536A>C|||||536|,G|upstream_gene_variant|MODIFIER|KCC4|YCL024W|transcript|YCL024W|protein_coding||c.-707T>G|||||707|,G|downstream_gene_variant|MODIFIER|YCL023C|YCL023C|transcript|YCL023C|protein_coding||c.*494A>C|||||494|,G|intergenic_region|MODIFIER|AGP1-YCL023C|YCL025C-YCL023C|intergenic_region|YCL025C-YCL023C|||…	3
III	81425	C	A	YCL024W	serine/threonine protein kinase	A|missense_variant|MODERATE|KCC4|YCL024W|transcript|YCL024W|protein_coding|1/1|c.2264C>A|p.Pro755Gln|2264/3114|2264/3114|755/1037||,A|downstream_gene_variant|MODIFIER|YCL022C|YCL022C|transcript|YCL022C|protein_coding||c.*145G>T|||||145|	3
III	81442	AAC	AAG,TAT	YCL024W	serine/threonine protein kinase	TAT|missense_variant|MODERATE|KCC4|YCL024W|transcript|YCL024W|protein_coding|1/1|c.2281_2283delAACinsTAT|p.Asn761Tyr|2281/3114|2281/3114|761/1037||,AAG|missense_variant|MODERATE|KCC4|YCL024W|transcript|YCL024W|protein_coding|1/1|c.2283C>G|p.Asn761Lys|2283/3114|2283/3114|761/1037||,TAT|downstream_gene_variant|MODIFIER|YCL022C|YCL022C|transcript|YCL022C|protein_coding||c.*126_*128delGTTinsATA|||||1…	3
III	81970	G	A	YCL024W	serine/threonine protein kinase	A|missense_variant|MODERATE|KCC4|YCL024W|transcript|YCL024W|protein_coding|1/1|c.2809G>A|p.Glu937Lys|2809/3114|2809/3114|937/1037||,A|missense_variant|MODERATE|YCL022C|YCL022C|transcript|YCL022C|protein_coding|1/1|c.116C>T|p.Ser39Leu|116/516|116/516|39/171||,A|downstream_gene_variant|MODIFIER|tE(UUC)C|tE(UUC)C|transcript|tE(UUC)C|protein_coding||c.*492C>T|||||492|WARNING_TRANSCRIPT_NO_START_CODON	3
III	98837	G	T	YCL014W	Bud3p	T|missense_variant|MODERATE|BUD3|YCL014W|transcript|YCL014W|protein_coding|1/1|c.2557G>T|p.Val853Leu|2557/4911|2557/4911|853/1636||	3
III	107470	C	T	YCL008C	ubiquitin-binding ESCRT-I subunit protein STP22	T|upstream_gene_variant|MODIFIER|STP22|YCL008C|transcript|YCL008C|protein_coding||c.-617G>A|||||617|,T|upstream_gene_variant|MODIFIER|YCL007C|YCL007C|transcript|YCL007C|protein_coding||c.-104G>A|||||104|,T|upstream_gene_variant|MODIFIER|LDB16|YCL005W|transcript|YCL005W|protein_coding||c.-551C>T|||||551|,T|downstream_gene_variant|MODIFIER|VMA9|YCL005W-A|transcript|YCL005W-A|protein_coding||c.*53C>…	3
III	121732	C	T	YCR005C	citrate (Si)-synthase CIT2	T|synonymous_variant|LOW|CIT2|YCR005C|transcript|YCR005C|protein_coding|1/1|c.597G>A|p.Leu199Leu|597/1383|597/1383|199/460||,T|downstream_gene_variant|MODIFIER|YCR006C|YCR006C|transcript|YCR006C|protein_coding||c.*798G>A|||||798|	3
III	128825	C	T	YCR008W	serine/threonine protein kinase SAT4	T|missense_variant|MODERATE|SAT4|YCR008W|transcript|YCR008W|protein_coding|1/1|c.356C>T|p.Thr119Ile|356/1812|356/1812|119/603||	3
III	131063	T	A	YCR009C	amphiphysin-like protein RVS161	A|missense_variant|MODERATE|RVS161|YCR009C|transcript|YCR009C|protein_coding|1/1|c.480A>T|p.Lys160Asn|480/798|480/798|160/265||,A|downstream_gene_variant|MODIFIER|SAT4|YCR008W|transcript|YCR008W|protein_coding||c.*782T>A|||||782|	3
III	137146	G	C	YCR011C	putative ATP-dependent permease ADP1	C|upstream_gene_variant|MODIFIER|ADP1|YCR011C|transcript|YCR011C|protein_coding||c.-273C>G|||||273|,C|upstream_gene_variant|MODIFIER|PGK1|YCR012W|transcript|YCR012W|protein_coding||c.-600G>C|||||600|,C|intergenic_region|MODIFIER|ADP1-PGK1|YCR011C-YCR012W|intergenic_region|YCR011C-YCR012W|||n.137146G>C||||||	3
III	138810	C	G	YCR012W	phosphoglycerate kinase	G|missense_variant|MODERATE|PGK1|YCR012W|transcript|YCR012W|protein_coding|1/1|c.1065C>G|p.Asp355Glu|1065/1251|1065/1251|355/416||,G|synonymous_variant|LOW|YCR013C|YCR013C|transcript|YCR013C|protein_coding|1/1|c.240G>C|p.Ser80Ser|240/648|240/648|80/215||,G|downstream_gene_variant|MODIFIER|POL4|YCR014C|transcript|YCR014C|protein_coding||c.*375G>C|||||375|	3
III	154283	T	C	YCR020C	Pet18p	C|missense_variant|MODERATE|PET18|YCR020C|transcript|YCR020C|protein_coding|1/1|c.377A>G|p.Lys126Arg|377/648|377/648|126/215||,C|downstream_gene_variant|MODIFIER|MAK32|YCR019W|transcript|YCR019W|protein_coding||c.*355T>C|||||355|,C|downstream_gene_variant|MODIFIER|MAK31|YCR020C-A|transcript|YCR020C-A|protein_coding||c.*547A>G|||||547|	3
III	163746	C	T			T|synonymous_variant|LOW|YCR025C|YCR025C|transcript|YCR025C|protein_coding|1/1|c.111G>A|p.Gly37Gly|111/411|111/411|37/136||,T|upstream_gene_variant|MODIFIER|YCR024C-B|YCR024C-B|transcript|YCR024C-B|protein_coding||c.-881G>A|||||881|,T|upstream_gene_variant|MODIFIER|PMP1|YCR024C-A|transcript|YCR024C-A|protein_coding||c.-679G>A|||||679|,T|downstream_gene_variant|MODIFIER|NPP1|YCR026C|transcript|YCR…	3
III	165568	G	A	YCR026C	nucleotide diphosphatase/phosphodiesterase NPP1	A|missense_variant|MODERATE|NPP1|YCR026C|transcript|YCR026C|protein_coding|1/1|c.772C>T|p.Pro258Ser|772/2229|772/2229|258/742||	3
III	187762	C	T	YCR033W	Snt1p	T|missense_variant|MODERATE|SNT1|YCR033W|transcript|YCR033W|protein_coding|1/1|c.1274C>T|p.Ala425Val|1274/3681|1274/3681|425/1226||	3
III	191185	T	C	YCR034W	fatty acid elongase ELO2	C|synonymous_variant|LOW|FEN1|YCR034W|transcript|YCR034W|protein_coding|1/1|c.594T>C|p.Ser198Ser|594/1044|594/1044|198/347||,C|downstream_gene_variant|MODIFIER|RRP43|YCR035C|transcript|YCR035C|protein_coding||c.*649A>G|||||649|	3
III	192275	T	C	YCR035C	exosome non-catalytic core subunit RRP43	C|missense_variant|MODERATE|RRP43|YCR035C|transcript|YCR035C|protein_coding|1/1|c.744A>G|p.Ile248Met|744/1185|744/1185|248/394||,C|downstream_gene_variant|MODIFIER|FEN1|YCR034W|transcript|YCR034W|protein_coding||c.*640T>C|||||640|	3
III	192839	C	G	YCR035C	exosome non-catalytic core subunit RRP43	G|synonymous_variant|LOW|RRP43|YCR035C|transcript|YCR035C|protein_coding|1/1|c.180G>C|p.Ser60Ser|180/1185|180/1185|60/394||,G|upstream_gene_variant|MODIFIER|RBK1|YCR036W|transcript|YCR036W|protein_coding||c.-458C>G|||||458|	3
III	203233	G	T	YCR042C	Taf2p	T|missense_variant|MODERATE|TAF2|YCR042C|transcript|YCR042C|protein_coding|1/1|c.2165C>A|p.Ala722Glu|2165/4224|2165/4224|722/1407||	3
III	203605	G	A	YCR042C	Taf2p	A|missense_variant|MODERATE|TAF2|YCR042C|transcript|YCR042C|protein_coding|1/1|c.1793C>T|p.Ser598Phe|1793/4224|1793/4224|598/1407||	3
III	224517	G	C	YCR060W	Tah1p	C|missense_variant|MODERATE|TAH1|YCR060W|transcript|YCR060W|protein_coding|1/1|c.119G>C|p.Gly40Ala|119/336|119/336|40/111||,C|upstream_gene_variant|MODIFIER|YIH1|YCR059C|transcript|YCR059C|protein_coding||c.-287C>G|||||287|	3
III	225558	G	C	YCR061W	hypothetical protein	C|upstream_gene_variant|MODIFIER|YCR061W|YCR061W|transcript|YCR061W|protein_coding||c.-5G>C|||||5|,C|downstream_gene_variant|MODIFIER|TAH1|YCR060W|transcript|YCR060W|protein_coding||c.*824G>C|||||824|,C|intergenic_region|MODIFIER|TAH1-YCR061W|YCR060W-YCR061W|intergenic_region|YCR060W-YCR061W|||n.225558G>C||||||	3
III	225710	T	C	YCR061W	hypothetical protein	C|missense_variant|MODERATE|YCR061W|YCR061W|transcript|YCR061W|protein_coding|1/1|c.148T>C|p.Ser50Pro|148/1896|148/1896|50/631||,C|downstream_gene_variant|MODIFIER|TAH1|YCR060W|transcript|YCR060W|protein_coding||c.*976T>C|||||976|	3
III	254780	A	G	YCR081W	Srb8p	G|missense_variant|MODERATE|SRB8|YCR081W|transcript|YCR081W|protein_coding|1/1|c.410A>G|p.His137Arg|410/4284|410/4284|137/1427||,G|downstream_gene_variant|MODIFIER|PTC6|YCR079W|transcript|YCR079W|protein_coding||c.*607A>G|||||607|	3
III	254980	C	T	YCR081W	Srb8p	T|synonymous_variant|LOW|SRB8|YCR081W|transcript|YCR081W|protein_coding|1/1|c.610C>T|p.Leu204Leu|610/4284|610/4284|204/1427||,T|downstream_gene_variant|MODIFIER|PTC6|YCR079W|transcript|YCR079W|protein_coding||c.*807C>T|||||807|	3
III	256220	G	A	YCR081W	Srb8p	A|missense_variant|MODERATE|SRB8|YCR081W|transcript|YCR081W|protein_coding|1/1|c.1850G>A|p.Ser617Asn|1850/4284|1850/4284|617/1427||	3
III	256533	C	T	YCR081W	Srb8p	T|synonymous_variant|LOW|SRB8|YCR081W|transcript|YCR081W|protein_coding|1/1|c.2163C>T|p.Tyr721Tyr|2163/4284|2163/4284|721/1427||	3
III	262233	C	T	YCR084C	chromatin-silencing transcriptional regulator TUP1	T|missense_variant|MODERATE|TUP1|YCR084C|transcript|YCR084C|protein_coding|1/1|c.220G>A|p.Glu74Lys|220/2142|220/2142|74/713||,T|upstream_gene_variant|MODIFIER|YCR085W|YCR085W|transcript|YCR085W|protein_coding||c.-683C>T|||||683|	3
III	265303	A	G	YCR088W	Abp1p	G|missense_variant|MODERATE|ABP1|YCR088W|transcript|YCR088W|protein_coding|1/1|c.236A>G|p.Glu79Gly|236/1779|236/1779|79/592||,G|upstream_gene_variant|MODIFIER|YCR087C-A|YCR087C-A|transcript|YCR087C-A|protein_coding||c.-836T>C|||||836|,G|downstream_gene_variant|MODIFIER|YCR087W|YCR087W|transcript|YCR087W|protein_coding||c.*812A>G|||||812|	3
III	299001	G	T	YCR098C	Git1p	T|upstream_gene_variant|MODIFIER|GIT1|YCR098C|transcript|YCR098C|protein_coding||c.-396C>A|||||396|,T|intergenic_region|MODIFIER|GIT1-YCR099C|YCR098C-YCR099C|intergenic_region|YCR098C-YCR099C|||n.299001G>T||||||	3
IV	25339	A	C	YDL240W	Lrg1p	C|missense_variant|MODERATE|LRG1|YDL240W|transcript|YDL240W|protein_coding|1/1|c.2517A>C|p.Lys839Asn|2517/3054|2517/3054|839/1017||	4
IV	38908	C	T	YDL231C	Bre4p	T|missense_variant|MODERATE|BRE4|YDL231C|transcript|YDL231C|protein_coding|1/1|c.3337G>A|p.Glu1113Lys|3337/3378|3337/3378|1113/1125||,T|downstream_gene_variant|MODIFIER|YDL233W|YDL233W|transcript|YDL233W|protein_coding||c.*735C>T|||||735|,T|downstream_gene_variant|MODIFIER|OST4|YDL232W|transcript|YDL232W|protein_coding||c.*311C>T|||||311|	4
IV	61145	G	A	YDL222C	Fmp45p	A|synonymous_variant|LOW|FMP45|YDL222C|transcript|YDL222C|protein_coding|1/1|c.657C>T|p.Tyr219Tyr|657/930|657/930|219/309||,A|upstream_gene_variant|MODIFIER|HBT1|YDL223C|transcript|YDL223C|protein_coding||c.-740C>T|||||740|,A|upstream_gene_variant|MODIFIER|YDL221W|YDL221W|transcript|YDL221W|protein_coding||c.-866G>A|||||866|	4
IV	95290	G	A	YDL204W	Rtn2p	A|missense_variant|MODERATE|RTN2|YDL204W|transcript|YDL204W|protein_coding|1/1|c.686G>A|p.Ser229Asn|686/1182|686/1182|229/393||,A|downstream_gene_variant|MODIFIER|ACK1|YDL203C|transcript|YDL203C|protein_coding||c.*792C>T|||||792|	4
IV	95631	C	T	YDL204W	Rtn2p	T|synonymous_variant|LOW|RTN2|YDL204W|transcript|YDL204W|protein_coding|1/1|c.1027C>T|p.Leu343Leu|1027/1182|1027/1182|343/393||,T|downstream_gene_variant|MODIFIER|ACK1|YDL203C|transcript|YDL203C|protein_coding||c.*451G>A|||||451|	4
IV	96685	G	A	YDL203C	Ack1p	A|synonymous_variant|LOW|ACK1|YDL203C|transcript|YDL203C|protein_coding|1/1|c.1269C>T|p.Asn423Asn|1269/1872|1269/1872|423/623||,A|downstream_gene_variant|MODIFIER|RTN2|YDL204W|transcript|YDL204W|protein_coding||c.*899G>A|||||899|	4
IV	144217	A	T	YDL176W	hypothetical protein	T|missense_variant|MODERATE|YDL176W|YDL176W|transcript|YDL176W|protein_coding|1/1|c.2121A>T|p.Arg707Ser|2121/2127|2121/2127|707/708||,T|downstream_gene_variant|MODIFIER|AIR2|YDL175C|transcript|YDL175C|protein_coding||c.*267T>A|||||267|	4
IV	165975	A	G	YDL164C	DNA ligase (ATP) CDC9	G|missense_variant|MODERATE|CDC9|YDL164C|transcript|YDL164C|protein_coding|1/1|c.1280T>C|p.Val427Ala|1280/2268|1280/2268|427/755||,G|upstream_gene_variant|MODIFIER|YDL163W|YDL163W|transcript|YDL163W|protein_coding||c.-981A>G|||||981|	4
IV	172459	C	A	YDL160C	DExD/H-box ATP-dependent RNA helicase DHH1	A|upstream_gene_variant|MODIFIER|DHH1|YDL160C|transcript|YDL160C|protein_coding||c.-529G>T|||||529|,A|upstream_gene_variant|MODIFIER|STE7|YDL159W|transcript|YDL159W|protein_coding||c.-22C>A|||||22|,A|downstream_gene_variant|MODIFIER|YDL159W-A|YDL159W-A|transcript|YDL159W-A|protein_coding||c.*146C>A|||||146|,A|downstream_gene_variant|MODIFIER|YDL159C-B|YDL159C-B|transcript|YDL159C-B|protein_coding…	4
IV	175244	C	T	YDL156W	Cmr1p	T|synonymous_variant|LOW|YDL156W|YDL156W|transcript|YDL156W|protein_coding|1/1|c.327C>T|p.Asp109Asp|327/1569|327/1569|109/522||,T|upstream_gene_variant|MODIFIER|YDL157C|YDL157C|transcript|YDL157C|protein_coding||c.-656G>A|||||656|	4
IV	206630	A	G	YDL140C	DNA-directed RNA polymerase II core subunit RPO21	G|missense_variant|MODERATE|RPO21|YDL140C|transcript|YDL140C|protein_coding|1/1|c.3932T>C|p.Val1311Ala|3932/5202|3932/5202|1311/1733||	4
IV	208353	A	T	YDL140C	DNA-directed RNA polymerase II core subunit RPO21	T|missense_variant|MODERATE|RPO21|YDL140C|transcript|YDL140C|protein_coding|1/1|c.2209T>A|p.Leu737Met|2209/5202|2209/5202|737/1733||	4
IV	231788	G	C	YDL129W	hypothetical protein	C|missense_variant|MODERATE|YDL129W|YDL129W|transcript|YDL129W|protein_coding|1/1|c.765G>C|p.Glu255Asp|765/876|765/876|255/291||,C|upstream_gene_variant|MODIFIER|VCX1|YDL128W|transcript|YDL128W|protein_coding||c.-864G>C|||||864|	4
IV	244619	T	C	YDL122W	ubiquitin-specific protease UBP1	C|missense_variant|MODERATE|UBP1|YDL122W|transcript|YDL122W|protein_coding|1/1|c.2068T>C|p.Tyr690His|2068/2430|2068/2430|690/809||,C|downstream_gene_variant|MODIFIER|YDL121C|YDL121C|transcript|YDL121C|protein_coding||c.*514A>G|||||514|	4
IV	253845	T	A	YDL116W	Nup84p	A|downstream_gene_variant|MODIFIER|NUP84|YDL116W|transcript|YDL116W|protein_coding||c.*99T>A|||||99|,A|downstream_gene_variant|MODIFIER|IWR1|YDL115C|transcript|YDL115C|protein_coding||c.*150A>T|||||150|WARNING_TRANSCRIPT_MULTIPLE_STOP_CODONS,A|intergenic_region|MODIFIER|NUP84-IWR1|YDL116W-YDL115C|intergenic_region|YDL116W-YDL115C|||n.253845T>A||||||	4
IV	276491	A	G	YDL103C	UDP-N-acetylglucosamine diphosphorylase	G|synonymous_variant|LOW|QRI1|YDL103C|transcript|YDL103C|protein_coding|1/1|c.91T>C|p.Leu31Leu|91/1434|91/1434|31/477||,G|upstream_gene_variant|MODIFIER|POL3|YDL102W|transcript|YDL102W|protein_coding||c.-381A>G|||||381|	4
IV	279199	G	T	YDL102W	DNA-directed DNA polymerase delta POL3	T|missense_variant|MODERATE|POL3|YDL102W|transcript|YDL102W|protein_coding|1/1|c.2328G>T|p.Lys776Asn|2328/3294|2328/3294|776/1097||	4
IV	281983	A	G	YDL101C	serine/threonine protein kinase DUN1	G|upstream_gene_variant|MODIFIER|DUN1|YDL101C|transcript|YDL101C|protein_coding||c.-135T>C|||||135|,G|downstream_gene_variant|MODIFIER|GET3|YDL100C|transcript|YDL100C|protein_coding||c.*129T>C|||||129|,G|intergenic_region|MODIFIER|DUN1-GET3|YDL101C-YDL100C|intergenic_region|YDL101C-YDL100C|||n.281983A>G||||||	4
IV	282554	C	T	YDL100C	guanine nucleotide exchange factor GET3	T|missense_variant|MODERATE|GET3|YDL100C|transcript|YDL100C|protein_coding|1/1|c.623G>A|p.Gly208Asp|623/1065|623/1065|208/354||,T|upstream_gene_variant|MODIFIER|DUN1|YDL101C|transcript|YDL101C|protein_coding||c.-706G>A|||||706|,T|upstream_gene_variant|MODIFIER|BUG1|YDL099W|transcript|YDL099W|protein_coding||c.-865C>T|||||865|	4
IV	285630	A	G	YDL097C	proteasome regulatory particle lid subunit RPN6	G|missense_variant|MODERATE|RPN6|YDL097C|transcript|YDL097C|protein_coding|1/1|c.1066T>C|p.Cys356Arg|1066/1305|1066/1305|356/434||,G|upstream_gene_variant|MODIFIER|SNU23|YDL098C|transcript|YDL098C|protein_coding||c.-465T>C|||||465|	4
IV	297748	C	T	YDL089W	Nur1p	T|missense_variant|MODERATE|NUR1|YDL089W|transcript|YDL089W|protein_coding|1/1|c.929C>T|p.Ala310Val|929/1455|929/1455|310/484||,T|downstream_gene_variant|MODIFIER|ASM4|YDL088C|transcript|YDL088C|protein_coding||c.*669G>A|||||669|	4
IV	298376	G	T	YDL089W	Nur1p	T|downstream_gene_variant|MODIFIER|NUR1|YDL089W|transcript|YDL089W|protein_coding||c.*102G>T|||||102|,T|downstream_gene_variant|MODIFIER|ASM4|YDL088C|transcript|YDL088C|protein_coding||c.*41C>A|||||41|,T|intergenic_region|MODIFIER|NUR1-ASM4|YDL089W-YDL088C|intergenic_region|YDL089W-YDL088C|||n.298376G>T||||||	4
IV	312611	C	A,T	YDL080C	branched-chain-2-oxoacid decarboxylase THI3	A|upstream_gene_variant|MODIFIER|THI3|YDL080C|transcript|YDL080C|protein_coding||c.-140G>T|||||140|,T|upstream_gene_variant|MODIFIER|THI3|YDL080C|transcript|YDL080C|protein_coding||c.-140G>A|||||140|,A|downstream_gene_variant|MODIFIER|MRK1|YDL079C|transcript|YDL079C|protein_coding||c.*340G>T|||||340|WARNING_TRANSCRIPT_MULTIPLE_STOP_CODONS,T|downstream_gene_variant|MODIFIER|MRK1|YDL079C|transcript…	4
IV	349698	A	T	YDL058W	Uso1p	T|missense_variant|MODERATE|USO1|YDL058W|transcript|YDL058W|protein_coding|1/1|c.4034A>T|p.Lys1345Ile|4034/5373|4034/5373|1345/1790||	4
IV	353161	GC	CC	YDL056W	transcription factor MBP1	CC|missense_variant|MODERATE|MBP1|YDL056W|transcript|YDL056W|protein_coding|1/1|c.285G>C|p.Gln95His|285/2502|285/2502|95/833||,CC|downstream_gene_variant|MODIFIER|YDL057W|YDL057W|transcript|YDL057W|protein_coding||c.*741G>C|||||741|	4
IV	357529	C	T	YDL055C	mannose-1-phosphate guanylyltransferase	T|upstream_gene_variant|MODIFIER|PSA1|YDL055C|transcript|YDL055C|protein_coding||c.-770G>A|||||770|,T|intergenic_region|MODIFIER|PSA1-tK(UUU)D|YDL055C-tK(UUU)D|intergenic_region|YDL055C-tK(UUU)D|||n.357529C>T||||||	4
IV	359534	A	T	YDL054C	Mch1p	T|upstream_gene_variant|MODIFIER|tK(UUU)D|tK(UUU)D|transcript|tK(UUU)D|protein_coding||c.-43A>T|||||43|WARNING_TRANSCRIPT_INCOMPLETE,T|downstream_gene_variant|MODIFIER|MCH1|YDL054C|transcript|YDL054C|protein_coding||c.*291T>A|||||291|,T|intergenic_region|MODIFIER|PSA1-tK(UUU)D|YDL055C-tK(UUU)D|intergenic_region|YDL055C-tK(UUU)D|||n.359534A>T||||||	4
IV	359769	T	C	YDL054C	Mch1p	C|downstream_gene_variant|MODIFIER|tK(UUU)D|tK(UUU)D|transcript|tK(UUU)D|protein_coding||c.*97T>C|||||97|WARNING_TRANSCRIPT_INCOMPLETE,C|downstream_gene_variant|MODIFIER|MCH1|YDL054C|transcript|YDL054C|protein_coding||c.*56A>G|||||56|,C|intergenic_region|MODIFIER|tK(UUU)D-MCH1|tK(UUU)D-YDL054C|intergenic_region|tK(UUU)D-YDL054C|||n.359769T>C||||||	4
IV	360451	G	A	YDL054C	Mch1p	A|missense_variant|MODERATE|MCH1|YDL054C|transcript|YDL054C|protein_coding|1/1|c.835C>T|p.Pro279Ser|835/1461|835/1461|279/486||,A|downstream_gene_variant|MODIFIER|tK(UUU)D|tK(UUU)D|transcript|tK(UUU)D|protein_coding||c.*779G>A|||||779|WARNING_TRANSCRIPT_INCOMPLETE	4
IV	370101	G	C	YDL047W	type 2A-related serine/threonine-protein phosphatase SIT4	C|missense_variant|MODERATE|SIT4|YDL047W|transcript|YDL047W|protein_coding|1/1|c.331G>C|p.Val111Leu|331/936|331/936|111/311||	4
IV	403547	A	G	YDL028C	serine/threonine/tyrosine protein kinase MPS1	G|upstream_gene_variant|MODIFIER|MPS1|YDL028C|transcript|YDL028C|protein_coding||c.-256T>C|||||256|,G|downstream_gene_variant|MODIFIER|YDL027C|YDL027C|transcript|YDL027C|protein_coding||c.*148T>C|||||148|,G|intergenic_region|MODIFIER|MPS1-YDL027C|YDL028C-YDL027C|intergenic_region|YDL028C-YDL027C|||n.403547A>G||||||	4
IV	414024	C	T	YDL021W	phosphoglycerate mutase family protein GPM2	T|synonymous_variant|LOW|GPM2|YDL021W|transcript|YDL021W|protein_coding|1/1|c.72C>T|p.His24His|72/936|72/936|24/311||	4
IV	414078	A	G	YDL021W	phosphoglycerate mutase family protein GPM2	G|synonymous_variant|LOW|GPM2|YDL021W|transcript|YDL021W|protein_coding|1/1|c.126A>G|p.Glu42Glu|126/936|126/936|42/311||	4
IV	414194	T	C	YDL021W	phosphoglycerate mutase family protein GPM2	C|missense_variant|MODERATE|GPM2|YDL021W|transcript|YDL021W|protein_coding|1/1|c.242T>C|p.Met81Thr|242/936|242/936|81/311||,C|downstream_gene_variant|MODIFIER|RPN4|YDL020C|transcript|YDL020C|protein_coding||c.*919A>G|||||919|	4
IV	417978	T	C	YDL019C	oxysterol-binding protein related protein OSH2	C|synonymous_variant|LOW|OSH2|YDL019C|transcript|YDL019C|protein_coding|1/1|c.3537A>G|p.Thr1179Thr|3537/3852|3537/3852|1179/1283||	4
IV	421838	G	A	YDL019C	oxysterol-binding protein related protein OSH2	A|upstream_gene_variant|MODIFIER|OSH2|YDL019C|transcript|YDL019C|protein_coding||c.-324C>T|||||324|,A|downstream_gene_variant|MODIFIER|ERP3|YDL018C|transcript|YDL018C|protein_coding||c.*995C>T|||||995|,A|intergenic_region|MODIFIER|OSH2-ERP3|YDL019C-YDL018C|intergenic_region|YDL019C-YDL018C|||n.421838G>A||||||	4
IV	424011	G	A	YDL018C	Erp3p	A|upstream_gene_variant|MODIFIER|ERP3|YDL018C|transcript|YDL018C|protein_coding||c.-501C>T|||||501|,A|upstream_gene_variant|MODIFIER|CDC7|YDL017W|transcript|YDL017W|protein_coding||c.-198G>A|||||198|,A|intergenic_region|MODIFIER|ERP3-CDC7|YDL018C-YDL017W|intergenic_region|YDL018C-YDL017W|||n.424011G>A||||||	4
IV	431088	C	T	YDL013W	SUMO-targeted ubiquitin ligase complex subunit SLX5	T|downstream_gene_variant|MODIFIER|SLX5|YDL013W|transcript|YDL013W|protein_coding||c.*162C>T|||||162|,T|downstream_gene_variant|MODIFIER|YDL012C|YDL012C|transcript|YDL012C|protein_coding||c.*20G>A|||||20|,T|intergenic_region|MODIFIER|SLX5-YDL012C|YDL013W-YDL012C|intergenic_region|YDL013W-YDL012C|||n.431088C>T||||||	4
IV	431733	G	C	YDL012C	hypothetical protein	C|upstream_gene_variant|MODIFIER|YDL012C|YDL012C|transcript|YDL012C|protein_coding||c.-216C>G|||||216|,C|upstream_gene_variant|MODIFIER|GRX6|YDL010W|transcript|YDL010W|protein_coding||c.-597G>C|||||597|,C|downstream_gene_variant|MODIFIER|SLX5|YDL013W|transcript|YDL013W|protein_coding||c.*807G>C|||||807|,C|downstream_gene_variant|MODIFIER|YDL011C|YDL011C|transcript|YDL011C|protein_coding||c.*575C>…	4
IV	431756	C	T	YDL012C	hypothetical protein	T|upstream_gene_variant|MODIFIER|YDL012C|YDL012C|transcript|YDL012C|protein_coding||c.-239G>A|||||239|,T|upstream_gene_variant|MODIFIER|GRX6|YDL010W|transcript|YDL010W|protein_coding||c.-574C>T|||||574|,T|downstream_gene_variant|MODIFIER|SLX5|YDL013W|transcript|YDL013W|protein_coding||c.*830C>T|||||830|,T|downstream_gene_variant|MODIFIER|YDL011C|YDL011C|transcript|YDL011C|protein_coding||c.*552G>…	4
IV	440001	T	C	YDL006W	type 2C protein phosphatase PTC1	C|synonymous_variant|LOW|PTC1|YDL006W|transcript|YDL006W|protein_coding|1/1|c.93T>C|p.Phe31Phe|93/846|93/846|31/281||,C|downstream_gene_variant|MODIFIER|RPT2|YDL007W|transcript|YDL007W|protein_coding||c.*641T>C|||||641|	4
IV	441646	GT	AC	YDL005C	Med2p	AC|missense_variant|MODERATE|MED2|YDL005C|transcript|YDL005C|protein_coding|1/1|c.663_664delACinsGT|p.GlnPro221GlnSer|664/1296|663/1296|221/431||,AC|downstream_gene_variant|MODIFIER|PTC1|YDL006W|transcript|YDL006W|protein_coding||c.*892_*893delGTinsAC|||||892|	4
IV	441788	G	T	YDL005C	Med2p	T|synonymous_variant|LOW|MED2|YDL005C|transcript|YDL005C|protein_coding|1/1|c.522C>A|p.Ala174Ala|522/1296|522/1296|174/431||	4
IV	443766	C	A	YDL003W	kleisin alpha	A|upstream_gene_variant|MODIFIER|MCD1|YDL003W|transcript|YDL003W|protein_coding||c.-917C>A|||||917|,A|downstream_gene_variant|MODIFIER|ATP16|YDL004W|transcript|YDL004W|protein_coding||c.*255C>A|||||255|,A|intergenic_region|MODIFIER|ATP16-MCD1|YDL004W-YDL003W|intergenic_region|YDL004W-YDL003W|||n.443766C>A||||||	4
IV	444063	C	G	YDL003W	kleisin alpha	G|upstream_gene_variant|MODIFIER|MCD1|YDL003W|transcript|YDL003W|protein_coding||c.-620C>G|||||620|,G|downstream_gene_variant|MODIFIER|ATP16|YDL004W|transcript|YDL004W|protein_coding||c.*552C>G|||||552|,G|intergenic_region|MODIFIER|ATP16-MCD1|YDL004W-YDL003W|intergenic_region|YDL004W-YDL003W|||n.444063C>G||||||	4
IV	446421	A	G	YDL003W	kleisin alpha	G|downstream_gene_variant|MODIFIER|MCD1|YDL003W|transcript|YDL003W|protein_coding||c.*38A>G|||||38|,G|downstream_gene_variant|MODIFIER|NHP10|YDL002C|transcript|YDL002C|protein_coding||c.*546T>C|||||546|,G|intergenic_region|MODIFIER|MCD1-NHP10|YDL003W-YDL002C|intergenic_region|YDL003W-YDL002C|||n.446421A>G||||||	4
IV	446662	A	G	YDL003W	kleisin alpha	G|downstream_gene_variant|MODIFIER|MCD1|YDL003W|transcript|YDL003W|protein_coding||c.*279A>G|||||279|,G|downstream_gene_variant|MODIFIER|NHP10|YDL002C|transcript|YDL002C|protein_coding||c.*305T>C|||||305|,G|intergenic_region|MODIFIER|MCD1-NHP10|YDL003W-YDL002C|intergenic_region|YDL003W-YDL002C|||n.446662A>G||||||	4
IV	451326	A	C	YDR001C	alpha,alpha-trehalase NTH1	C|missense_variant|MODERATE|NTH1|YDR001C|transcript|YDR001C|protein_coding|1/1|c.1150T>G|p.Leu384Val|1150/2256|1150/2256|384/751||	4
IV	451706	T	C	YDR001C	alpha,alpha-trehalase NTH1	C|missense_variant|MODERATE|NTH1|YDR001C|transcript|YDR001C|protein_coding|1/1|c.770A>G|p.Lys257Arg|770/2256|770/2256|257/751||	4
IV	453381	T	G	YDR002W	Ran GTPase-binding protein YRB1	G|missense_variant|MODERATE|YRB1|YDR002W|transcript|YDR002W|protein_coding|1/1|c.337T>G|p.Phe113Val|337/606|337/606|113/201||,G|upstream_gene_variant|MODIFIER|NTH1|YDR001C|transcript|YDR001C|protein_coding||c.-906A>C|||||906|,G|upstream_gene_variant|MODIFIER|RCR2|YDR003W|transcript|YDR003W|protein_coding||c.-741T>G|||||741|	4
IV	455335	C	T	YDR004W	putative DNA-dependent ATPase RAD57	T|synonymous_variant|LOW|RAD57|YDR004W|transcript|YDR004W|protein_coding|1/1|c.135C>T|p.Val45Val|135/1383|135/1383|45/460||,T|downstream_gene_variant|MODIFIER|RCR2|YDR003W|transcript|YDR003W|protein_coding||c.*581C>T|||||581|,T|downstream_gene_variant|MODIFIER|YDR003W-A|YDR003W-A|transcript|YDR003W-A|protein_coding||c.*431C>T|||||431|	4
IV	456230	A	C	YDR004W	putative DNA-dependent ATPase RAD57	C|missense_variant|MODERATE|RAD57|YDR004W|transcript|YDR004W|protein_coding|1/1|c.1030A>C|p.Asn344His|1030/1383|1030/1383|344/460||,C|downstream_gene_variant|MODIFIER|MAF1|YDR005C|transcript|YDR005C|protein_coding||c.*606T>G|||||606|	4
IV	456343	T	C	YDR004W	putative DNA-dependent ATPase RAD57	C|synonymous_variant|LOW|RAD57|YDR004W|transcript|YDR004W|protein_coding|1/1|c.1143T>C|p.Phe381Phe|1143/1383|1143/1383|381/460||,C|downstream_gene_variant|MODIFIER|MAF1|YDR005C|transcript|YDR005C|protein_coding||c.*493A>G|||||493|	4
IV	467525	C	G	YDR011W	ATP-binding cassette transporter SNQ2	G|missense_variant|MODERATE|SNQ2|YDR011W|transcript|YDR011W|protein_coding|1/1|c.1607C>G|p.Thr536Ser|1607/4506|1607/4506|536/1501||	4
IV	467561	C	T	YDR011W	ATP-binding cassette transporter SNQ2	T|missense_variant|MODERATE|SNQ2|YDR011W|transcript|YDR011W|protein_coding|1/1|c.1643C>T|p.Ser548Phe|1643/4506|1643/4506|548/1501||	4
IV	468195	A	G	YDR011W	ATP-binding cassette transporter SNQ2	G|synonymous_variant|LOW|SNQ2|YDR011W|transcript|YDR011W|protein_coding|1/1|c.2277A>G|p.Gln759Gln|2277/4506|2277/4506|759/1501||	4
IV	470835	C	T	YDR011W	ATP-binding cassette transporter SNQ2	T|downstream_gene_variant|MODIFIER|SNQ2|YDR011W|transcript|YDR011W|protein_coding||c.*411C>T|||||411|,T|intergenic_region|MODIFIER|SNQ2-RPL4B|YDR011W-YDR012W|intergenic_region|YDR011W-YDR012W|||n.470835C>T||||||	4
IV	471192	A	G	YDR012W	ribosomal 60S subunit protein L4B	G|upstream_gene_variant|MODIFIER|RPL4B|YDR012W|transcript|YDR012W|protein_coding||c.-661A>G|||||661|,G|downstream_gene_variant|MODIFIER|SNQ2|YDR011W|transcript|YDR011W|protein_coding||c.*768A>G|||||768|,G|intergenic_region|MODIFIER|SNQ2-RPL4B|YDR011W-YDR012W|intergenic_region|YDR011W-YDR012W|||n.471192A>G||||||	4
IV	475248	A	G	YDR014W	Rad61p	G|synonymous_variant|LOW|RAD61|YDR014W|transcript|YDR014W|protein_coding|1/1|c.1203A>G|p.Gly401Gly|1203/1944|1203/1944|401/647||	4
IV	477179	A	G	YDR014W-A	Hed1p	G|upstream_gene_variant|MODIFIER|HED1|YDR014W-A|transcript|YDR014W-A|protein_coding||c.-618A>G|||||618|,G|downstream_gene_variant|MODIFIER|YDR015C|YDR015C|transcript|YDR015C|protein_coding||c.*781T>C|||||781|,G|intergenic_region|MODIFIER|RAD61-HED1|YDR014W-YDR014W-A|intergenic_region|YDR014W-YDR014W-A|||n.477179A>G||||||	4
IV	480590	A	G	YDR017C	inositol polyphosphate kinase KCS1	G|missense_variant|MODERATE|KCS1|YDR017C|transcript|YDR017C|protein_coding|1/1|c.1678T>C|p.Phe560Leu|1678/3153|1678/3153|560/1050||	4
IV	481308	C	G	YDR017C	inositol polyphosphate kinase KCS1	G|missense_variant|MODERATE|KCS1|YDR017C|transcript|YDR017C|protein_coding|1/1|c.960G>C|p.Arg320Ser|960/3153|960/3153|320/1050||	4
IV	484026	ATA	GTG,ATG	YDR018C	putative acyltransferase	GTG|upstream_gene_variant|MODIFIER|YDR018C|YDR018C|transcript|YDR018C|protein_coding||c.-168_-166delTATinsCAC|||||166|,ATG|upstream_gene_variant|MODIFIER|YDR018C|YDR018C|transcript|YDR018C|protein_coding||c.-168T>C|||||168|,GTG|downstream_gene_variant|MODIFIER|GCV1|YDR019C|transcript|YDR019C|protein_coding||c.*135_*137delTATinsCAC|||||137|,ATG|downstream_gene_variant|MODIFIER|GCV1|YDR019C|transcr…	4
IV	486871	C	T	YDR021W	ATP-dependent RNA helicase FAL1	T|missense_variant|MODERATE|FAL1|YDR021W|transcript|YDR021W|protein_coding|1/1|c.68C>T|p.Ser23Phe|68/1200|68/1200|23/399||,T|upstream_gene_variant|MODIFIER|DAS2|YDR020C|transcript|YDR020C|protein_coding||c.-427G>A|||||427|	4
IV	495107	C	T	YDR027C	Vps54p	T|missense_variant|MODERATE|VPS54|YDR027C|transcript|YDR027C|protein_coding|1/1|c.2212G>A|p.Asp738Asn|2212/2670|2212/2670|738/889||,T|upstream_gene_variant|MODIFIER|YDR026C|YDR026C|transcript|YDR026C|protein_coding||c.-839G>A|||||839|	4
IV	495757	T	C	YDR027C	Vps54p	C|missense_variant|MODERATE|VPS54|YDR027C|transcript|YDR027C|protein_coding|1/1|c.1562A>G|p.Asp521Gly|1562/2670|1562/2670|521/889||	4
IV	495808	A	G	YDR027C	Vps54p	G|missense_variant|MODERATE|VPS54|YDR027C|transcript|YDR027C|protein_coding|1/1|c.1511T>C|p.Ile504Thr|1511/2670|1511/2670|504/889||	4
IV	496104	A	T	YDR027C	Vps54p	T|synonymous_variant|LOW|VPS54|YDR027C|transcript|YDR027C|protein_coding|1/1|c.1215T>A|p.Pro405Pro|1215/2670|1215/2670|405/889||	4
IV	501804	T	C	YDR030C	Rad28p	C|synonymous_variant|LOW|RAD28|YDR030C|transcript|YDR030C|protein_coding|1/1|c.1470A>G|p.Gly490Gly|1470/1521|1470/1521|490/506||,C|upstream_gene_variant|MODIFIER|REG1|YDR028C|transcript|YDR028C|protein_coding||c.-925A>G|||||925|,C|downstream_gene_variant|MODIFIER|YDR029W|YDR029W|transcript|YDR029W|protein_coding||c.*390T>C|||||390|	4
IV	504139	ATTTC	CTTTT	YDR032C	flavodoxin-like fold family protein	CTTTT|missense_variant|MODERATE|PST2|YDR032C|transcript|YDR032C|protein_coding|1/1|c.553_557delGAAATinsAAAAG|p.GluIle185LysSer|557/597|553/597|185/198||,CTTTT|upstream_gene_variant|MODIFIER|RAD28|YDR030C|transcript|YDR030C|protein_coding||c.-870_-866delGAAATinsAAAAG|||||866|,CTTTT|downstream_gene_variant|MODIFIER|MIC14|YDR031W|transcript|YDR031W|protein_coding||c.*276_*280delATTTCinsCTTTT|||||276|	4
IV	521630	T	C	YDR034C-A	hypothetical protein	C|upstream_gene_variant|MODIFIER|YDR034C-A|YDR034C-A|transcript|YDR034C-A|protein_coding||c.-938A>G|||||938|,C|upstream_gene_variant|MODIFIER|ARO3|YDR035W|transcript|YDR035W|protein_coding||c.-186T>C|||||186|,C|downstream_gene_variant|MODIFIER|tQ(UUG)D1|tQ(UUG)D1|transcript|tQ(UUG)D1|protein_coding||c.*587T>C|||||587|WARNING_TRANSCRIPT_NO_START_CODON,C|downstream_gene_variant|MODIFIER|YDR034W-B|Y…	4
IV	563403	C	T	YDR055W	Pst1p	T|upstream_gene_variant|MODIFIER|PST1|YDR055W|transcript|YDR055W|protein_coding||c.-124C>T|||||124|,T|intergenic_region|MODIFIER|CDC34-PST1|YDR054C-YDR055W|intergenic_region|YDR054C-YDR055W|||n.563403C>T||||||	4
IV	564427	G	A	YDR055W	Pst1p	A|missense_variant|MODERATE|PST1|YDR055W|transcript|YDR055W|protein_coding|1/1|c.901G>A|p.Glu301Lys|901/1335|901/1335|301/444||,A|downstream_gene_variant|MODIFIER|YDR056C|YDR056C|transcript|YDR056C|protein_coding||c.*596C>T|||||596|	4
IV	566766	T	G	YDR057W	Yos9p	G|missense_variant|MODERATE|YOS9|YDR057W|transcript|YDR057W|protein_coding|1/1|c.840T>G|p.Ile280Met|840/1629|840/1629|280/542||,G|downstream_gene_variant|MODIFIER|TGL2|YDR058C|transcript|YDR058C|protein_coding||c.*957A>C|||||957|	4
IV	568349	C	G	YDR058C	triglyceride lipase	G|missense_variant|MODERATE|TGL2|YDR058C|transcript|YDR058C|protein_coding|1/1|c.355G>C|p.Asp119His|355/981|355/981|119/326||,G|upstream_gene_variant|MODIFIER|tR(UCU)D|tR(UCU)D|transcript|tR(UCU)D|protein_coding||c.-533C>G|||||533|WARNING_TRANSCRIPT_MULTIPLE_STOP_CODONS,G|upstream_gene_variant|MODIFIER|tD(GUC)D|tD(GUC)D|transcript|tD(GUC)D|protein_coding||c.-615C>G|||||615|WARNING_TRANSCRIPT_NO_S…	4
IV	568751	A	G	YDR058C	triglyceride lipase	G|upstream_gene_variant|MODIFIER|TGL2|YDR058C|transcript|YDR058C|protein_coding||c.-48T>C|||||48|,G|upstream_gene_variant|MODIFIER|tR(UCU)D|tR(UCU)D|transcript|tR(UCU)D|protein_coding||c.-131A>G|||||131|WARNING_TRANSCRIPT_MULTIPLE_STOP_CODONS,G|upstream_gene_variant|MODIFIER|tD(GUC)D|tD(GUC)D|transcript|tD(GUC)D|protein_coding||c.-213A>G|||||213|WARNING_TRANSCRIPT_NO_START_CODON,G|downstream_gene…	4
IV	579198	G	T	YDR064W	ribosomal 40S subunit protein S13	T|upstream_gene_variant|MODIFIER|RPS13|YDR064W|transcript|YDR064W|protein_coding||c.-260G>T|||||260|,T|downstream_gene_variant|MODIFIER|AIM7|YDR063W|transcript|YDR063W|protein_coding||c.*86G>T|||||86|,T|intergenic_region|MODIFIER|AIM7-RPS13|YDR063W-YDR064W|intergenic_region|YDR063W-YDR064W|||n.579198G>T||||||	4
IV	580445	T	C	YDR064W	ribosomal 40S subunit protein S13	C|missense_variant|MODERATE|RPS13|YDR064W|transcript|YDR064W|protein_coding|2/2|c.449T>C|p.Val150Ala|449/456|449/456|150/151||,C|upstream_gene_variant|MODIFIER|RRG1|YDR065W|transcript|YDR065W|protein_coding||c.-242T>C|||||242|	4
IV	599699	A	T	YDR076W	putative DNA-dependent ATPase RAD55	T|downstream_gene_variant|MODIFIER|RAD55|YDR076W|transcript|YDR076W|protein_coding||c.*11A>T|||||11|,T|intergenic_region|MODIFIER|RAD55-SED1|YDR076W-YDR077W|intergenic_region|YDR076W-YDR077W|||n.599699A>T||||||	4
IV	606515	A	G	YDR080W	Vps41p	G|synonymous_variant|LOW|VPS41|YDR080W|transcript|YDR080W|protein_coding|1/1|c.2508A>G|p.Ser836Ser|2508/2979|2508/2979|836/992||,G|downstream_gene_variant|MODIFIER|PDC2|YDR081C|transcript|YDR081C|protein_coding||c.*789T>C|||||789|	4
IV	630193	G	C	YDR092W	E2 ubiquitin-conjugating protein UBC13	C|missense_variant|MODERATE|UBC13|YDR092W|transcript|YDR092W|protein_coding|2/2|c.50G>C|p.Ser17Thr|50/462|50/462|17/153||	4
IV	633175	T	G	YDR093W	aminophospholipid-translocating P4-type ATPase DNF2	G|missense_variant|MODERATE|DNF2|YDR093W|transcript|YDR093W|protein_coding|1/1|c.1894T>G|p.Phe632Val|1894/4839|1894/4839|632/1612||	4
IV	638849	G	C	YDR096W	histone demethylase GIS1	C|missense_variant|MODERATE|GIS1|YDR096W|transcript|YDR096W|protein_coding|1/1|c.1711G>C|p.Ala571Pro|1711/2685|1711/2685|571/894||	4
IV	641831	A	T	YDR097C	mismatch repair ATPase MSH6	T|synonymous_variant|LOW|MSH6|YDR097C|transcript|YDR097C|protein_coding|1/1|c.2007T>A|p.Ile669Ile|2007/3729|2007/3729|669/1242||	4
IV	642500	G	A	YDR097C	mismatch repair ATPase MSH6	A|synonymous_variant|LOW|MSH6|YDR097C|transcript|YDR097C|protein_coding|1/1|c.1338C>T|p.Asn446Asn|1338/3729|1338/3729|446/1242||	4
IV	652695	T	G	YDR099W	14-3-3 family protein BMH2	G|upstream_gene_variant|MODIFIER|BMH2|YDR099W|transcript|YDR099W|protein_coding||c.-912T>G|||||912|,G|intergenic_region|MODIFIER|YDR098C-B-BMH2|YDR098C-B-YDR099W|intergenic_region|YDR098C-B-YDR099W|||n.652695T>G||||||	4
IV	657113	T	C	YDR101C	putative hydrolase	C|missense_variant|MODERATE|ARX1|YDR101C|transcript|YDR101C|protein_coding|1/1|c.355A>G|p.Lys119Glu|355/1782|355/1782|119/593||,C|downstream_gene_variant|MODIFIER|YDR102C|YDR102C|transcript|YDR102C|protein_coding||c.*535A>G|||||535|	4
IV	663656	G	A	YDR104C	Spo71p	A|missense_variant|MODERATE|SPO71|YDR104C|transcript|YDR104C|protein_coding|1/1|c.1255C>T|p.His419Tyr|1255/3738|1255/3738|419/1245||	4
IV	669127	G	C	YDR107C	Tmn2p	C|synonymous_variant|LOW|TMN2|YDR107C|transcript|YDR107C|protein_coding|1/1|c.1908C>G|p.Leu636Leu|1908/2019|1908/2019|636/672||	4
IV	692886	T	C	YDR120C	tRNA (guanine26-N2)-dimethyltransferase	C|missense_variant|MODERATE|TRM1|YDR120C|transcript|YDR120C|protein_coding|1/1|c.376A>G|p.Asn126Asp|376/1713|376/1713|126/570||,C|upstream_gene_variant|MODIFIER|DPB4|YDR121W|transcript|YDR121W|protein_coding||c.-699T>C|||||699|	4
IV	697434	T	G	YDR122W	serine/threonine protein kinase KIN1	G|missense_variant|MODERATE|KIN1|YDR122W|transcript|YDR122W|protein_coding|1/1|c.2735T>G|p.Ile912Ser|2735/3195|2735/3195|912/1064||	4
IV	701667	A	G	YDR125C	alpha/beta hydrolase family protein	G|synonymous_variant|LOW|ECM18|YDR125C|transcript|YDR125C|protein_coding|1/1|c.1092T>C|p.Phe364Phe|1092/1362|1092/1362|364/453||,G|downstream_gene_variant|MODIFIER|YDR124W|YDR124W|transcript|YDR124W|protein_coding||c.*378A>G|||||378|	4
IV	706826	C	T	YDR127W	pentafunctional protein ARO1p	T|synonymous_variant|LOW|ARO1|YDR127W|transcript|YDR127W|protein_coding|1/1|c.2343C>T|p.Gly781Gly|2343/4767|2343/4767|781/1588||	4
IV	716575	C	G	YDR130C	Fin1p	G|synonymous_variant|LOW|FIN1|YDR130C|transcript|YDR130C|protein_coding|1/1|c.48G>C|p.Thr16Thr|48/876|48/876|16/291||,G|downstream_gene_variant|MODIFIER|YDR131C|YDR131C|transcript|YDR131C|protein_coding||c.*215G>C|||||215|	4
IV	717530	C	G	YDR131C	hypothetical protein	G|missense_variant|MODERATE|YDR131C|YDR131C|transcript|YDR131C|protein_coding|1/1|c.931G>C|p.Glu311Gln|931/1671|931/1671|311/556||,G|upstream_gene_variant|MODIFIER|FIN1|YDR130C|transcript|YDR130C|protein_coding||c.-908G>C|||||908|	4
IV	718215	G	A	YDR131C	hypothetical protein	A|synonymous_variant|LOW|YDR131C|YDR131C|transcript|YDR131C|protein_coding|1/1|c.246C>T|p.Asn82Asn|246/1671|246/1671|82/556||,A|downstream_gene_variant|MODIFIER|YDR132C|YDR132C|transcript|YDR132C|protein_coding||c.*601C>T|||||601|	4
IV	718284	T	C	YDR131C	hypothetical protein	C|synonymous_variant|LOW|YDR131C|YDR131C|transcript|YDR131C|protein_coding|1/1|c.177A>G|p.Ser59Ser|177/1671|177/1671|59/556||,C|downstream_gene_variant|MODIFIER|YDR132C|YDR132C|transcript|YDR132C|protein_coding||c.*532A>G|||||532|	4
IV	737762	C	T	YDR141C	Dop1p	T|missense_variant|MODERATE|DOP1|YDR141C|transcript|YDR141C|protein_coding|1/1|c.2236G>A|p.Glu746Lys|2236/5097|2236/5097|746/1698||	4
IV	744363	A	C	YDR144C	aspartyl protease	C|missense_variant|MODERATE|MKC7|YDR144C|transcript|YDR144C|protein_coding|1/1|c.1739T>G|p.Leu580Arg|1739/1791|1739/1791|580/596||,C|upstream_gene_variant|MODIFIER|SAN1|YDR143C|transcript|YDR143C|protein_coding||c.-489T>G|||||489|	4
IV	746559	G	T	YDR144C	aspartyl protease	T|upstream_gene_variant|MODIFIER|MKC7|YDR144C|transcript|YDR144C|protein_coding||c.-458C>A|||||458|,T|upstream_gene_variant|MODIFIER|TAF12|YDR145W|transcript|YDR145W|protein_coding||c.-179G>T|||||179|,T|intergenic_region|MODIFIER|MKC7-TAF12|YDR144C-YDR145W|intergenic_region|YDR144C-YDR145W|||n.746559G>T||||||	4
IV	754197	T	C	YDR148C	alpha-ketoglutarate dehydrogenase KGD2	C|synonymous_variant|LOW|KGD2|YDR148C|transcript|YDR148C|protein_coding|1/1|c.870A>G|p.Lys290Lys|870/1392|870/1392|290/463||,C|downstream_gene_variant|MODIFIER|EKI1|YDR147W|transcript|YDR147W|protein_coding||c.*962T>C|||||962|	4
IV	761714	GC	TT,GT	YDR150W	Num1p	TT|synonymous_variant|LOW|NUM1|YDR150W|transcript|YDR150W|protein_coding|1/1|c.6087_6088delGCinsTT|p.GlyLeu2029GlyLeu|6087/8247|6087/8247|2029/2748||,GT|synonymous_variant|LOW|NUM1|YDR150W|transcript|YDR150W|protein_coding|1/1|c.6088C>T|p.Leu2030Leu|6088/8247|6088/8247|2030/2748||	4
IV	763295	A	G	YDR150W	Num1p	G|synonymous_variant|LOW|NUM1|YDR150W|transcript|YDR150W|protein_coding|1/1|c.7668A>G|p.Leu2556Leu|7668/8247|7668/8247|2556/2748||,G|downstream_gene_variant|MODIFIER|CTH1|YDR151C|transcript|YDR151C|protein_coding||c.*883T>C|||||883|	4
IV	788058	T	C	YDR166C	exocyst subunit SEC5	C|synonymous_variant|LOW|SEC5|YDR166C|transcript|YDR166C|protein_coding|1/1|c.1164A>G|p.Leu388Leu|1164/2916|1164/2916|388/971||	4
IV	795791	A	T	YDR170C	Arf family guanine nucleotide exchange factor SEC7	T|downstream_gene_variant|MODIFIER|SEC7|YDR170C|transcript|YDR170C|protein_coding||c.*402T>A|||||402|,T|intergenic_region|MODIFIER|YDR169C-A-SEC7|YDR169C-A-YDR170C|intergenic_region|YDR169C-A-YDR170C|||n.795791A>T||||||	4
IV	800476	C	T	YDR170C	Arf family guanine nucleotide exchange factor SEC7	T|missense_variant|MODERATE|SEC7|YDR170C|transcript|YDR170C|protein_coding|1/1|c.1747G>A|p.Ala583Thr|1747/6030|1747/6030|583/2009||	4
IV	802668	G	A	YDR170C	Arf family guanine nucleotide exchange factor SEC7	A|upstream_gene_variant|MODIFIER|SEC7|YDR170C|transcript|YDR170C|protein_coding||c.-446C>T|||||446|,A|upstream_gene_variant|MODIFIER|YDR170W-A|YDR170W-A|transcript|YDR170W-A|protein_coding||c.-527G>A|||||527|,A|downstream_gene_variant|MODIFIER|tQ(UUG)D3|tQ(UUG)D3|transcript|tQ(UUG)D3|protein_coding||c.*63C>T|||||63|WARNING_TRANSCRIPT_NO_START_CODON,A|intergenic_region|MODIFIER|SEC7-tQ(UUG)D3|YDR1…	4
IV	807186	C	A	YDR171W	heat shock protein HSP42	A|missense_variant|MODERATE|HSP42|YDR171W|transcript|YDR171W|protein_coding|1/1|c.566C>A|p.Ala189Asp|566/1128|566/1128|189/375||	4
IV	807544	G	A	YDR171W	heat shock protein HSP42	A|synonymous_variant|LOW|HSP42|YDR171W|transcript|YDR171W|protein_coding|1/1|c.924G>A|p.Glu308Glu|924/1128|924/1128|308/375||,A|upstream_gene_variant|MODIFIER|SUP35|YDR172W|transcript|YDR172W|protein_coding||c.-780G>A|||||780|	4
IV	810552	C	T	YDR172W	translation termination factor GTPase eRF3	T|downstream_gene_variant|MODIFIER|SUP35|YDR172W|transcript|YDR172W|protein_coding||c.*171C>T|||||171|,T|downstream_gene_variant|MODIFIER|ARG82|YDR173C|transcript|YDR173C|protein_coding||c.*13G>A|||||13|,T|intergenic_region|MODIFIER|SUP35-ARG82|YDR172W-YDR173C|intergenic_region|YDR172W-YDR173C|||n.810552C>T||||||	4
IV	811140	A	T	YDR173C	inositol polyphosphate multikinase	T|missense_variant|MODERATE|ARG82|YDR173C|transcript|YDR173C|protein_coding|1/1|c.493T>A|p.Phe165Ile|493/1068|493/1068|165/355||,T|upstream_gene_variant|MODIFIER|HMO1|YDR174W|transcript|YDR174W|protein_coding||c.-970A>T|||||970|,T|downstream_gene_variant|MODIFIER|SUP35|YDR172W|transcript|YDR172W|protein_coding||c.*759A>T|||||759|	4
IV	816353	A	C	YDR176W	histone acetyltransferase NGG1	C|synonymous_variant|LOW|NGG1|YDR176W|transcript|YDR176W|protein_coding|1/1|c.1902A>C|p.Ala634Ala|1902/2109|1902/2109|634/702||,C|upstream_gene_variant|MODIFIER|UBC1|YDR177W|transcript|YDR177W|protein_coding||c.-525A>C|||||525|	4
IV	816663	A	T	YDR177W	E2 ubiquitin-conjugating protein UBC1	T|upstream_gene_variant|MODIFIER|UBC1|YDR177W|transcript|YDR177W|protein_coding||c.-215A>T|||||215|,T|downstream_gene_variant|MODIFIER|NGG1|YDR176W|transcript|YDR176W|protein_coding||c.*103A>T|||||103|,T|intergenic_region|MODIFIER|NGG1-UBC1|YDR176W-YDR177W|intergenic_region|YDR176W-YDR177W|||n.816663A>T||||||	4
IV	820249	T	C	YDR179W-A	Nvj3p	C|synonymous_variant|LOW|YDR179W-A|YDR179W-A|transcript|YDR179W-A|protein_coding|1/1|c.817T>C|p.Leu273Leu|817/1392|817/1392|273/463||	4
IV	826545	C	T	YDR181C	Sas4p	T|missense_variant|MODERATE|SAS4|YDR181C|transcript|YDR181C|protein_coding|1/1|c.811G>A|p.Glu271Lys|811/1446|811/1446|271/481||,T|downstream_gene_variant|MODIFIER|SCC2|YDR180W|transcript|YDR180W|protein_coding||c.*769C>T|||||769|	4
IV	828571	A	G	YDR182W	putative lipid phosphatase CDC1	G|synonymous_variant|LOW|CDC1|YDR182W|transcript|YDR182W|protein_coding|1/1|c.990A>G|p.Lys330Lys|990/1476|990/1476|330/491||,G|upstream_gene_variant|MODIFIER|YDR182W-A|YDR182W-A|transcript|YDR182W-A|protein_coding||c.-580A>G|||||580|	4
IV	829300	CAAAAAAG	CAAAAAG	YDR182W-A	hypothetical protein	CAAAAAG|frameshift_variant|HIGH|YDR182W-A|YDR182W-A|transcript|YDR182W-A|protein_coding|1/1|c.156delA|p.Glu53fs|156/204|156/204|52/67||,CAAAAAG|upstream_gene_variant|MODIFIER|PLP1|YDR183W|transcript|YDR183W|protein_coding||c.-279delA|||||279|,CAAAAAG|downstream_gene_variant|MODIFIER|CDC1|YDR182W|transcript|YDR182W|protein_coding||c.*249delA|||||249|	4
IV	834520	C	T	YDR186C	hypothetical protein	T|missense_variant|MODERATE|YDR186C|YDR186C|transcript|YDR186C|protein_coding|1/1|c.973G>A|p.Asp325Asn|973/2634|973/2634|325/877||	4
IV	839317	C	A	YDR189W	syntaxin-binding protein	A|missense_variant|MODERATE|SLY1|YDR189W|transcript|YDR189W|protein_coding|1/1|c.926C>A|p.Thr309Asn|926/2001|926/2001|309/666||	4
IV	840651	C	T	YDR190C	RuvB family ATP-dependent DNA helicase pontin	T|missense_variant|MODERATE|RVB1|YDR190C|transcript|YDR190C|protein_coding|1/1|c.1345G>A|p.Ala449Thr|1345/1392|1345/1392|449/463||,T|downstream_gene_variant|MODIFIER|SLY1|YDR189W|transcript|YDR189W|protein_coding||c.*259C>T|||||259|	4
IV	841218	G	C	YDR190C	RuvB family ATP-dependent DNA helicase pontin	C|missense_variant|MODERATE|RVB1|YDR190C|transcript|YDR190C|protein_coding|1/1|c.778C>G|p.Gln260Glu|778/1392|778/1392|260/463||,C|downstream_gene_variant|MODIFIER|SLY1|YDR189W|transcript|YDR189W|protein_coding||c.*826G>C|||||826|	4
IV	843045	T	A	YDR191W	NAD-dependent histone deacetylase HST4	A|missense_variant|MODERATE|HST4|YDR191W|transcript|YDR191W|protein_coding|1/1|c.709T>A|p.Cys237Ser|709/1113|709/1113|237/370||,A|downstream_gene_variant|MODIFIER|NUP42|YDR192C|transcript|YDR192C|protein_coding||c.*524A>T|||||524|	4
IV	843611	G	A	YDR192C	FG-nucleoporin NUP42	A|synonymous_variant|LOW|NUP42|YDR192C|transcript|YDR192C|protein_coding|1/1|c.1251C>T|p.Gly417Gly|1251/1293|1251/1293|417/430||,A|upstream_gene_variant|MODIFIER|YDR193W|YDR193W|transcript|YDR193W|protein_coding||c.-943G>A|||||943|,A|downstream_gene_variant|MODIFIER|HST4|YDR191W|transcript|YDR191W|protein_coding||c.*162G>A|||||162|	4
IV	844239	C	T	YDR192C	FG-nucleoporin NUP42	T|missense_variant|MODERATE|NUP42|YDR192C|transcript|YDR192C|protein_coding|1/1|c.623G>A|p.Gly208Asp|623/1293|623/1293|208/430||,T|upstream_gene_variant|MODIFIER|YDR193W|YDR193W|transcript|YDR193W|protein_coding||c.-315C>T|||||315|,T|downstream_gene_variant|MODIFIER|HST4|YDR191W|transcript|YDR191W|protein_coding||c.*790C>T|||||790|	4
IV	844815	A	G	YDR192C	FG-nucleoporin NUP42	G|missense_variant|MODERATE|NUP42|YDR192C|transcript|YDR192C|protein_coding|1/1|c.47T>C|p.Leu16Pro|47/1293|47/1293|16/430||,G|missense_variant|MODERATE|YDR193W|YDR193W|transcript|YDR193W|protein_coding|1/1|c.262A>G|p.Arg88Gly|262/399|262/399|88/132||	4
IV	845187	A	G	YDR192C	FG-nucleoporin NUP42	G|upstream_gene_variant|MODIFIER|NUP42|YDR192C|transcript|YDR192C|protein_coding||c.-326T>C|||||326|,G|downstream_gene_variant|MODIFIER|YDR193W|YDR193W|transcript|YDR193W|protein_coding||c.*235A>G|||||235|,G|downstream_gene_variant|MODIFIER|MSS116|YDR194C|transcript|YDR194C|protein_coding||c.*765T>C|||||765|,G|intergenic_region|MODIFIER|YDR193W-MSS116|YDR193W-YDR194C|intergenic_region|YDR193W-YDR…	4
IV	862876	C	T	YDR206W	Ebs1p	T|missense_variant|MODERATE|EBS1|YDR206W|transcript|YDR206W|protein_coding|1/1|c.823C>T|p.Pro275Ser|823/2655|823/2655|275/884||	4
IV	865840	A	C	YDR207C	DNA-binding transcriptional regulator UME6	C|synonymous_variant|LOW|UME6|YDR207C|transcript|YDR207C|protein_coding|1/1|c.1683T>G|p.Pro561Pro|1683/2511|1683/2511|561/836||	4
IV	870855	AGG	AG	YDR210W	hypothetical protein	AG|upstream_gene_variant|MODIFIER|YDR210W|YDR210W|transcript|YDR210W|protein_coding||c.-217delG|||||217|,AG|downstream_gene_variant|MODIFIER|MSS4|YDR208W|transcript|YDR208W|protein_coding||c.*294delG|||||294|,AG|downstream_gene_variant|MODIFIER|YDR209C|YDR209C|transcript|YDR209C|protein_coding||c.*179delC|||||179|,AG|intergenic_region|MODIFIER|MSS4-YDR209C|YDR208W-YDR209C|intergenic_region|YDR208…	4
IV	871042	G	T			T|missense_variant|MODERATE|YDR209C|YDR209C|transcript|YDR209C|protein_coding|1/1|c.408C>A|p.Asp136Glu|408/414|408/414|136/137||,T|upstream_gene_variant|MODIFIER|YDR210W|YDR210W|transcript|YDR210W|protein_coding||c.-32G>T|||||32|,T|downstream_gene_variant|MODIFIER|MSS4|YDR208W|transcript|YDR208W|protein_coding||c.*479G>T|||||479|	4
IV	871622	T	A			A|upstream_gene_variant|MODIFIER|YDR209C|YDR209C|transcript|YDR209C|protein_coding||c.-173A>T|||||173|,A|upstream_gene_variant|MODIFIER|YDR210W-A|YDR210W-A|transcript|YDR210W-A|protein_coding||c.-490T>A|||||490|,A|upstream_gene_variant|MODIFIER|YDR210W-B|YDR210W-B|transcript|YDR210W-B|protein_coding||c.-490T>A|||||490|,A|downstream_gene_variant|MODIFIER|YDR210W|YDR210W|transcript|YDR210W|protein_…	4
IV	888039	T	C	YDR212W	chaperonin-containing T-complex alpha subunit TCP1	C|synonymous_variant|LOW|TCP1|YDR212W|transcript|YDR212W|protein_coding|1/1|c.808T>C|p.Leu270Leu|808/1680|808/1680|270/559||	4
IV	888635	G	T	YDR212W	chaperonin-containing T-complex alpha subunit TCP1	T|missense_variant|MODERATE|TCP1|YDR212W|transcript|YDR212W|protein_coding|1/1|c.1404G>T|p.Lys468Asn|1404/1680|1404/1680|468/559||	4
IV	889754	A	T	YDR213W	Upc2p	T|missense_variant|MODERATE|UPC2|YDR213W|transcript|YDR213W|protein_coding|1/1|c.4A>T|p.Ser2Cys|4/2742|4/2742|2/913||,T|downstream_gene_variant|MODIFIER|TCP1|YDR212W|transcript|YDR212W|protein_coding||c.*843A>T|||||843|	4
IV	890213	A	G	YDR213W	Upc2p	G|missense_variant|MODERATE|UPC2|YDR213W|transcript|YDR213W|protein_coding|1/1|c.463A>G|p.Lys155Glu|463/2742|463/2742|155/913||	4
IV	890582	T	C	YDR213W	Upc2p	C|missense_variant|MODERATE|UPC2|YDR213W|transcript|YDR213W|protein_coding|1/1|c.832T>C|p.Cys278Arg|832/2742|832/2742|278/913||	4
IV	904769	C	T	YDR218C	septin SPR28	T|missense_variant|MODERATE|SPR28|YDR218C|transcript|YDR218C|protein_coding|1/1|c.284G>A|p.Ser95Asn|284/1272|284/1272|95/423||,T|downstream_gene_variant|MODIFIER|MFB1|YDR219C|transcript|YDR219C|protein_coding||c.*686G>A|||||686|	4
IV	918585	A	C	YDR227W	chromatin-silencing protein SIR4	C|missense_variant|MODERATE|SIR4|YDR227W|transcript|YDR227W|protein_coding|1/1|c.1015A>C|p.Ile339Leu|1015/4077|1015/4077|339/1358||	4
IV	934990	A	G	YDR235W	mRNA splicing protein PRP42	G|missense_variant|MODERATE|PRP42|YDR235W|transcript|YDR235W|protein_coding|1/1|c.1487A>G|p.Asp496Gly|1487/1635|1487/1635|496/544||,G|downstream_gene_variant|MODIFIER|FMN1|YDR236C|transcript|YDR236C|protein_coding||c.*246T>C|||||246|	4
IV	935282	G	A	YDR236C	riboflavin kinase	A|missense_variant|MODERATE|FMN1|YDR236C|transcript|YDR236C|protein_coding|1/1|c.611C>T|p.Thr204Ile|611/657|611/657|204/218||,A|downstream_gene_variant|MODIFIER|PRP42|YDR235W|transcript|YDR235W|protein_coding||c.*144G>A|||||144|	4
IV	935848	T	C	YDR236C	riboflavin kinase	C|synonymous_variant|LOW|FMN1|YDR236C|transcript|YDR236C|protein_coding|1/1|c.45A>G|p.Ala15Ala|45/657|45/657|15/218||,C|upstream_gene_variant|MODIFIER|MRPL7|YDR237W|transcript|YDR237W|protein_coding||c.-767T>C|||||767|,C|downstream_gene_variant|MODIFIER|PRP42|YDR235W|transcript|YDR235W|protein_coding||c.*710T>C|||||710|	4
IV	939900	T	C	YDR238C	coatomer subunit beta	C|missense_variant|MODERATE|SEC26|YDR238C|transcript|YDR238C|protein_coding|1/1|c.917A>G|p.Asp306Gly|917/2922|917/2922|306/973||	4
IV	941098	GC	AT,GT	YDR239C	hypothetical protein	AT|missense_variant|MODERATE|YDR239C|YDR239C|transcript|YDR239C|protein_coding|1/1|c.2322_2323delGCinsAT|p.GlyHis774GlyTyr|2323/2364|2322/2364|774/787||,GT|synonymous_variant|LOW|YDR239C|YDR239C|transcript|YDR239C|protein_coding|1/1|c.2322G>A|p.Gly774Gly|2322/2364|2322/2364|774/787||,AT|upstream_gene_variant|MODIFIER|SEC26|YDR238C|transcript|YDR238C|protein_coding||c.-283_-282delGCinsAT|||||282|,…	4
IV	941564	C	A	YDR239C	hypothetical protein	A|missense_variant|MODERATE|YDR239C|YDR239C|transcript|YDR239C|protein_coding|1/1|c.1857G>T|p.Glu619Asp|1857/2364|1857/2364|619/787||,A|upstream_gene_variant|MODIFIER|SEC26|YDR238C|transcript|YDR238C|protein_coding||c.-748G>T|||||748|	4
IV	957128	C	A	YDR247W	putative serine/threonine protein kinase VHS1	A|stop_gained|HIGH|VHS1|YDR247W|transcript|YDR247W|protein_coding|1/1|c.1116C>A|p.Tyr372*|1116/1386|1116/1386|372/461||,A|downstream_gene_variant|MODIFIER|YDR248C|YDR248C|transcript|YDR248C|protein_coding||c.*630G>T|||||630|	4
IV	962505	G	A	YDR251W	Pam1p	A|missense_variant|MODERATE|PAM1|YDR251W|transcript|YDR251W|protein_coding|1/1|c.1892G>A|p.Gly631Asp|1892/2493|1892/2493|631/830||,A|upstream_gene_variant|MODIFIER|BTT1|YDR252W|transcript|YDR252W|protein_coding||c.-907G>A|||||907|	4
IV	965577	A	G	YDR254W	Chl4p	G|synonymous_variant|LOW|CHL4|YDR254W|transcript|YDR254W|protein_coding|1/1|c.465A>G|p.Leu155Leu|465/1377|465/1377|155/458||,G|downstream_gene_variant|MODIFIER|RMD5|YDR255C|transcript|YDR255C|protein_coding||c.*980T>C|||||980|	4
IV	968273	GAAT	AAAA	YDR256C	catalase A	AAAA|missense_variant|MODERATE|CTA1|YDR256C|transcript|YDR256C|protein_coding|1/1|c.1405_1408delATTCinsTTTT|p.IleHis469PheTyr|1408/1548|1405/1548|469/515||,AAAA|upstream_gene_variant|MODIFIER|RMD5|YDR255C|transcript|YDR255C|protein_coding||c.-454_-451delATTCinsTTTT|||||451|	4
IV	968334	G	A	YDR256C	catalase A	A|synonymous_variant|LOW|CTA1|YDR256C|transcript|YDR256C|protein_coding|1/1|c.1347C>T|p.Leu449Leu|1347/1548|1347/1548|449/515||,A|upstream_gene_variant|MODIFIER|RMD5|YDR255C|transcript|YDR255C|protein_coding||c.-512C>T|||||512|	4
IV	979602	C	G	YDR261C	glucan exo-1,3-beta-glucosidase	G|upstream_gene_variant|MODIFIER|EXG2|YDR261C|transcript|YDR261C|protein_coding||c.-393G>C|||||393|,G|intergenic_region|MODIFIER|EXG2-tS(AGA)D2|YDR261C-tS(AGA)D2|intergenic_region|YDR261C-tS(AGA)D2|||n.979602C>G||||||	4
IV	982791	A	G	YDR261W-B	gag-pol fusion protein	G|synonymous_variant|LOW|YDR261W-B|YDR261W-B|transcript|YDR261W-B|protein_coding|2/2|c.1329A>G|p.Thr443Thr|1329/5313|1329/5313|443/1770||,G|downstream_gene_variant|MODIFIER|YDR261W-A|YDR261W-A|transcript|YDR261W-A|protein_coding||c.*13A>G|||||13|	4
IV	1007566	C	G	YDR270W	Cu(2+)-transporting P-type ATPase CCC2	G|missense_variant|MODERATE|CCC2|YDR270W|transcript|YDR270W|protein_coding|1/1|c.1892C>G|p.Thr631Ser|1892/3015|1892/3015|631/1004||,G|downstream_gene_variant|MODIFIER|YDR271C|YDR271C|transcript|YDR271C|protein_coding||c.*829G>C|||||829|	4
IV	1011585	T	A	YDR275W	Bsc2p	A|upstream_gene_variant|MODIFIER|BSC2|YDR275W|transcript|YDR275W|protein_coding||c.-667T>A|||||667|,A|downstream_gene_variant|MODIFIER|DON1|YDR273W|transcript|YDR273W|protein_coding||c.*312T>A|||||312|,A|downstream_gene_variant|MODIFIER|YDR274C|YDR274C|transcript|YDR274C|protein_coding||c.*4A>T|||||4|,A|intergenic_region|MODIFIER|DON1-YDR274C|YDR273W-YDR274C|intergenic_region|YDR273W-YDR274C|||n.…	4
IV	1011782	C	T			T|missense_variant|MODERATE|YDR274C|YDR274C|transcript|YDR274C|protein_coding|1/1|c.179G>A|p.Ser60Asn|179/372|179/372|60/123||,T|upstream_gene_variant|MODIFIER|BSC2|YDR275W|transcript|YDR275W|protein_coding||c.-470C>T|||||470|,T|downstream_gene_variant|MODIFIER|DON1|YDR273W|transcript|YDR273W|protein_coding||c.*509C>T|||||509|	4
IV	1011794	C	A			A|missense_variant|MODERATE|YDR274C|YDR274C|transcript|YDR274C|protein_coding|1/1|c.167G>T|p.Arg56Leu|167/372|167/372|56/123||,A|upstream_gene_variant|MODIFIER|BSC2|YDR275W|transcript|YDR275W|protein_coding||c.-458C>A|||||458|,A|downstream_gene_variant|MODIFIER|DON1|YDR273W|transcript|YDR273W|protein_coding||c.*521C>A|||||521|	4
IV	1014896	T	G	YDR277C	Mth1p	G|missense_variant|MODERATE|MTH1|YDR277C|transcript|YDR277C|protein_coding|1/1|c.807A>C|p.Glu269Asp|807/1302|807/1302|269/433||	4
IV	1015486	C	A	YDR277C	Mth1p	A|missense_variant|MODERATE|MTH1|YDR277C|transcript|YDR277C|protein_coding|1/1|c.217G>T|p.Ala73Ser|217/1302|217/1302|73/433||	4
IV	1017607	TAAA	GAAC,TAAC			GAAC|upstream_gene_variant|MODIFIER|YDR278C|YDR278C|transcript|YDR278C|protein_coding||c.-292_-289delTTTAinsGTTC|||||289|,TAAC|upstream_gene_variant|MODIFIER|YDR278C|YDR278C|transcript|YDR278C|protein_coding||c.-292T>G|||||292|,GAAC|upstream_gene_variant|MODIFIER|tE(CUC)D|tE(CUC)D|transcript|tE(CUC)D|protein_coding||c.-332_-329delTTTAinsGTTC|||||329|WARNING_TRANSCRIPT_NO_START_CODON,TAAC|upstream…	4
IV	1021256	T	G	YDR280W	exosome non-catalytic core subunit RRP45	G|missense_variant|MODERATE|RRP45|YDR280W|transcript|YDR280W|protein_coding|1/1|c.510T>G|p.His170Gln|510/918|510/918|170/305||,G|downstream_gene_variant|MODIFIER|RNH202|YDR279W|transcript|YDR279W|protein_coding||c.*836T>G|||||836|,G|downstream_gene_variant|MODIFIER|PHM6|YDR281C|transcript|YDR281C|protein_coding||c.*751A>C|||||751|	4
IV	1030816	C	T	YDR284C	bifunctional diacylglycerol diphosphate phosphatase/phosphatidate phosphatase	T|missense_variant|MODERATE|DPP1|YDR284C|transcript|YDR284C|protein_coding|1/1|c.604G>A|p.Val202Met|604/870|604/870|202/289||,T|upstream_gene_variant|MODIFIER|GCN2|YDR283C|transcript|YDR283C|protein_coding||c.-767G>A|||||767|	4
IV	1050352	A	G	YDR293C	mRNA-binding translational repressor SSD1	G|upstream_gene_variant|MODIFIER|SSD1|YDR293C|transcript|YDR293C|protein_coding||c.-960T>C|||||960|,G|downstream_gene_variant|MODIFIER|DPL1|YDR294C|transcript|YDR294C|protein_coding||c.*107T>C|||||107|,G|intergenic_region|MODIFIER|SSD1-DPL1|YDR293C-YDR294C|intergenic_region|YDR293C-YDR294C|||n.1050352A>G||||||	4
IV	1062982	A	G	YDR300C	glutamate 5-kinase	G|upstream_gene_variant|MODIFIER|PRO1|YDR300C|transcript|YDR300C|protein_coding||c.-191T>C|||||191|,G|upstream_gene_variant|MODIFIER|CFT1|YDR301W|transcript|YDR301W|protein_coding||c.-370A>G|||||370|,G|intergenic_region|MODIFIER|PRO1-CFT1|YDR300C-YDR301W|intergenic_region|YDR300C-YDR301W|||n.1062982A>G||||||	4
IV	1071351	A	C	YDR303C	Rsc3p	C|synonymous_variant|LOW|RSC3|YDR303C|transcript|YDR303C|protein_coding|1/1|c.36T>G|p.Pro12Pro|36/2658|36/2658|12/885||,C|downstream_gene_variant|MODIFIER|CPR5|YDR304C|transcript|YDR304C|protein_coding||c.*529T>G|||||529|	4
IV	1082395	T	C	YDR310C	Sum1p	C|missense_variant|MODERATE|SUM1|YDR310C|transcript|YDR310C|protein_coding|1/1|c.1922A>G|p.Glu641Gly|1922/3189|1922/3189|641/1062||	4
IV	1092122	T	C	YDR314C	Rad34p	C|synonymous_variant|LOW|RAD34|YDR314C|transcript|YDR314C|protein_coding|1/1|c.390A>G|p.Val130Val|390/2079|390/2079|130/692||,C|downstream_gene_variant|MODIFIER|IPK1|YDR315C|transcript|YDR315C|protein_coding||c.*619A>G|||||619|	4
IV	1095298	T	G	YDR316W-A	gag protein	G|upstream_gene_variant|MODIFIER|YDR316W-A|YDR316W-A|transcript|YDR316W-A|protein_coding||c.-766T>G|||||766|,G|upstream_gene_variant|MODIFIER|YDR316W-B|YDR316W-B|transcript|YDR316W-B|protein_coding||c.-766T>G|||||766|,G|downstream_gene_variant|MODIFIER|OMS1|YDR316W|transcript|YDR316W|protein_coding||c.*120T>G|||||120|,G|downstream_gene_variant|MODIFIER|tF(GAA)D|tF(GAA)D|transcript|tF(GAA)D|protei…	4
IV	1163515	TCCA	GCCA	YDR345C	hexose transporter HXT3	GCCA|synonymous_variant|LOW|HXT3|YDR345C|transcript|YDR345C|protein_coding|1/1|c.1146A>C|p.Gly382Gly|1146/1704|1146/1704|382/567||	4
IV	1163524	ATCGACA	GTCAACG	YDR345C	hexose transporter HXT3	GTCAACG|synonymous_variant|LOW|HXT3|YDR345C|transcript|YDR345C|protein_coding|1/1|c.1131_1137delTGTCGATinsCGTTGAC|p.ThrValAsp377ThrValAsp|1137/1704|1131/1704|377/567||	4
IV	1163536	CAA	CAG	YDR345C	hexose transporter HXT3	CAG|synonymous_variant|LOW|HXT3|YDR345C|transcript|YDR345C|protein_coding|1/1|c.1123T>C|p.Leu375Leu|1123/1704|1123/1704|375/567||	4
IV	1163551	A	G	YDR345C	hexose transporter HXT3	G|synonymous_variant|LOW|HXT3|YDR345C|transcript|YDR345C|protein_coding|1/1|c.1110T>C|p.Ser370Ser|1110/1704|1110/1704|370/567||	4
IV	1164036	T	C	YDR345C	hexose transporter HXT3	C|missense_variant|MODERATE|HXT3|YDR345C|transcript|YDR345C|protein_coding|1/1|c.625A>G|p.Ile209Val|625/1704|625/1704|209/567||	4
IV	1164063	T	C	YDR345C	hexose transporter HXT3	C|missense_variant|MODERATE|HXT3|YDR345C|transcript|YDR345C|protein_coding|1/1|c.598A>G|p.Thr200Ala|598/1704|598/1704|200/567||	4
IV	1183550	G	A	YDR353W	thioredoxin-disulfide reductase TRR1	A|synonymous_variant|LOW|TRR1|YDR353W|transcript|YDR353W|protein_coding|1/1|c.252G>A|p.Thr84Thr|252/960|252/960|84/319||,A|downstream_gene_variant|MODIFIER|YDR352W|YDR352W|transcript|YDR352W|protein_coding||c.*796G>A|||||796|	4
IV	1185943	A	G			G|upstream_gene_variant|MODIFIER|YDR354C-A|YDR354C-A|transcript|YDR354C-A|protein_coding||c.-661T>C|||||661|,G|upstream_gene_variant|MODIFIER|SPC110|YDR356W|transcript|YDR356W|protein_coding||c.-164A>G|||||164|,G|downstream_gene_variant|MODIFIER|TRP4|YDR354W|transcript|YDR354W|protein_coding||c.*54A>G|||||54|,G|downstream_gene_variant|MODIFIER|YDR355C|YDR355C|transcript|YDR355C|protein_coding||c.…	4
IV	1186084	C	T			T|missense_variant|MODERATE|YDR355C|YDR355C|transcript|YDR355C|protein_coding|1/1|c.286G>A|p.Ala96Thr|286/303|286/303|96/100||,T|upstream_gene_variant|MODIFIER|YDR354C-A|YDR354C-A|transcript|YDR354C-A|protein_coding||c.-802G>A|||||802|,T|upstream_gene_variant|MODIFIER|SPC110|YDR356W|transcript|YDR356W|protein_coding||c.-23C>T|||||23|,T|downstream_gene_variant|MODIFIER|TRP4|YDR354W|transcript|YDR3…	4
IV	1188659	G	A	YDR356W	Spc110p	A|synonymous_variant|LOW|SPC110|YDR356W|transcript|YDR356W|protein_coding|1/1|c.2553G>A|p.Glu851Glu|2553/2835|2553/2835|851/944||,A|downstream_gene_variant|MODIFIER|CNL1|YDR357C|transcript|YDR357C|protein_coding||c.*540C>T|||||540|	4
IV	1188724	T	C	YDR356W	Spc110p	C|missense_variant|MODERATE|SPC110|YDR356W|transcript|YDR356W|protein_coding|1/1|c.2618T>C|p.Val873Ala|2618/2835|2618/2835|873/944||,C|downstream_gene_variant|MODIFIER|CNL1|YDR357C|transcript|YDR357C|protein_coding||c.*475A>G|||||475|	4
IV	1198248	T	A	YDR362C	transcription factor TFIIIC subunit TFC6	A|synonymous_variant|LOW|TFC6|YDR362C|transcript|YDR362C|protein_coding|1/1|c.450A>T|p.Leu150Leu|450/2019|450/2019|150/672||,A|upstream_gene_variant|MODIFIER|ESC2|YDR363W|transcript|YDR363W|protein_coding||c.-935T>A|||||935|	4
IV	1198691	C	A	YDR362C	transcription factor TFIIIC subunit TFC6	A|missense_variant|MODERATE|TFC6|YDR362C|transcript|YDR362C|protein_coding|1/1|c.7G>T|p.Val3Leu|7/2019|7/2019|3/672||,A|upstream_gene_variant|MODIFIER|ESC2|YDR363W|transcript|YDR363W|protein_coding||c.-492C>A|||||492|	4
IV	1199613	G	T	YDR363W	Esc2p	T|missense_variant|MODERATE|ESC2|YDR363W|transcript|YDR363W|protein_coding|1/1|c.431G>T|p.Arg144Met|431/1371|431/1371|144/456||,T|upstream_gene_variant|MODIFIER|TFC6|YDR362C|transcript|YDR362C|protein_coding||c.-916C>A|||||916|	4
IV	1199911	T	C	YDR363W	Esc2p	C|synonymous_variant|LOW|ESC2|YDR363W|transcript|YDR363W|protein_coding|1/1|c.729T>C|p.Ile243Ile|729/1371|729/1371|243/456||	4
IV	1202986	T	A	YDR364C	Cdc40p	A|missense_variant|MODERATE|CDC40|YDR364C|transcript|YDR364C|protein_coding|1/1|c.1225A>T|p.Thr409Ser|1225/1368|1225/1368|409/455||,A|downstream_gene_variant|MODIFIER|SEM1|YDR363W-A|transcript|YDR363W-A|protein_coding||c.*589T>A|||||589|	4
IV	1206563	T	C	YDR365C	Esf1p	C|upstream_gene_variant|MODIFIER|ESF1|YDR365C|transcript|YDR365C|protein_coding||c.-180A>G|||||180|,C|upstream_gene_variant|MODIFIER|YDR365W-A|YDR365W-A|transcript|YDR365W-A|protein_coding||c.-434T>C|||||434|,C|upstream_gene_variant|MODIFIER|YDR365W-B|YDR365W-B|transcript|YDR365W-B|protein_coding||c.-434T>C|||||434|,C|intergenic_region|MODIFIER|ESF1-YDR365W-A|YDR365C-YDR365W-A|intergenic_region|Y…	4
IV	1215801	G	A	YDR369C	Xrs2p	A|synonymous_variant|LOW|XRS2|YDR369C|transcript|YDR369C|protein_coding|1/1|c.1780C>T|p.Leu594Leu|1780/2565|1780/2565|594/854||,A|downstream_gene_variant|MODIFIER|YPR1|YDR368W|transcript|YDR368W|protein_coding||c.*959G>A|||||959|	4
IV	1217705	T	A	YDR369C	Xrs2p	A|upstream_gene_variant|MODIFIER|XRS2|YDR369C|transcript|YDR369C|protein_coding||c.-125A>T|||||125|,A|downstream_gene_variant|MODIFIER|YDR370C|YDR370C|transcript|YDR370C|protein_coding||c.*77A>T|||||77|,A|intergenic_region|MODIFIER|XRS2-YDR370C|YDR369C-YDR370C|intergenic_region|YDR369C-YDR370C|||n.1217705T>A||||||	4
IV	1217794	T	A	YDR370C	Dxo1p	A|missense_variant|MODERATE|YDR370C|YDR370C|transcript|YDR370C|protein_coding|1/1|c.1317A>T|p.Leu439Phe|1317/1329|1317/1329|439/442||,A|upstream_gene_variant|MODIFIER|XRS2|YDR369C|transcript|YDR369C|protein_coding||c.-214A>T|||||214|	4
IV	1221460	C	T	YDR372C	Vps74p	T|synonymous_variant|LOW|VPS74|YDR372C|transcript|YDR372C|protein_coding|1/1|c.690G>A|p.Ser230Ser|690/1038|690/1038|230/345||,T|downstream_gene_variant|MODIFIER|CTS2|YDR371W|transcript|YDR371W|protein_coding||c.*512C>T|||||512|	4
IV	1221772	C	T	YDR372C	Vps74p	T|synonymous_variant|LOW|VPS74|YDR372C|transcript|YDR372C|protein_coding|1/1|c.378G>A|p.Arg126Arg|378/1038|378/1038|126/345||,T|upstream_gene_variant|MODIFIER|FRQ1|YDR373W|transcript|YDR373W|protein_coding||c.-987C>T|||||987|,T|downstream_gene_variant|MODIFIER|CTS2|YDR371W|transcript|YDR371W|protein_coding||c.*824C>T|||||824|	4
IV	1222049	T	C	YDR372C	Vps74p	C|missense_variant|MODERATE|VPS74|YDR372C|transcript|YDR372C|protein_coding|1/1|c.101A>G|p.Asn34Ser|101/1038|101/1038|34/345||,C|upstream_gene_variant|MODIFIER|FRQ1|YDR373W|transcript|YDR373W|protein_coding||c.-710T>C|||||710|	4
IV	1222054	G	C	YDR372C	Vps74p	C|missense_variant|MODERATE|VPS74|YDR372C|transcript|YDR372C|protein_coding|1/1|c.96C>G|p.Ile32Met|96/1038|96/1038|32/345||,C|upstream_gene_variant|MODIFIER|FRQ1|YDR373W|transcript|YDR373W|protein_coding||c.-705G>C|||||705|	4
IV	1222135	T	C	YDR372C	Vps74p	C|synonymous_variant|LOW|VPS74|YDR372C|transcript|YDR372C|protein_coding|1/1|c.15A>G|p.Gln5Gln|15/1038|15/1038|5/345||,C|upstream_gene_variant|MODIFIER|FRQ1|YDR373W|transcript|YDR373W|protein_coding||c.-624T>C|||||624|	4
IV	1222965	T	C	YDR373W	frequenin	C|synonymous_variant|LOW|FRQ1|YDR373W|transcript|YDR373W|protein_coding|1/1|c.207T>C|p.Phe69Phe|207/573|207/573|69/190||,C|upstream_gene_variant|MODIFIER|VPS74|YDR372C|transcript|YDR372C|protein_coding||c.-816A>G|||||816|,C|downstream_gene_variant|MODIFIER|YDR374C|YDR374C|transcript|YDR374C|protein_coding||c.*509A>G|||||509|	4
IV	1223549	A	G	YDR374C	mRNA-binding phosphate metabolism regulator	G|synonymous_variant|LOW|YDR374C|YDR374C|transcript|YDR374C|protein_coding|1/1|c.846T>C|p.Ile282Ile|846/921|846/921|282/306||,G|downstream_gene_variant|MODIFIER|FRQ1|YDR373W|transcript|YDR373W|protein_coding||c.*218A>G|||||218|	4
IV	1224118	A	G	YDR374C	mRNA-binding phosphate metabolism regulator	G|synonymous_variant|LOW|YDR374C|YDR374C|transcript|YDR374C|protein_coding|1/1|c.277T>C|p.Leu93Leu|277/921|277/921|93/306||,G|upstream_gene_variant|MODIFIER|YDR374W-A|YDR374W-A|transcript|YDR374W-A|protein_coding||c.-639A>G|||||639|,G|downstream_gene_variant|MODIFIER|FRQ1|YDR373W|transcript|YDR373W|protein_coding||c.*787A>G|||||787|	4
IV	1224490	C	T	YDR374C	mRNA-binding phosphate metabolism regulator	T|upstream_gene_variant|MODIFIER|YDR374C|YDR374C|transcript|YDR374C|protein_coding||c.-96G>A|||||96|,T|upstream_gene_variant|MODIFIER|YDR374W-A|YDR374W-A|transcript|YDR374W-A|protein_coding||c.-267C>T|||||267|,T|downstream_gene_variant|MODIFIER|BCS1|YDR375C|transcript|YDR375C|protein_coding||c.*676G>A|||||676|,T|intergenic_region|MODIFIER|YDR374C-YDR374W-A|YDR374C-YDR374W-A|intergenic_region|YDR3…	4
IV	1224626	G	C	YDR374C	mRNA-binding phosphate metabolism regulator	C|upstream_gene_variant|MODIFIER|YDR374C|YDR374C|transcript|YDR374C|protein_coding||c.-232C>G|||||232|,C|upstream_gene_variant|MODIFIER|YDR374W-A|YDR374W-A|transcript|YDR374W-A|protein_coding||c.-131G>C|||||131|,C|downstream_gene_variant|MODIFIER|BCS1|YDR375C|transcript|YDR375C|protein_coding||c.*540C>G|||||540|,C|intergenic_region|MODIFIER|YDR374C-YDR374W-A|YDR374C-YDR374W-A|intergenic_region|YD…	4
IV	1224954	T	C	YDR374W-A	Wip1p	C|synonymous_variant|LOW|YDR374W-A|YDR374W-A|transcript|YDR374W-A|protein_coding|1/1|c.198T>C|p.Thr66Thr|198/270|198/270|66/89||,C|upstream_gene_variant|MODIFIER|YDR374C|YDR374C|transcript|YDR374C|protein_coding||c.-560A>G|||||560|,C|downstream_gene_variant|MODIFIER|BCS1|YDR375C|transcript|YDR375C|protein_coding||c.*212A>G|||||212|	4
IV	1225228	C	A	YDR375C	bifunctional AAA family ATPase chaperone/translocase BCS1	A|missense_variant|MODERATE|BCS1|YDR375C|transcript|YDR375C|protein_coding|1/1|c.1309G>T|p.Asp437Tyr|1309/1371|1309/1371|437/456||,A|upstream_gene_variant|MODIFIER|YDR374C|YDR374C|transcript|YDR374C|protein_coding||c.-834G>T|||||834|,A|downstream_gene_variant|MODIFIER|YDR374W-A|YDR374W-A|transcript|YDR374W-A|protein_coding||c.*202C>A|||||202|	4
IV	1225292	A	G	YDR375C	bifunctional AAA family ATPase chaperone/translocase BCS1	G|synonymous_variant|LOW|BCS1|YDR375C|transcript|YDR375C|protein_coding|1/1|c.1245T>C|p.Ser415Ser|1245/1371|1245/1371|415/456||,G|upstream_gene_variant|MODIFIER|YDR374C|YDR374C|transcript|YDR374C|protein_coding||c.-898T>C|||||898|,G|downstream_gene_variant|MODIFIER|YDR374W-A|YDR374W-A|transcript|YDR374W-A|protein_coding||c.*266A>G|||||266|	4
IV	1225658	G	A	YDR375C	bifunctional AAA family ATPase chaperone/translocase BCS1	A|synonymous_variant|LOW|BCS1|YDR375C|transcript|YDR375C|protein_coding|1/1|c.879C>T|p.Leu293Leu|879/1371|879/1371|293/456||,A|downstream_gene_variant|MODIFIER|YDR374W-A|YDR374W-A|transcript|YDR374W-A|protein_coding||c.*632G>A|||||632|	4
IV	1225862	C	T	YDR375C	bifunctional AAA family ATPase chaperone/translocase BCS1	T|synonymous_variant|LOW|BCS1|YDR375C|transcript|YDR375C|protein_coding|1/1|c.675G>A|p.Leu225Leu|675/1371|675/1371|225/456||,T|upstream_gene_variant|MODIFIER|ARH1|YDR376W|transcript|YDR376W|protein_coding||c.-960C>T|||||960|,T|downstream_gene_variant|MODIFIER|YDR374W-A|YDR374W-A|transcript|YDR374W-A|protein_coding||c.*836C>T|||||836|	4
IV	1226875	A	G	YDR376W	NADPH-adrenodoxin reductase	G|synonymous_variant|LOW|ARH1|YDR376W|transcript|YDR376W|protein_coding|1/1|c.54A>G|p.Val18Val|54/1482|54/1482|18/493||,G|upstream_gene_variant|MODIFIER|BCS1|YDR375C|transcript|YDR375C|protein_coding||c.-339T>C|||||339|	4
IV	1230069	C	T	YDR378C	U4/U6-U5 snRNP complex subunit LSM6	T|upstream_gene_variant|MODIFIER|LSM6|YDR378C|transcript|YDR378C|protein_coding||c.-460G>A|||||460|,T|upstream_gene_variant|MODIFIER|RGA2|YDR379W|transcript|YDR379W|protein_coding||c.-98C>T|||||98|,T|intergenic_region|MODIFIER|LSM6-RGA2|YDR378C-YDR379W|intergenic_region|YDR378C-YDR379W|||n.1230069C>T||||||	4
IV	1230940	A	G	YDR379W	Rga2p	G|synonymous_variant|LOW|RGA2|YDR379W|transcript|YDR379W|protein_coding|1/1|c.774A>G|p.Lys258Lys|774/3030|774/3030|258/1009||	4
IV	1231034	T	C	YDR379W	Rga2p	C|missense_variant|MODERATE|RGA2|YDR379W|transcript|YDR379W|protein_coding|1/1|c.868T>C|p.Ser290Pro|868/3030|868/3030|290/1009||	4
IV	1231197	T	C	YDR379W	Rga2p	C|missense_variant|MODERATE|RGA2|YDR379W|transcript|YDR379W|protein_coding|1/1|c.1031T>C|p.Val344Ala|1031/3030|1031/3030|344/1009||	4
IV	1232230	C	T	YDR379W	Rga2p	T|synonymous_variant|LOW|RGA2|YDR379W|transcript|YDR379W|protein_coding|1/1|c.2064C>T|p.Ile688Ile|2064/3030|2064/3030|688/1009||	4
IV	1232338	A	G	YDR379W	Rga2p	G|synonymous_variant|LOW|RGA2|YDR379W|transcript|YDR379W|protein_coding|1/1|c.2172A>G|p.Val724Val|2172/3030|2172/3030|724/1009||,G|downstream_gene_variant|MODIFIER|YDR379C-A|YDR379C-A|transcript|YDR379C-A|protein_coding||c.*940T>C|||||940|	4
IV	1232536	A	G	YDR379W	Rga2p	G|synonymous_variant|LOW|RGA2|YDR379W|transcript|YDR379W|protein_coding|1/1|c.2370A>G|p.Leu790Leu|2370/3030|2370/3030|790/1009||,G|downstream_gene_variant|MODIFIER|YDR379C-A|YDR379C-A|transcript|YDR379C-A|protein_coding||c.*742T>C|||||742|	4
IV	1232659	G	A	YDR379W	Rga2p	A|synonymous_variant|LOW|RGA2|YDR379W|transcript|YDR379W|protein_coding|1/1|c.2493G>A|p.Gln831Gln|2493/3030|2493/3030|831/1009||,A|downstream_gene_variant|MODIFIER|YDR379C-A|YDR379C-A|transcript|YDR379C-A|protein_coding||c.*619C>T|||||619|	4
IV	1233082	A	G	YDR379W	Rga2p	G|synonymous_variant|LOW|RGA2|YDR379W|transcript|YDR379W|protein_coding|1/1|c.2916A>G|p.Ala972Ala|2916/3030|2916/3030|972/1009||,G|downstream_gene_variant|MODIFIER|YDR379C-A|YDR379C-A|transcript|YDR379C-A|protein_coding||c.*196T>C|||||196|	4
IV	1233187	G	A	YDR379W	Rga2p	A|synonymous_variant|LOW|RGA2|YDR379W|transcript|YDR379W|protein_coding|1/1|c.3021G>A|p.Lys1007Lys|3021/3030|3021/3030|1007/1009||,A|downstream_gene_variant|MODIFIER|YDR379C-A|YDR379C-A|transcript|YDR379C-A|protein_coding||c.*91C>T|||||91|	4
IV	1233470	A	G	YDR379C-A	Sdh6p	G|synonymous_variant|LOW|YDR379C-A|YDR379C-A|transcript|YDR379C-A|protein_coding|1/1|c.48T>C|p.Tyr16Tyr|48/240|48/240|16/79||,G|upstream_gene_variant|MODIFIER|ARO10|YDR380W|transcript|YDR380W|protein_coding||c.-748A>G|||||748|,G|downstream_gene_variant|MODIFIER|RGA2|YDR379W|transcript|YDR379W|protein_coding||c.*274A>G|||||274|	4
IV	1233488	T	C	YDR379C-A	Sdh6p	C|synonymous_variant|LOW|YDR379C-A|YDR379C-A|transcript|YDR379C-A|protein_coding|1/1|c.30A>G|p.Lys10Lys|30/240|30/240|10/79||,C|upstream_gene_variant|MODIFIER|ARO10|YDR380W|transcript|YDR380W|protein_coding||c.-730T>C|||||730|,C|downstream_gene_variant|MODIFIER|RGA2|YDR379W|transcript|YDR379W|protein_coding||c.*292T>C|||||292|	4
IV	1233588	C	G	YDR379C-A	Sdh6p	G|upstream_gene_variant|MODIFIER|YDR379C-A|YDR379C-A|transcript|YDR379C-A|protein_coding||c.-71G>C|||||71|,G|upstream_gene_variant|MODIFIER|ARO10|YDR380W|transcript|YDR380W|protein_coding||c.-630C>G|||||630|,G|downstream_gene_variant|MODIFIER|RGA2|YDR379W|transcript|YDR379W|protein_coding||c.*392C>G|||||392|,G|intergenic_region|MODIFIER|YDR379C-A-ARO10|YDR379C-A-YDR380W|intergenic_region|YDR379C-…	4
IV	1233618	GTTAATTAATTAAC	GTTGATTAAC	YDR379C-A	Sdh6p	GATTAAC|upstream_gene_variant|MODIFIER|YDR379C-A|YDR379C-A|transcript|YDR379C-A|protein_coding||c.-114_-104delGTTAATTAATTinsGTTAATC|||||104|,GATTAAC|upstream_gene_variant|MODIFIER|ARO10|YDR380W|transcript|YDR380W|protein_coding||c.-597_-587delAATTAATTAACinsGATTAAC|||||597|,GATTAAC|downstream_gene_variant|MODIFIER|RGA2|YDR379W|transcript|YDR379W|protein_coding||c.*425_*435delAATTAATTAACinsGATTAAC|…	4
IV	1233634	C	T	YDR379C-A	Sdh6p	T|upstream_gene_variant|MODIFIER|YDR379C-A|YDR379C-A|transcript|YDR379C-A|protein_coding||c.-117G>A|||||117|,T|upstream_gene_variant|MODIFIER|ARO10|YDR380W|transcript|YDR380W|protein_coding||c.-584C>T|||||584|,T|downstream_gene_variant|MODIFIER|RGA2|YDR379W|transcript|YDR379W|protein_coding||c.*438C>T|||||438|,T|intergenic_region|MODIFIER|YDR379C-A-ARO10|YDR379C-A-YDR380W|intergenic_region|YDR379…	4
IV	1233790	G	A	YDR379C-A	Sdh6p	A|upstream_gene_variant|MODIFIER|YDR379C-A|YDR379C-A|transcript|YDR379C-A|protein_coding||c.-273C>T|||||273|,A|upstream_gene_variant|MODIFIER|ARO10|YDR380W|transcript|YDR380W|protein_coding||c.-428G>A|||||428|,A|downstream_gene_variant|MODIFIER|RGA2|YDR379W|transcript|YDR379W|protein_coding||c.*594G>A|||||594|,A|intergenic_region|MODIFIER|YDR379C-A-ARO10|YDR379C-A-YDR380W|intergenic_region|YDR379…	4
IV	1233915	T	C	YDR379C-A	Sdh6p	C|upstream_gene_variant|MODIFIER|YDR379C-A|YDR379C-A|transcript|YDR379C-A|protein_coding||c.-398A>G|||||398|,C|upstream_gene_variant|MODIFIER|ARO10|YDR380W|transcript|YDR380W|protein_coding||c.-303T>C|||||303|,C|downstream_gene_variant|MODIFIER|RGA2|YDR379W|transcript|YDR379W|protein_coding||c.*719T>C|||||719|,C|intergenic_region|MODIFIER|YDR379C-A-ARO10|YDR379C-A-YDR380W|intergenic_region|YDR379…	4
IV	1233921	G	C	YDR379C-A	Sdh6p	C|upstream_gene_variant|MODIFIER|YDR379C-A|YDR379C-A|transcript|YDR379C-A|protein_coding||c.-404C>G|||||404|,C|upstream_gene_variant|MODIFIER|ARO10|YDR380W|transcript|YDR380W|protein_coding||c.-297G>C|||||297|,C|downstream_gene_variant|MODIFIER|RGA2|YDR379W|transcript|YDR379W|protein_coding||c.*725G>C|||||725|,C|intergenic_region|MODIFIER|YDR379C-A-ARO10|YDR379C-A-YDR380W|intergenic_region|YDR379…	4
IV	1233967	G	A	YDR379C-A	Sdh6p	A|upstream_gene_variant|MODIFIER|YDR379C-A|YDR379C-A|transcript|YDR379C-A|protein_coding||c.-450C>T|||||450|,A|upstream_gene_variant|MODIFIER|ARO10|YDR380W|transcript|YDR380W|protein_coding||c.-251G>A|||||251|,A|downstream_gene_variant|MODIFIER|RGA2|YDR379W|transcript|YDR379W|protein_coding||c.*771G>A|||||771|,A|intergenic_region|MODIFIER|YDR379C-A-ARO10|YDR379C-A-YDR380W|intergenic_region|YDR379…	4
IV	1236152	CTG	GTT	YDR381W	RNA-binding protein YRA1	GTT|upstream_gene_variant|MODIFIER|YRA1|YDR381W|transcript|YDR381W|protein_coding||c.-406_-404delCTGinsGTT|||||406|,GTT|downstream_gene_variant|MODIFIER|ARO10|YDR380W|transcript|YDR380W|protein_coding||c.*27_*29delCTGinsGTT|||||27|,GTT|intergenic_region|MODIFIER|ARO10-YRA1|YDR380W-YDR381W|intergenic_region|YDR380W-YDR381W|||n.1236152_1236154delCTGinsGTT||||||	4
IV	1236223	A	G	YDR381W	RNA-binding protein YRA1	G|upstream_gene_variant|MODIFIER|YRA1|YDR381W|transcript|YDR381W|protein_coding||c.-335A>G|||||335|,G|downstream_gene_variant|MODIFIER|ARO10|YDR380W|transcript|YDR380W|protein_coding||c.*98A>G|||||98|,G|intergenic_region|MODIFIER|ARO10-YRA1|YDR380W-YDR381W|intergenic_region|YDR380W-YDR381W|||n.1236223A>G||||||	4
IV	1236252	C	T	YDR381W	RNA-binding protein YRA1	T|upstream_gene_variant|MODIFIER|YRA1|YDR381W|transcript|YDR381W|protein_coding||c.-306C>T|||||306|,T|downstream_gene_variant|MODIFIER|ARO10|YDR380W|transcript|YDR380W|protein_coding||c.*127C>T|||||127|,T|intergenic_region|MODIFIER|ARO10-YRA1|YDR380W-YDR381W|intergenic_region|YDR380W-YDR381W|||n.1236252C>T||||||	4
IV	1236463	C	T	YDR381W	RNA-binding protein YRA1	T|upstream_gene_variant|MODIFIER|YRA1|YDR381W|transcript|YDR381W|protein_coding||c.-95C>T|||||95|,T|downstream_gene_variant|MODIFIER|ARO10|YDR380W|transcript|YDR380W|protein_coding||c.*338C>T|||||338|,T|intergenic_region|MODIFIER|ARO10-YRA1|YDR380W-YDR381W|intergenic_region|YDR380W-YDR381W|||n.1236463C>T||||||	4
IV	1236616	G	A	YDR381W	RNA-binding protein YRA1	A|missense_variant|MODERATE|YRA1|YDR381W|transcript|YDR381W|protein_coding|1/2|c.59G>A|p.Ser20Asn|59/681|59/681|20/226||,A|downstream_gene_variant|MODIFIER|ARO10|YDR380W|transcript|YDR380W|protein_coding||c.*491G>A|||||491|	4
IV	1236797	C	A	YDR381W	RNA-binding protein YRA1	A|synonymous_variant|LOW|YRA1|YDR381W|transcript|YDR381W|protein_coding|1/2|c.240C>A|p.Val80Val|240/681|240/681|80/226||,A|downstream_gene_variant|MODIFIER|ARO10|YDR380W|transcript|YDR380W|protein_coding||c.*672C>A|||||672|	4
IV	1237361	T	C	YDR381C-A	hypothetical protein	C|downstream_gene_variant|MODIFIER|YDR381C-A|YDR381C-A|transcript|YDR381C-A|protein_coding||c.*951A>G|||||951|WARNING_TRANSCRIPT_MULTIPLE_STOP_CODONS,C|intron_variant|MODIFIER|YRA1|YDR381W|transcript|YDR381W|protein_coding|1/1|c.286-248T>C||||||	4
IV	1237375	G	A	YDR381C-A	hypothetical protein	A|downstream_gene_variant|MODIFIER|YDR381C-A|YDR381C-A|transcript|YDR381C-A|protein_coding||c.*937C>T|||||937|WARNING_TRANSCRIPT_MULTIPLE_STOP_CODONS,A|intron_variant|MODIFIER|YRA1|YDR381W|transcript|YDR381W|protein_coding|1/1|c.286-234G>A||||||	4
IV	1237427	A	G	YDR381C-A	hypothetical protein	G|downstream_gene_variant|MODIFIER|YDR381C-A|YDR381C-A|transcript|YDR381C-A|protein_coding||c.*885T>C|||||885|WARNING_TRANSCRIPT_MULTIPLE_STOP_CODONS,G|intron_variant|MODIFIER|YRA1|YDR381W|transcript|YDR381W|protein_coding|1/1|c.286-182A>G||||||	4
IV	1237448	G	A	YDR381C-A	hypothetical protein	A|downstream_gene_variant|MODIFIER|YDR381C-A|YDR381C-A|transcript|YDR381C-A|protein_coding||c.*864C>T|||||864|WARNING_TRANSCRIPT_MULTIPLE_STOP_CODONS,A|intron_variant|MODIFIER|YRA1|YDR381W|transcript|YDR381W|protein_coding|1/1|c.286-161G>A||||||	4
IV	1259435	A	G	YDR392W	transcriptional regulator SPT3	G|missense_variant|MODERATE|SPT3|YDR392W|transcript|YDR392W|protein_coding|1/1|c.740A>G|p.Glu247Gly|740/1014|740/1014|247/337||,G|upstream_gene_variant|MODIFIER|SHE9|YDR393W|transcript|YDR393W|protein_coding||c.-466A>G|||||466|	4
IV	1260798	T	G	YDR393W	She9p	G|missense_variant|MODERATE|SHE9|YDR393W|transcript|YDR393W|protein_coding|1/1|c.898T>G|p.Phe300Val|898/1371|898/1371|300/456||,G|upstream_gene_variant|MODIFIER|RPT3|YDR394W|transcript|YDR394W|protein_coding||c.-883T>G|||||883|	4
IV	1265205	C	T	YDR395W	Sxm1p	T|missense_variant|MODERATE|SXM1|YDR395W|transcript|YDR395W|protein_coding|1/1|c.1882C>T|p.Pro628Ser|1882/2835|1882/2835|628/944||	4
IV	1265762	C	G	YDR395W	Sxm1p	G|synonymous_variant|LOW|SXM1|YDR395W|transcript|YDR395W|protein_coding|1/1|c.2439C>G|p.Val813Val|2439/2835|2439/2835|813/944||,G|upstream_gene_variant|MODIFIER|YDR396W|YDR396W|transcript|YDR396W|protein_coding||c.-533C>G|||||533|,G|downstream_gene_variant|MODIFIER|NCB2|YDR397C|transcript|YDR397C|protein_coding||c.*604G>C|||||604|WARNING_TRANSCRIPT_MULTIPLE_STOP_CODONS	4
IV	1266546	T	C	YDR397C	negative cofactor 2 transcription regulator complex subunit NCB2	C|missense_variant|MODERATE|NCB2|YDR397C|transcript|YDR397C|protein_coding|2/2|c.259A>G|p.Asn87Asp|259/439|259/439|87/145||WARNING_TRANSCRIPT_MULTIPLE_STOP_CODONS,C|synonymous_variant|LOW|YDR396W|YDR396W|transcript|YDR396W|protein_coding|1/1|c.252T>C|p.Ile84Ile|252/501|252/501|84/166||,C|upstream_gene_variant|MODIFIER|UTP5|YDR398W|transcript|YDR398W|protein_coding||c.-925T>C|||||925|,C|downstream…	4
IV	1266570	A	G	YDR397C	negative cofactor 2 transcription regulator complex subunit NCB2	G|stop_lost|HIGH|NCB2|YDR397C|transcript|YDR397C|protein_coding|2/2|c.235T>C|p.Ter79Argext*?|235/439|235/439|79/145||WARNING_TRANSCRIPT_MULTIPLE_STOP_CODONS,G|synonymous_variant|LOW|YDR396W|YDR396W|transcript|YDR396W|protein_coding|1/1|c.276A>G|p.Ser92Ser|276/501|276/501|92/166||,G|upstream_gene_variant|MODIFIER|UTP5|YDR398W|transcript|YDR398W|protein_coding||c.-901A>G|||||901|,G|downstream_gene_…	4
IV	1267101	G	A	YDR397C	negative cofactor 2 transcription regulator complex subunit NCB2	A|upstream_gene_variant|MODIFIER|NCB2|YDR397C|transcript|YDR397C|protein_coding||c.-203C>T|||||203|WARNING_TRANSCRIPT_MULTIPLE_STOP_CODONS,A|upstream_gene_variant|MODIFIER|UTP5|YDR398W|transcript|YDR398W|protein_coding||c.-370G>A|||||370|,A|downstream_gene_variant|MODIFIER|SXM1|YDR395W|transcript|YDR395W|protein_coding||c.*943G>A|||||943|,A|downstream_gene_variant|MODIFIER|YDR396W|YDR396W|transcr…	4
IV	1267344	A	G	YDR397C	negative cofactor 2 transcription regulator complex subunit NCB2	G|upstream_gene_variant|MODIFIER|NCB2|YDR397C|transcript|YDR397C|protein_coding||c.-446T>C|||||446|WARNING_TRANSCRIPT_MULTIPLE_STOP_CODONS,G|upstream_gene_variant|MODIFIER|UTP5|YDR398W|transcript|YDR398W|protein_coding||c.-127A>G|||||127|,G|downstream_gene_variant|MODIFIER|YDR396W|YDR396W|transcript|YDR396W|protein_coding||c.*549A>G|||||549|,G|intergenic_region|MODIFIER|NCB2-UTP5|YDR397C-YDR398W|…	4
IV	1269918	C	A	YDR399W	hypoxanthine phosphoribosyltransferase	A|upstream_gene_variant|MODIFIER|HPT1|YDR399W|transcript|YDR399W|protein_coding||c.-150C>A|||||150|,A|downstream_gene_variant|MODIFIER|UTP5|YDR398W|transcript|YDR398W|protein_coding||c.*516C>A|||||516|,A|intergenic_region|MODIFIER|UTP5-HPT1|YDR398W-YDR399W|intergenic_region|YDR398W-YDR399W|||n.1269918C>A||||||	4
IV	1271125	C	T	YDR400W	trifunctional uridine nucleosidase/nicotinamide riboside hydrolase/nicotinic acid riboside hydrolase	T|synonymous_variant|LOW|URH1|YDR400W|transcript|YDR400W|protein_coding|1/1|c.63C>T|p.Ala21Ala|63/1023|63/1023|21/340||,T|downstream_gene_variant|MODIFIER|HPT1|YDR399W|transcript|YDR399W|protein_coding||c.*392C>T|||||392|	4
IV	1271654	G	A	YDR400W	trifunctional uridine nucleosidase/nicotinamide riboside hydrolase/nicotinic acid riboside hydrolase	A|missense_variant|MODERATE|URH1|YDR400W|transcript|YDR400W|protein_coding|1/1|c.592G>A|p.Val198Ile|592/1023|592/1023|198/340||,A|upstream_gene_variant|MODIFIER|YDR401W|YDR401W|transcript|YDR401W|protein_coding||c.-569G>A|||||569|,A|downstream_gene_variant|MODIFIER|HPT1|YDR399W|transcript|YDR399W|protein_coding||c.*921G>A|||||921|,A|downstream_gene_variant|MODIFIER|DIT2|YDR402C|transcript|YDR402C…	4
IV	1271842	G	A	YDR400W	trifunctional uridine nucleosidase/nicotinamide riboside hydrolase/nicotinic acid riboside hydrolase	A|missense_variant|MODERATE|URH1|YDR400W|transcript|YDR400W|protein_coding|1/1|c.780G>A|p.Met260Ile|780/1023|780/1023|260/340||,A|upstream_gene_variant|MODIFIER|YDR401W|YDR401W|transcript|YDR401W|protein_coding||c.-381G>A|||||381|,A|downstream_gene_variant|MODIFIER|DIT2|YDR402C|transcript|YDR402C|protein_coding||c.*392C>T|||||392|	4
IV	1273507	T	C	YDR402C	putative cytochrome P450	C|missense_variant|MODERATE|DIT2|YDR402C|transcript|YDR402C|protein_coding|1/1|c.197A>G|p.Tyr66Cys|197/1470|197/1470|66/489||,C|downstream_gene_variant|MODIFIER|YDR401W|YDR401W|transcript|YDR401W|protein_coding||c.*721T>C|||||721|	4
IV	1274314	T	C	YDR402C	putative cytochrome P450	C|upstream_gene_variant|MODIFIER|DIT2|YDR402C|transcript|YDR402C|protein_coding||c.-611A>G|||||611|,C|upstream_gene_variant|MODIFIER|DIT1|YDR403W|transcript|YDR403W|protein_coding||c.-288T>C|||||288|,C|intergenic_region|MODIFIER|DIT2-DIT1|YDR402C-YDR403W|intergenic_region|YDR402C-YDR403W|||n.1274314T>C||||||	4
IV	1274899	A	G	YDR403W	Dit1p	G|missense_variant|MODERATE|DIT1|YDR403W|transcript|YDR403W|protein_coding|1/1|c.298A>G|p.Ile100Val|298/1611|298/1611|100/536||	4
IV	1279693	A	G	YDR406W	ATP-binding cassette multidrug transporter PDR15	G|missense_variant|MODERATE|PDR15|YDR406W|transcript|YDR406W|protein_coding|1/1|c.484A>G|p.Ile162Val|484/4590|484/4590|162/1529||	4
IV	1279777	G	A	YDR406W	ATP-binding cassette multidrug transporter PDR15	A|missense_variant|MODERATE|PDR15|YDR406W|transcript|YDR406W|protein_coding|1/1|c.568G>A|p.Asp190Asn|568/4590|568/4590|190/1529||	4
IV	1280662	G	C	YDR406W	ATP-binding cassette multidrug transporter PDR15	C|missense_variant|MODERATE|PDR15|YDR406W|transcript|YDR406W|protein_coding|1/1|c.1453G>C|p.Ala485Pro|1453/4590|1453/4590|485/1529||	4
IV	1285756	T	C	YDR407C	Trs120p	C|missense_variant|MODERATE|TRS120|YDR407C|transcript|YDR407C|protein_coding|1/1|c.2183A>G|p.Lys728Arg|2183/3870|2183/3870|728/1289||	4
IV	1289566	C	T	YDR409W	SUMO ligase SIZ1	T|missense_variant|MODERATE|SIZ1|YDR409W|transcript|YDR409W|protein_coding|1/1|c.161C>T|p.Ser54Phe|161/2715|161/2715|54/904||,T|upstream_gene_variant|MODIFIER|ADE8|YDR408C|transcript|YDR408C|protein_coding||c.-707G>A|||||707|	4
IV	1304837	A	G	YDR419W	DNA-directed DNA polymerase eta	G|missense_variant|MODERATE|RAD30|YDR419W|transcript|YDR419W|protein_coding|1/1|c.1664A>G|p.Tyr555Cys|1664/1899|1664/1899|555/632||,G|upstream_gene_variant|MODIFIER|tS(AGA)D3|tS(AGA)D3|transcript|tS(AGA)D3|protein_coding||c.-793A>G|||||793|WARNING_TRANSCRIPT_INCOMPLETE	4
IV	1314211	A	G	YDR421W	Aro80p	G|synonymous_variant|LOW|ARO80|YDR421W|transcript|YDR421W|protein_coding|1/1|c.2172A>G|p.Thr724Thr|2172/2853|2172/2853|724/950||	4
IV	1316036	C	T	YDR422C	Sip1p	T|missense_variant|MODERATE|SIP1|YDR422C|transcript|YDR422C|protein_coding|1/1|c.1738G>A|p.Val580Ile|1738/2448|1738/2448|580/815||	4
IV	1318539	A	G	YDR423C	Cad1p	G|missense_variant|MODERATE|CAD1|YDR423C|transcript|YDR423C|protein_coding|1/1|c.737T>C|p.Leu246Pro|737/1230|737/1230|246/409||,G|upstream_gene_variant|MODIFIER|SIP1|YDR422C|transcript|YDR422C|protein_coding||c.-766T>C|||||766|,G|downstream_gene_variant|MODIFIER|DYN2|YDR424C|transcript|YDR424C|protein_coding||c.*848T>C|||||848|WARNING_TRANSCRIPT_MULTIPLE_STOP_CODONS	4
IV	1325849	A	G	YDR430C	Cym1p	G|synonymous_variant|LOW|CYM1|YDR430C|transcript|YDR430C|protein_coding|1/1|c.2622T>C|p.Tyr874Tyr|2622/2970|2622/2970|874/989||,G|upstream_gene_variant|MODIFIER|TIF35|YDR429C|transcript|YDR429C|protein_coding||c.-548T>C|||||548|	4
IV	1332807	A	G	YDR434W	GPI-anchor transamidase GPI17	G|missense_variant|MODERATE|GPI17|YDR434W|transcript|YDR434W|protein_coding|1/1|c.1571A>G|p.Lys524Arg|1571/1605|1571/1605|524/534||,G|downstream_gene_variant|MODIFIER|PPM1|YDR435C|transcript|YDR435C|protein_coding||c.*176T>C|||||176|	4
IV	1335324	G	C	YDR436W	salt homeostasis regulator	C|synonymous_variant|LOW|PPZ2|YDR436W|transcript|YDR436W|protein_coding|1/1|c.504G>C|p.Gly168Gly|504/2133|504/2133|168/710||	4
IV	1339080	A	G	YDR438W	Thi74p	G|synonymous_variant|LOW|THI74|YDR438W|transcript|YDR438W|protein_coding|1/1|c.807A>G|p.Glu269Glu|807/1113|807/1113|269/370||,G|upstream_gene_variant|MODIFIER|LRS4|YDR439W|transcript|YDR439W|protein_coding||c.-596A>G|||||596|	4
IV	1341074	A	G	YDR439W	Lrs4p	G|downstream_gene_variant|MODIFIER|LRS4|YDR439W|transcript|YDR439W|protein_coding||c.*355A>G|||||355|,G|intergenic_region|MODIFIER|LRS4-DOT1|YDR439W-YDR440W|intergenic_region|YDR439W-YDR440W|||n.1341074A>G||||||	4
IV	1343926	A	G	YDR440W	histone methyltransferase DOT1	G|synonymous_variant|LOW|DOT1|YDR440W|transcript|YDR440W|protein_coding|1/1|c.1434A>G|p.Val478Val|1434/1749|1434/1749|478/582||,G|downstream_gene_variant|MODIFIER|APT2|YDR441C|transcript|YDR441C|protein_coding||c.*591T>C|||||591|	4
IV	1344885	T	C	YDR441C	adenine phosphoribosyltransferase APT2	C|missense_variant|MODERATE|APT2|YDR441C|transcript|YDR441C|protein_coding|1/1|c.178A>G|p.Lys60Glu|178/546|178/546|60/181||,C|upstream_gene_variant|MODIFIER|YDR442W|YDR442W|transcript|YDR442W|protein_coding||c.-762T>C|||||762|,C|downstream_gene_variant|MODIFIER|DOT1|YDR440W|transcript|YDR440W|protein_coding||c.*644T>C|||||644|,C|downstream_gene_variant|MODIFIER|SSN2|YDR443C|transcript|YDR443C|pro…	4
IV	1352298	G	C	YDR444W	putative hydrolase	C|missense_variant|MODERATE|YDR444W|YDR444W|transcript|YDR444W|protein_coding|1/1|c.2009G>C|p.Arg670Pro|2009/2064|2009/2064|670/687||,C|missense_variant|MODERATE|YDR445C|YDR445C|transcript|YDR445C|protein_coding|1/1|c.292C>G|p.Arg98Gly|292/408|292/408|98/135||,C|downstream_gene_variant|MODIFIER|tK(CUU)D2|tK(CUU)D2|transcript|tK(CUU)D2|protein_coding||c.*168C>G|||||168|WARNING_TRANSCRIPT_INCOMPLETE	4
IV	1359274	C	G	YDR449C	snoRNA-binding rRNA-processing protein UTP6	G|upstream_gene_variant|MODIFIER|UTP6|YDR449C|transcript|YDR449C|protein_coding||c.-372G>C|||||372|,G|upstream_gene_variant|MODIFIER|RPS18A|YDR450W|transcript|YDR450W|protein_coding||c.-649C>G|||||649|WARNING_TRANSCRIPT_MULTIPLE_STOP_CODONS,G|intergenic_region|MODIFIER|UTP6-RPS18A|YDR449C-YDR450W|intergenic_region|YDR449C-YDR450W|||n.1359274C>G||||||	4
IV	1360390	A	C	YDR451C	Yhp1p	C|downstream_gene_variant|MODIFIER|YHP1|YDR451C|transcript|YDR451C|protein_coding||c.*730T>G|||||730|,C|intron_variant|MODIFIER|RPS18A|YDR450W|transcript|YDR450W|protein_coding|1/1|c.48-16A>C||||||WARNING_TRANSCRIPT_MULTIPLE_STOP_CODONS	4
IV	1365705	CAAAAAAC	CAAAAAAAC	YDR453C	thioredoxin peroxidase TSA2	CAAAAAAAC|upstream_gene_variant|MODIFIER|TSA2|YDR453C|transcript|YDR453C|protein_coding||c.-50_-49insT|||||50|,CAAAAAAAC|downstream_gene_variant|MODIFIER|PPN1|YDR452W|transcript|YDR452W|protein_coding||c.*809_*810insA|||||810|,CAAAAAAAC|downstream_gene_variant|MODIFIER|GUK1|YDR454C|transcript|YDR454C|protein_coding||c.*552_*553insT|||||552|,CAAAAAAAC|intergenic_region|MODIFIER|TSA2-GUK1|YDR453C-Y…	4
IV	1375406	G	A	YDR457W	E3 ubiquitin-protein ligase TOM1	A|missense_variant|MODERATE|TOM1|YDR457W|transcript|YDR457W|protein_coding|1/1|c.5617G>A|p.Glu1873Lys|5617/9807|5617/9807|1873/3268||	4
IV	1420536	C	T	YDR482C	U2-type spliceosomal complex subunit CWC21	T|synonymous_variant|LOW|CWC21|YDR482C|transcript|YDR482C|protein_coding|1/1|c.303G>A|p.Ala101Ala|303/408|303/408|101/135||,T|upstream_gene_variant|MODIFIER|PHO8|YDR481C|transcript|YDR481C|protein_coding||c.-286G>A|||||286|,T|upstream_gene_variant|MODIFIER|KRE2|YDR483W|transcript|YDR483W|protein_coding||c.-621C>T|||||621|	4
IV	1426798	C	T	YDR485C	Vps72p	T|missense_variant|MODERATE|VPS72|YDR485C|transcript|YDR485C|protein_coding|1/1|c.410G>A|p.Arg137Gln|410/2388|410/2388|137/795||,T|downstream_gene_variant|MODIFIER|VPS60|YDR486C|transcript|YDR486C|protein_coding||c.*633G>A|||||633|	4
IV	1429341	G	C	YDR488C	dynein intermediate chain	C|synonymous_variant|LOW|PAC11|YDR488C|transcript|YDR488C|protein_coding|1/1|c.1449C>G|p.Pro483Pro|1449/1602|1449/1602|483/533||,C|upstream_gene_variant|MODIFIER|RIB3|YDR487C|transcript|YDR487C|protein_coding||c.-361C>G|||||361|	4
IV	1443484	G	A	YDR496C	Puf6p	A|upstream_gene_variant|MODIFIER|PUF6|YDR496C|transcript|YDR496C|protein_coding||c.-81C>T|||||81|,A|downstream_gene_variant|MODIFIER|ITR1|YDR497C|transcript|YDR497C|protein_coding||c.*229C>T|||||229|,A|intergenic_region|MODIFIER|PUF6-ITR1|YDR496C-YDR497C|intergenic_region|YDR496C-YDR497C|||n.1443484G>A||||||	4
IV	1444444	A	T	YDR497C	myo-inositol transporter ITR1	T|missense_variant|MODERATE|ITR1|YDR497C|transcript|YDR497C|protein_coding|1/1|c.1024T>A|p.Cys342Ser|1024/1755|1024/1755|342/584||	4
IV	1444902	A	G	YDR497C	myo-inositol transporter ITR1	G|missense_variant|MODERATE|ITR1|YDR497C|transcript|YDR497C|protein_coding|1/1|c.566T>C|p.Met189Thr|566/1755|566/1755|189/584||,G|downstream_gene_variant|MODIFIER|SEC20|YDR498C|transcript|YDR498C|protein_coding||c.*941T>C|||||941|	4
IV	1445043	G	A	YDR497C	myo-inositol transporter ITR1	A|missense_variant|MODERATE|ITR1|YDR497C|transcript|YDR497C|protein_coding|1/1|c.425C>T|p.Thr142Ile|425/1755|425/1755|142/584||,A|downstream_gene_variant|MODIFIER|SEC20|YDR498C|transcript|YDR498C|protein_coding||c.*800C>T|||||800|	4
IV	1448153	T	C	YDR499W	Lcd1p	C|synonymous_variant|LOW|LCD1|YDR499W|transcript|YDR499W|protein_coding|1/1|c.324T>C|p.Leu108Leu|324/2244|324/2244|108/747||	4
IV	1449795	A	G	YDR499W	Lcd1p	G|missense_variant|MODERATE|LCD1|YDR499W|transcript|YDR499W|protein_coding|1/1|c.1966A>G|p.Asn656Asp|1966/2244|1966/2244|656/747||,G|downstream_gene_variant|MODIFIER|RPL37B|YDR500C|transcript|YDR500C|protein_coding||c.*403T>C|||||403|WARNING_TRANSCRIPT_MULTIPLE_STOP_CODONS	4
IV	1450660	CAA	CA,AAA	YDR501W	Plm2p	AAA|upstream_gene_variant|MODIFIER|PLM2|YDR501W|transcript|YDR501W|protein_coding||c.-693C>A|||||693|,CA|upstream_gene_variant|MODIFIER|PLM2|YDR501W|transcript|YDR501W|protein_coding||c.-691delA|||||691|,AAA|downstream_gene_variant|MODIFIER|LCD1|YDR499W|transcript|YDR499W|protein_coding||c.*587C>A|||||587|,CA|downstream_gene_variant|MODIFIER|LCD1|YDR499W|transcript|YDR499W|protein_coding||c.*589d…	4
IV	1451238	CGG	CG	YDR500C	ribosomal 60S subunit protein L37B	CG|upstream_gene_variant|MODIFIER|RPL37B|YDR500C|transcript|YDR500C|protein_coding||c.-387delC|||||387|WARNING_TRANSCRIPT_MULTIPLE_STOP_CODONS,CG|upstream_gene_variant|MODIFIER|PLM2|YDR501W|transcript|YDR501W|protein_coding||c.-113delG|||||113|,CG|intergenic_region|MODIFIER|RPL37B-PLM2|YDR500C-YDR501W|intergenic_region|YDR500C-YDR501W|||n.1451240delG||||||	4
IV	1451422	G	C	YDR501W	Plm2p	C|missense_variant|MODERATE|PLM2|YDR501W|transcript|YDR501W|protein_coding|1/1|c.70G>C|p.Gly24Arg|70/1566|70/1566|24/521||,C|upstream_gene_variant|MODIFIER|RPL37B|YDR500C|transcript|YDR500C|protein_coding||c.-569C>G|||||569|WARNING_TRANSCRIPT_MULTIPLE_STOP_CODONS	4
IV	1456085	G	A	YDR503C	phosphatidate phosphatase LPP1	A|upstream_gene_variant|MODIFIER|LPP1|YDR503C|transcript|YDR503C|protein_coding||c.-219C>T|||||219|,A|downstream_gene_variant|MODIFIER|SPG3|YDR504C|transcript|YDR504C|protein_coding||c.*226C>T|||||226|,A|downstream_gene_variant|MODIFIER|PSP1|YDR505C|transcript|YDR505C|protein_coding||c.*610C>T|||||610|,A|intergenic_region|MODIFIER|LPP1-SPG3|YDR503C-YDR504C|intergenic_region|YDR503C-YDR504C|||n.14…	4
IV	1456625	CAA	CAAA	YDR504C	Spg3p	CAAA|frameshift_variant|HIGH|SPG3|YDR504C|transcript|YDR504C|protein_coding|1/1|c.67dupT|p.Val24fs|67/384|67/384|23/127||,CAAA|upstream_gene_variant|MODIFIER|LPP1|YDR503C|transcript|YDR503C|protein_coding||c.-762dupT|||||762|,CAAA|downstream_gene_variant|MODIFIER|PSP1|YDR505C|transcript|YDR505C|protein_coding||c.*67dupT|||||67|	4
IV	1465338	A	G	YDR507C	protein kinase GIN4	G|missense_variant|MODERATE|GIN4|YDR507C|transcript|YDR507C|protein_coding|1/1|c.449T>C|p.Leu150Ser|449/3429|449/3429|150/1142||	4
IV	1474811	A	T	YDR515W	Slf1p	T|downstream_gene_variant|MODIFIER|SLF1|YDR515W|transcript|YDR515W|protein_coding||c.*39A>T|||||39|,T|downstream_gene_variant|MODIFIER|EMI2|YDR516C|transcript|YDR516C|protein_coding||c.*163T>A|||||163|,T|intergenic_region|MODIFIER|SLF1-EMI2|YDR515W-YDR516C|intergenic_region|YDR515W-YDR516C|||n.1474811A>T||||||	4
IV	1477509	A	C	YDR517W	Grh1p	C|missense_variant|MODERATE|GRH1|YDR517W|transcript|YDR517W|protein_coding|1/1|c.271A>C|p.Asn91His|271/1119|271/1119|91/372||	4
IV	1477814	C	T	YDR517W	Grh1p	T|synonymous_variant|LOW|GRH1|YDR517W|transcript|YDR517W|protein_coding|1/1|c.576C>T|p.Ile192Ile|576/1119|576/1119|192/372||,T|upstream_gene_variant|MODIFIER|EUG1|YDR518W|transcript|YDR518W|protein_coding||c.-794C>T|||||794|	4
IV	1477847	A	G	YDR517W	Grh1p	G|synonymous_variant|LOW|GRH1|YDR517W|transcript|YDR517W|protein_coding|1/1|c.609A>G|p.Gln203Gln|609/1119|609/1119|203/372||,G|upstream_gene_variant|MODIFIER|EUG1|YDR518W|transcript|YDR518W|protein_coding||c.-761A>G|||||761|	4
IV	1478153	A	C	YDR517W	Grh1p	C|synonymous_variant|LOW|GRH1|YDR517W|transcript|YDR517W|protein_coding|1/1|c.915A>C|p.Val305Val|915/1119|915/1119|305/372||,C|upstream_gene_variant|MODIFIER|EUG1|YDR518W|transcript|YDR518W|protein_coding||c.-455A>C|||||455|	4
IV	1478528	ATT	AT	YDR518W	protein disulfide isomerase EUG1	AT|upstream_gene_variant|MODIFIER|EUG1|YDR518W|transcript|YDR518W|protein_coding||c.-78delT|||||78|,AT|downstream_gene_variant|MODIFIER|GRH1|YDR517W|transcript|YDR517W|protein_coding||c.*173delT|||||173|,AT|intergenic_region|MODIFIER|GRH1-EUG1|YDR517W-YDR518W|intergenic_region|YDR517W-YDR518W|||n.1478530delT||||||	4
IV	1479318	A	G	YDR518W	protein disulfide isomerase EUG1	G|synonymous_variant|LOW|EUG1|YDR518W|transcript|YDR518W|protein_coding|1/1|c.711A>G|p.Leu237Leu|711/1554|711/1554|237/517||,G|downstream_gene_variant|MODIFIER|GRH1|YDR517W|transcript|YDR517W|protein_coding||c.*961A>G|||||961|	4
IV	1479592	C	T	YDR518W	protein disulfide isomerase EUG1	T|synonymous_variant|LOW|EUG1|YDR518W|transcript|YDR518W|protein_coding|1/1|c.985C>T|p.Leu329Leu|985/1554|985/1554|329/517||,T|upstream_gene_variant|MODIFIER|FPR2|YDR519W|transcript|YDR519W|protein_coding||c.-833C>T|||||833|	4
IV	1503091	AGA	AGGA	YDR533C	glutathione-independent methylglyoxalase	AGGA|upstream_gene_variant|MODIFIER|HSP31|YDR533C|transcript|YDR533C|protein_coding||c.-933_-932insC|||||933|,AGGA|downstream_gene_variant|MODIFIER|FIT1|YDR534C|transcript|YDR534C|protein_coding||c.*221_*222insC|||||221|,AGGA|intergenic_region|MODIFIER|HSP31-FIT1|YDR533C-YDR534C|intergenic_region|YDR533C-YDR534C|||n.1503092_1503093insG||||||	4
IV	1514408	C	T	YDR539W	putative phenylacrylic acid decarboxylase FDC1	T|downstream_gene_variant|MODIFIER|FDC1|YDR539W|transcript|YDR539W|protein_coding||c.*803C>T|||||803|,T|intergenic_region|MODIFIER|FDC1-IRC4|YDR539W-YDR540C|intergenic_region|YDR539W-YDR540C|||n.1514408C>T||||||	4
V	37067	A	G	YEL061C	kinesin motor protein CIN8	G|missense_variant|MODERATE|CIN8|YEL061C|transcript|YEL061C|protein_coding|1/1|c.2471T>C|p.Ile824Thr|2471/3003|2471/3003|824/1000||,G|downstream_gene_variant|MODIFIER|NPR2|YEL062W|transcript|YEL062W|protein_coding||c.*813A>G|||||813|	5
V	45062	A	G	YEL057C	Sdd1p	G|synonymous_variant|LOW|YEL057C|YEL057C|transcript|YEL057C|protein_coding|1/1|c.660T>C|p.Phe220Phe|660/702|660/702|220/233||,G|downstream_gene_variant|MODIFIER|PCM1|YEL058W|transcript|YEL058W|protein_coding||c.*137A>G|||||137|	5
V	60786	C	T	YEL050C	mitochondrial 54S ribosomal protein RML2	T|synonymous_variant|LOW|RML2|YEL050C|transcript|YEL050C|protein_coding|1/1|c.66G>A|p.Lys22Lys|66/1182|66/1182|22/393||,T|upstream_gene_variant|MODIFIER|snR67|snR67|transcript|snR67|snoRNA||n.-566C>T|||||566|,T|upstream_gene_variant|MODIFIER|snR53|snR53|transcript|snR53|snoRNA||n.-913C>T|||||913|	5
V	86930	G	C			C|upstream_gene_variant|MODIFIER|YEL034C-A|YEL034C-A|transcript|YEL034C-A|protein_coding||c.-715C>G|||||715|,C|upstream_gene_variant|MODIFIER|MCM3|YEL032W|transcript|YEL032W|protein_coding||c.-7G>C|||||7|,C|downstream_gene_variant|MODIFIER|HYP2|YEL034W|transcript|YEL034W|protein_coding||c.*781G>C|||||781|,C|downstream_gene_variant|MODIFIER|MTC7|YEL033W|transcript|YEL033W|protein_coding||c.*332G>C…	5
V	90724	AGATC	AGATA	YEL031W	ion-transporting P-type ATPase SPF1	AGATA|synonymous_variant|LOW|SPF1|YEL031W|transcript|YEL031W|protein_coding|1/1|c.471C>A|p.Ile157Ile|471/3648|471/3648|157/1215||,AGATA|downstream_gene_variant|MODIFIER|MCM3|YEL032W|transcript|YEL032W|protein_coding||c.*876C>A|||||876|	5
V	93918	G	T	YEL030W	Hsp70 family ATPase ECM10	T|upstream_gene_variant|MODIFIER|ECM10|YEL030W|transcript|YEL030W|protein_coding||c.-726G>T|||||726|,T|downstream_gene_variant|MODIFIER|SPF1|YEL031W|transcript|YEL031W|protein_coding||c.*13G>T|||||13|,T|downstream_gene_variant|MODIFIER|YEL030C-A|YEL030C-A|transcript|YEL030C-A|protein_coding||c.*665C>A|||||665|,T|intergenic_region|MODIFIER|SPF1-YEL030C-A|YEL031W-YEL030C-A|intergenic_region|YEL031W…	5
V	98072	C	T	YEL029C	putative pyridoxal kinase BUD16	T|upstream_gene_variant|MODIFIER|BUD16|YEL029C|transcript|YEL029C|protein_coding||c.-276G>A|||||276|,T|upstream_gene_variant|MODIFIER|YEL028W|YEL028W|transcript|YEL028W|protein_coding||c.-596C>T|||||596|,T|intergenic_region|MODIFIER|BUD16-YEL028W|YEL029C-YEL028W|intergenic_region|YEL029C-YEL028W|||n.98072C>T||||||	5
V	107533	G	A	YEL024W	ubiquinol--cytochrome-c reductase catalytic subunit RIP1	A|missense_variant|MODERATE|RIP1|YEL024W|transcript|YEL024W|protein_coding|1/1|c.274G>A|p.Ala92Thr|274/648|274/648|92/215||,A|downstream_gene_variant|MODIFIER|YEL023C|YEL023C|transcript|YEL023C|protein_coding||c.*971C>T|||||971|	5
V	117381	G	A	YEL020W-A	protein transporter TIM9	A|missense_variant|MODERATE|TIM9|YEL020W-A|transcript|YEL020W-A|protein_coding|1/1|c.171G>A|p.Met57Ile|171/264|171/264|57/87||,A|upstream_gene_variant|MODIFIER|YEL020C-B|YEL020C-B|transcript|YEL020C-B|protein_coding||c.-1C>T|||||1|,A|downstream_gene_variant|MODIFIER|URA3|YEL021W|transcript|YEL021W|protein_coding||c.*411G>A|||||411|,A|downstream_gene_variant|MODIFIER|RPR1|RPR1|transcript|RPR1|linc…	5
V	124581	A	G	YEL017W	Gtt3p	G|missense_variant|MODERATE|GTT3|YEL017W|transcript|YEL017W|protein_coding|1/1|c.925A>G|p.Thr309Ala|925/1014|925/1014|309/337||,G|downstream_gene_variant|MODIFIER|NPP2|YEL016C|transcript|YEL016C|protein_coding||c.*156T>C|||||156|	5
V	131815	C	T	YEL012W	E2 ubiquitin-conjugating protein UBC8	T|upstream_gene_variant|MODIFIER|tQ(UUG)E2|tQ(UUG)E2|transcript|tQ(UUG)E2|protein_coding||c.-662G>A|||||662|WARNING_TRANSCRIPT_NO_START_CODON,T|intron_variant|MODIFIER|UBC8|YEL012W|transcript|YEL012W|protein_coding|1/1|c.5+39C>T||||||WARNING_TRANSCRIPT_MULTIPLE_STOP_CODONS	5
V	138998	T	C	YEL009C	amino acid starvation-responsive transcription factor GCN4	C|missense_variant|MODERATE|GCN4|YEL009C|transcript|YEL009C|protein_coding|1/1|c.766A>G|p.Lys256Glu|766/846|766/846|256/281||,C|downstream_gene_variant|MODIFIER|tR(UCU)E|tR(UCU)E|transcript|tR(UCU)E|protein_coding||c.*261T>C|||||261|WARNING_TRANSCRIPT_MULTIPLE_STOP_CODONS	5
V	139230	C	G	YEL009C	amino acid starvation-responsive transcription factor GCN4	G|missense_variant|MODERATE|GCN4|YEL009C|transcript|YEL009C|protein_coding|1/1|c.534G>C|p.Lys178Asn|534/846|534/846|178/281||,G|downstream_gene_variant|MODIFIER|tR(UCU)E|tR(UCU)E|transcript|tR(UCU)E|protein_coding||c.*493C>G|||||493|WARNING_TRANSCRIPT_MULTIPLE_STOP_CODONS	5
V	141408	T	G			G|upstream_gene_variant|MODIFIER|YEL008C-A|YEL008C-A|transcript|YEL008C-A|protein_coding||c.-590A>C|||||590|,G|upstream_gene_variant|MODIFIER|MIT1|YEL007W|transcript|YEL007W|protein_coding||c.-484T>G|||||484|,G|downstream_gene_variant|MODIFIER|YEL008W|YEL008W|transcript|YEL008W|protein_coding||c.*516T>G|||||516|,G|intergenic_region|MODIFIER|YEL008W-MIT1|YEL008W-YEL007W|intergenic_region|YEL008W-Y…	5
V	142705	G	A	YEL007W	Mit1p	A|missense_variant|MODERATE|MIT1|YEL007W|transcript|YEL007W|protein_coding|1/1|c.814G>A|p.Ala272Thr|814/2001|814/2001|272/666||	5
V	145658	G	A	YEL006W	NAD+ transporter	A|downstream_gene_variant|MODIFIER|YEA6|YEL006W|transcript|YEL006W|protein_coding||c.*324G>A|||||324|,A|downstream_gene_variant|MODIFIER|VAB2|YEL005C|transcript|YEL005C|protein_coding||c.*249C>T|||||249|,A|intergenic_region|MODIFIER|YEA6-VAB2|YEL006W-YEL005C|intergenic_region|YEL006W-YEL005C|||n.145658G>A||||||	5
V	150796	A	C	YEL001C	Irc22p	C|missense_variant|MODERATE|IRC22|YEL001C|transcript|YEL001C|protein_coding|1/1|c.183T>G|p.His61Gln|183/678|183/678|61/225||,C|upstream_gene_variant|MODIFIER|WBP1|YEL002C|transcript|YEL002C|protein_coding||c.-782T>G|||||782|	5
V	151279	G	A	YEL001C	Irc22p	A|upstream_gene_variant|MODIFIER|IRC22|YEL001C|transcript|YEL001C|protein_coding||c.-301C>T|||||301|,A|intergenic_region|MODIFIER|IRC22-MNN1|YEL001C-YER001W|intergenic_region|YEL001C-YER001W|||n.151279G>A||||||	5
V	152568	A	G	YER001W	alpha-1,3-mannosyltransferase MNN1	G|upstream_gene_variant|MODIFIER|MNN1|YER001W|transcript|YER001W|protein_coding||c.-952A>G|||||952|,G|intergenic_region|MODIFIER|IRC22-MNN1|YEL001C-YER001W|intergenic_region|YEL001C-YER001W|||n.152568A>G||||||	5
V	152749	C	G	YER001W	alpha-1,3-mannosyltransferase MNN1	G|upstream_gene_variant|MODIFIER|MNN1|YER001W|transcript|YER001W|protein_coding||c.-771C>G|||||771|,G|intergenic_region|MODIFIER|IRC22-MNN1|YEL001C-YER001W|intergenic_region|YEL001C-YER001W|||n.152749C>G||||||	5
V	169068	C	T	YER008C	GTP-Rho binding exocyst subunit SEC3	T|synonymous_variant|LOW|SEC3|YER008C|transcript|YER008C|protein_coding|1/1|c.2751G>A|p.Pro917Pro|2751/4011|2751/4011|917/1336||	5
V	174776	GGAC	AGAT,GGAT	YER011W	GPI-anchored mannoprotein	AGAT|upstream_gene_variant|MODIFIER|TIR1|YER011W|transcript|YER011W|protein_coding||c.-472_-469delGGACinsAGAT|||||472|,GGAT|upstream_gene_variant|MODIFIER|TIR1|YER011W|transcript|YER011W|protein_coding||c.-469C>T|||||469|,AGAT|intergenic_region|MODIFIER|YER010C-TIR1|YER010C-YER011W|intergenic_region|YER010C-YER011W|||n.174776_174779delGGACinsAGAT||||||,GGAT|intergenic_region|MODIFIER|YER010C-TIR1…	5
V	180085	A	G	YER013W	DEAH-box ATP-dependent RNA helicase PRP22	G|synonymous_variant|LOW|PRP22|YER013W|transcript|YER013W|protein_coding|1/1|c.1245A>G|p.Leu415Leu|1245/3438|1245/3438|415/1145||	5
V	180421	C	T	YER013W	DEAH-box ATP-dependent RNA helicase PRP22	T|synonymous_variant|LOW|PRP22|YER013W|transcript|YER013W|protein_coding|1/1|c.1581C>T|p.Asn527Asn|1581/3438|1581/3438|527/1145||	5
V	180517	C	T	YER013W	DEAH-box ATP-dependent RNA helicase PRP22	T|synonymous_variant|LOW|PRP22|YER013W|transcript|YER013W|protein_coding|1/1|c.1677C>T|p.Asp559Asp|1677/3438|1677/3438|559/1145||	5
V	180547	TACTG	CACTG	YER013W	DEAH-box ATP-dependent RNA helicase PRP22	CACTG|synonymous_variant|LOW|PRP22|YER013W|transcript|YER013W|protein_coding|1/1|c.1707T>C|p.Val569Val|1707/3438|1707/3438|569/1145||	5
V	188458	A	G	YER016W	microtubule-binding protein BIM1	G|missense_variant|MODERATE|BIM1|YER016W|transcript|YER016W|protein_coding|1/1|c.182A>G|p.Glu61Gly|182/1035|182/1035|61/344||	5
V	190652	C	A	YER017C	AAA family ATPase AFG3	A|missense_variant|MODERATE|AFG3|YER017C|transcript|YER017C|protein_coding|1/1|c.1137G>T|p.Met379Ile|1137/2286|1137/2286|379/761||	5
V	195643	A	G	YER020W	guanine nucleotide-binding protein subunit alpha	G|missense_variant|MODERATE|GPA2|YER020W|transcript|YER020W|protein_coding|1/1|c.476A>G|p.Tyr159Cys|476/1350|476/1350|159/449||	5
V	199885	G	A	YER022W	Srb4p	A|synonymous_variant|LOW|SRB4|YER022W|transcript|YER022W|protein_coding|1/1|c.1074G>A|p.Arg358Arg|1074/2064|1074/2064|358/687||	5
V	207922	C	T	YER026C	CDP-diacylglycerol-serine O-phosphatidyltransferase	T|missense_variant|MODERATE|CHO1|YER026C|transcript|YER026C|protein_coding|1/1|c.553G>A|p.Gly185Ser|553/831|553/831|185/276||,T|downstream_gene_variant|MODIFIER|tH(GUG)E1|tH(GUG)E1|transcript|tH(GUG)E1|protein_coding||c.*494C>T|||||494|WARNING_TRANSCRIPT_MULTIPLE_STOP_CODONS	5
V	217337	G	A	YER032W	Fir1p	A|missense_variant|MODERATE|FIR1|YER032W|transcript|YER032W|protein_coding|1/1|c.2275G>A|p.Val759Ile|2275/2631|2275/2631|759/876||,A|downstream_gene_variant|MODIFIER|ZRG8|YER033C|transcript|YER033C|protein_coding||c.*720C>T|||||720|	5
V	219160	C	T	YER033C	Zrg8p	T|missense_variant|MODERATE|ZRG8|YER033C|transcript|YER033C|protein_coding|1/1|c.2128G>A|p.Val710Ile|2128/3231|2128/3231|710/1076||	5
V	220473	C	A	YER033C	Zrg8p	A|missense_variant|MODERATE|ZRG8|YER033C|transcript|YER033C|protein_coding|1/1|c.815G>T|p.Arg272Ile|815/3231|815/3231|272/1076||	5
V	224221	T	C	YER036C	ATP-binding cassette family ATPase ARB1	C|missense_variant|MODERATE|ARB1|YER036C|transcript|YER036C|protein_coding|1/1|c.979A>G|p.Asn327Asp|979/1833|979/1833|327/610||	5
V	229189	G	A	YER039C	putative GDP-mannose transporter	A|missense_variant|MODERATE|HVG1|YER039C|transcript|YER039C|protein_coding|1/1|c.17C>T|p.Ser6Leu|17/750|17/750|6/249||,A|upstream_gene_variant|MODIFIER|KRE29|YER038C|transcript|YER038C|protein_coding||c.-937C>T|||||937|,A|upstream_gene_variant|MODIFIER|GLN3|YER040W|transcript|YER040W|protein_coding||c.-606G>A|||||606|,A|downstream_gene_variant|MODIFIER|YER038W-A|YER038W-A|transcript|YER038W-A|pro…	5
V	240094	C	T	YER045C	Aca1p	T|missense_variant|MODERATE|ACA1|YER045C|transcript|YER045C|protein_coding|1/1|c.1408G>A|p.Val470Ile|1408/1470|1408/1470|470/489||,T|upstream_gene_variant|MODIFIER|MEI4|YER044C-A|transcript|YER044C-A|protein_coding||c.-320G>A|||||320|	5
V	254173	T	C	YER050C	mitochondrial 37S ribosomal protein RSM18	C|missense_variant|MODERATE|RSM18|YER050C|transcript|YER050C|protein_coding|1/1|c.215A>G|p.Gln72Arg|215/417|215/417|72/138||,C|upstream_gene_variant|MODIFIER|JHD1|YER051W|transcript|YER051W|protein_coding||c.-483T>C|||||483|,C|downstream_gene_variant|MODIFIER|TPA1|YER049W|transcript|YER049W|protein_coding||c.*511T>C|||||511|	5
V	258630	A	G	YER052C	aspartate kinase	G|upstream_gene_variant|MODIFIER|HOM3|YER052C|transcript|YER052C|protein_coding||c.-672T>C|||||672|,G|downstream_gene_variant|MODIFIER|PIC2|YER053C|transcript|YER053C|protein_coding||c.*107T>C|||||107|,G|intergenic_region|MODIFIER|HOM3-PIC2|YER052C-YER053C|intergenic_region|YER052C-YER053C|||n.258630A>G||||||	5
V	262432	C	A	YER054C	Gip2p	A|missense_variant|MODERATE|GIP2|YER054C|transcript|YER054C|protein_coding|1/1|c.1267G>T|p.Asp423Tyr|1267/1647|1267/1647|423/548||	5
V	262610	C	T	YER054C	Gip2p	T|synonymous_variant|LOW|GIP2|YER054C|transcript|YER054C|protein_coding|1/1|c.1089G>A|p.Lys363Lys|1089/1647|1089/1647|363/548||	5
V	262632	T	C	YER054C	Gip2p	C|missense_variant|MODERATE|GIP2|YER054C|transcript|YER054C|protein_coding|1/1|c.1067A>G|p.His356Arg|1067/1647|1067/1647|356/548||	5
V	264558	G	A	YER054C	Gip2p	A|upstream_gene_variant|MODIFIER|GIP2|YER054C|transcript|YER054C|protein_coding||c.-860C>T|||||860|,A|downstream_gene_variant|MODIFIER|HIS1|YER055C|transcript|YER055C|protein_coding||c.*334C>T|||||334|,A|intergenic_region|MODIFIER|GIP2-HIS1|YER054C-YER055C|intergenic_region|YER054C-YER055C|||n.264558G>A||||||	5
V	264953	T	C	YER055C	ATP phosphoribosyltransferase	C|missense_variant|MODERATE|HIS1|YER055C|transcript|YER055C|protein_coding|1/1|c.833A>G|p.Glu278Gly|833/894|833/894|278/297||	5
V	281790	G	C	YER063W	Tho1p	C|missense_variant|MODERATE|THO1|YER063W|transcript|YER063W|protein_coding|1/1|c.81G>C|p.Lys27Asn|81/657|81/657|27/218||,C|downstream_gene_variant|MODIFIER|YER064C|YER064C|transcript|YER064C|protein_coding||c.*915C>G|||||915|	5
V	284781	C	T	YER064C	Vhr2p	T|upstream_gene_variant|MODIFIER|YER064C|YER064C|transcript|YER064C|protein_coding||c.-559G>A|||||559|,T|downstream_gene_variant|MODIFIER|ICL1|YER065C|transcript|YER065C|protein_coding||c.*460G>A|||||460|,T|intergenic_region|MODIFIER|YER064C-ICL1|YER064C-YER065C|intergenic_region|YER064C-YER065C|||n.284781C>T||||||	5
V	295739	C	G	YER069W	bifunctional acetylglutamate kinase/N-acetyl-gamma-glutamyl-phosphate reductase	G|missense_variant|MODERATE|ARG5%2C6|YER069W|transcript|YER069W|protein_coding|1/1|c.330C>G|p.Ser110Arg|330/2592|330/2592|110/863||,G|upstream_gene_variant|MODIFIER|YER068C-A|YER068C-A|transcript|YER068C-A|protein_coding||c.-7G>C|||||7|,G|downstream_gene_variant|MODIFIER|MOT2|YER068W|transcript|YER068W|protein_coding||c.*926C>G|||||926|	5
V	319070	A	G	YER079W	hypothetical protein	G|missense_variant|MODERATE|YER079W|YER079W|transcript|YER079W|protein_coding|1/1|c.151A>G|p.Arg51Gly|151/633|151/633|51/210||,G|upstream_gene_variant|MODIFIER|ICP55|YER078C|transcript|YER078C|protein_coding||c.-728T>C|||||728|,G|upstream_gene_variant|MODIFIER|AIM9|YER080W|transcript|YER080W|protein_coding||c.-893A>G|||||893|,G|downstream_gene_variant|MODIFIER|YER078W-A|YER078W-A|transcript|YER07…	5
V	321641	A	C	YER080W	Aim9p	C|missense_variant|MODERATE|AIM9|YER080W|transcript|YER080W|protein_coding|1/1|c.1679A>C|p.Lys560Thr|1679/1884|1679/1884|560/627||,C|upstream_gene_variant|MODIFIER|SRG1|SRG1|transcript|SRG1|lincRNA||n.-571A>C|||||571|	5
V	338448	A	G	YER090W	anthranilate synthase TRP2	G|missense_variant|MODERATE|TRP2|YER090W|transcript|YER090W|protein_coding|1/1|c.500A>G|p.Asn167Ser|500/1524|500/1524|167/507||,G|upstream_gene_variant|MODIFIER|YER090C-A|YER090C-A|transcript|YER090C-A|protein_coding||c.-37T>C|||||37|	5
V	375092	G	A	YER107C	RNA export factor GLE2	A|upstream_gene_variant|MODIFIER|GLE2|YER107C|transcript|YER107C|protein_coding||c.-547C>T|||||547|,A|downstream_gene_variant|MODIFIER|YER107W-A|YER107W-A|transcript|YER107W-A|protein_coding||c.*378G>A|||||378|,A|downstream_gene_variant|MODIFIER|FLO8|YER109C|transcript|YER109C|protein_coding||c.*123C>T|||||123|,A|intergenic_region|MODIFIER|YER107W-A-FLO8|YER107W-A-YER109C|intergenic_region|YER107…	5
V	380518	T	C	YER110C	Kap123p	C|missense_variant|MODERATE|KAP123|YER110C|transcript|YER110C|protein_coding|1/1|c.1586A>G|p.Glu529Gly|1586/3342|1586/3342|529/1113||	5
V	386677	T	G	YER111C	SBF complex DNA-binding subunit SWI4	G|upstream_gene_variant|MODIFIER|SWI4|YER111C|transcript|YER111C|protein_coding||c.-801A>C|||||801|,G|upstream_gene_variant|MODIFIER|LSM4|YER112W|transcript|YER112W|protein_coding||c.-555T>G|||||555|,G|intergenic_region|MODIFIER|SWI4-LSM4|YER111C-YER112W|intergenic_region|YER111C-YER112W|||n.386677T>G||||||	5
V	386920	C	T	YER112W	U6 snRNA complex subunit LSM4	T|upstream_gene_variant|MODIFIER|LSM4|YER112W|transcript|YER112W|protein_coding||c.-312C>T|||||312|,T|intergenic_region|MODIFIER|SWI4-LSM4|YER111C-YER112W|intergenic_region|YER111C-YER112W|||n.386920C>T||||||	5
V	386977	C	T	YER112W	U6 snRNA complex subunit LSM4	T|upstream_gene_variant|MODIFIER|LSM4|YER112W|transcript|YER112W|protein_coding||c.-255C>T|||||255|,T|downstream_gene_variant|MODIFIER|TMN3|YER113C|transcript|YER113C|protein_coding||c.*955G>A|||||955|,T|intergenic_region|MODIFIER|SWI4-LSM4|YER111C-YER112W|intergenic_region|YER111C-YER112W|||n.386977C>T||||||	5
V	387428	T	C	YER112W	U6 snRNA complex subunit LSM4	C|missense_variant|MODERATE|LSM4|YER112W|transcript|YER112W|protein_coding|1/1|c.197T>C|p.Leu66Ser|197/564|197/564|66/187||,C|downstream_gene_variant|MODIFIER|TMN3|YER113C|transcript|YER113C|protein_coding||c.*504A>G|||||504|	5
V	388012	T	C	YER113C	Tmn3p	C|missense_variant|MODERATE|TMN3|YER113C|transcript|YER113C|protein_coding|1/1|c.2041A>G|p.Ser681Gly|2041/2121|2041/2121|681/706||,C|downstream_gene_variant|MODIFIER|LSM4|YER112W|transcript|YER112W|protein_coding||c.*217T>C|||||217|	5
V	393786	A	T	YER114C	Boi2p	T|upstream_gene_variant|MODIFIER|BOI2|YER114C|transcript|YER114C|protein_coding||c.-74T>A|||||74|,T|downstream_gene_variant|MODIFIER|SPR6|YER115C|transcript|YER115C|protein_coding||c.*506T>A|||||506|,T|intergenic_region|MODIFIER|BOI2-SPR6|YER114C-YER115C|intergenic_region|YER114C-YER115C|||n.393786A>T||||||	5
V	393855	ATAG	GTAG,GTAC	YER114C	Boi2p	GTAG|upstream_gene_variant|MODIFIER|BOI2|YER114C|transcript|YER114C|protein_coding||c.-143T>C|||||143|,GTAC|upstream_gene_variant|MODIFIER|BOI2|YER114C|transcript|YER114C|protein_coding||c.-146_-143delCTATinsGTAC|||||143|,GTAG|downstream_gene_variant|MODIFIER|SPR6|YER115C|transcript|YER115C|protein_coding||c.*437T>C|||||437|,GTAC|downstream_gene_variant|MODIFIER|SPR6|YER115C|transcript|YER115C|pr…	5
V	399309	A	C	YER118C	osmosensor SHO1	C|upstream_gene_variant|MODIFIER|SHO1|YER118C|transcript|YER118C|protein_coding||c.-254T>G|||||254|,C|downstream_gene_variant|MODIFIER|AVT6|YER119C|transcript|YER119C|protein_coding||c.*187T>G|||||187|,C|intergenic_region|MODIFIER|SHO1-AVT6|YER118C-YER119C|intergenic_region|YER118C-YER119C|||n.399309A>C||||||	5
V	406866	A	T	YER123W	casein kinase YCK3	T|downstream_gene_variant|MODIFIER|YCK3|YER123W|transcript|YER123W|protein_coding||c.*479A>T|||||479|,T|downstream_gene_variant|MODIFIER|DSE1|YER124C|transcript|YER124C|protein_coding||c.*476T>A|||||476|,T|intergenic_region|MODIFIER|YCK3-DSE1|YER123W-YER124C|intergenic_region|YER123W-YER124C|||n.406866A>T||||||	5
V	412013	C	G	YER125W	NEDD4 family E3 ubiquitin-protein ligase	G|missense_variant|MODERATE|RSP5|YER125W|transcript|YER125W|protein_coding|1/1|c.1825C>G|p.Leu609Val|1825/2430|1825/2430|609/809||	5
V	421757	C	T	YER130C	Com2p	T|synonymous_variant|LOW|YER130C|YER130C|transcript|YER130C|protein_coding|1/1|c.690G>A|p.Gln230Gln|690/1332|690/1332|230/443||	5
V	425201	C	T	YER132C	Pmd1p	T|missense_variant|MODERATE|PMD1|YER132C|transcript|YER132C|protein_coding|1/1|c.5249G>A|p.Gly1750Asp|5249/5262|5249/5262|1750/1753||,T|downstream_gene_variant|MODIFIER|RPS26B|YER131W|transcript|YER131W|protein_coding||c.*890C>T|||||890|,T|downstream_gene_variant|MODIFIER|snR4|snR4|transcript|snR4|snoRNA||n.*318C>T|||||318|	5
V	432901	A	G	YER133W	type 1 serine/threonine-protein phosphatase catalytic subunit GLC7	G|intron_variant|MODIFIER|GLC7|YER133W|transcript|YER133W|protein_coding|1/1|c.177+230A>G||||||	5
V	437447	C	T			T|missense_variant|MODERATE|YER133W-A|YER133W-A|transcript|YER133W-A|protein_coding|1/1|c.257C>T|p.Pro86Leu|257/342|257/342|86/113||,T|synonymous_variant|LOW|YER134C|YER134C|transcript|YER134C|protein_coding|1/1|c.357G>A|p.Arg119Arg|357/537|357/537|119/178||,T|downstream_gene_variant|MODIFIER|YER135C|YER135C|transcript|YER135C|protein_coding||c.*505G>A|||||505|	5
V	437555	C	A	YER134C	Mg-dependent acid phosphatase	A|missense_variant|MODERATE|YER134C|YER134C|transcript|YER134C|protein_coding|1/1|c.249G>T|p.Gln83His|249/537|249/537|83/178||,A|downstream_gene_variant|MODIFIER|YER133W-A|YER133W-A|transcript|YER133W-A|protein_coding||c.*23C>A|||||23|,A|downstream_gene_variant|MODIFIER|YER135C|YER135C|transcript|YER135C|protein_coding||c.*397G>T|||||397|	5
V	440771	C	T	YER136W	Gdi1p	T|missense_variant|MODERATE|GDI1|YER136W|transcript|YER136W|protein_coding|1/1|c.1156C>T|p.Pro386Ser|1156/1356|1156/1356|386/451||,T|upstream_gene_variant|MODIFIER|YER137W-A|YER137W-A|transcript|YER137W-A|protein_coding||c.-804C>T|||||804|,T|downstream_gene_variant|MODIFIER|YER137C|YER137C|transcript|YER137C|protein_coding||c.*602G>A|||||602|	5
V	460737	C	G	YER145C	high-affinity iron permease FTR1	G|missense_variant|MODERATE|FTR1|YER145C|transcript|YER145C|protein_coding|1/1|c.1004G>C|p.Gly335Ala|1004/1215|1004/1215|335/404||,G|upstream_gene_variant|MODIFIER|UBP5|YER144C|transcript|YER144C|protein_coding||c.-514G>C|||||514|	5
V	461614	G	T	YER145C	high-affinity iron permease FTR1	T|missense_variant|MODERATE|FTR1|YER145C|transcript|YER145C|protein_coding|1/1|c.127C>A|p.Leu43Met|127/1215|127/1215|43/404||,T|upstream_gene_variant|MODIFIER|LSM5|YER146W|transcript|YER146W|protein_coding||c.-971G>T|||||971|,T|downstream_gene_variant|MODIFIER|YER145C-A|YER145C-A|transcript|YER145C-A|protein_coding||c.*772C>A|||||772|	5
V	466756	C	T			T|missense_variant|MODERATE|YER148W-A|YER148W-A|transcript|YER148W-A|protein_coding|1/1|c.572C>T|p.Ser191Phe|572/579|572/579|191/192||,T|missense_variant|MODERATE|PEA2|YER149C|transcript|YER149C|protein_coding|1/1|c.715G>A|p.Glu239Lys|715/1263|715/1263|239/420||,T|downstream_gene_variant|MODIFIER|SPT15|YER148W|transcript|YER148W|protein_coding||c.*731C>T|||||731|	5
V	466941	T	C	YER149C	Pea2p	C|missense_variant|MODERATE|PEA2|YER149C|transcript|YER149C|protein_coding|1/1|c.530A>G|p.Gln177Arg|530/1263|530/1263|177/420||,C|downstream_gene_variant|MODIFIER|SPT15|YER148W|transcript|YER148W|protein_coding||c.*916T>C|||||916|,C|downstream_gene_variant|MODIFIER|YER148W-A|YER148W-A|transcript|YER148W-A|protein_coding||c.*178T>C|||||178|	5
V	468731	A	C	YER150W	Spi1p	C|missense_variant|MODERATE|SPI1|YER150W|transcript|YER150W|protein_coding|1/1|c.362A>C|p.Asp121Ala|362/447|362/447|121/148||,C|upstream_gene_variant|MODIFIER|tV(AAC)E2|tV(AAC)E2|transcript|tV(AAC)E2|protein_coding||c.-726A>C|||||726|WARNING_TRANSCRIPT_MULTIPLE_STOP_CODONS,C|downstream_gene_variant|MODIFIER|UBP3|YER151C|transcript|YER151C|protein_coding||c.*955T>G|||||955|	5
V	469422	TTT	TTC,CCC	YER150W	Spi1p	CCC|upstream_gene_variant|MODIFIER|tV(AAC)E2|tV(AAC)E2|transcript|tV(AAC)E2|protein_coding||c.-35_-33delTTTinsCCC|||||35|WARNING_TRANSCRIPT_MULTIPLE_STOP_CODONS,TTC|upstream_gene_variant|MODIFIER|tV(AAC)E2|tV(AAC)E2|transcript|tV(AAC)E2|protein_coding||c.-33T>C|||||33|WARNING_TRANSCRIPT_MULTIPLE_STOP_CODONS,CCC|downstream_gene_variant|MODIFIER|SPI1|YER150W|transcript|YER150W|protein_coding||c.*60…	5
V	470005	A	G	YER151C	mRNA-binding ubiquitin-specific protease UBP3	G|missense_variant|MODERATE|UBP3|YER151C|transcript|YER151C|protein_coding|1/1|c.2420T>C|p.Ile807Thr|2420/2739|2420/2739|807/912||,G|downstream_gene_variant|MODIFIER|tV(AAC)E2|tV(AAC)E2|transcript|tV(AAC)E2|protein_coding||c.*475A>G|||||475|WARNING_TRANSCRIPT_MULTIPLE_STOP_CODONS	5
V	492241	CTTTTTTA	CTTTTTA	YER159C	negative cofactor 2 transcription regulator complex subunit BUR6	CTTTTTA|upstream_gene_variant|MODIFIER|BUR6|YER159C|transcript|YER159C|protein_coding||c.-289delA|||||289|,CTTTTTA|downstream_gene_variant|MODIFIER|YER158W-A|YER158W-A|transcript|YER158W-A|protein_coding||c.*545delT|||||545|,CTTTTTA|downstream_gene_variant|MODIFIER|tR(ACG)E|tR(ACG)E|transcript|tR(ACG)E|protein_coding||c.*105delA|||||105|WARNING_TRANSCRIPT_INCOMPLETE,CTTTTTA|downstream_gene_varian…	5
V	499461	G	A	YER161C	Spt2p	A|synonymous_variant|LOW|SPT2|YER161C|transcript|YER161C|protein_coding|1/1|c.888C>T|p.Ile296Ile|888/1002|888/1002|296/333||	5
V	501091	C	G	YER162C	Rad4p	G|missense_variant|MODERATE|RAD4|YER162C|transcript|YER162C|protein_coding|1/1|c.1804G>C|p.Gly602Arg|1804/2265|1804/2265|602/754||,G|upstream_gene_variant|MODIFIER|SPT2|YER161C|transcript|YER161C|protein_coding||c.-743G>C|||||743|	5
V	513021	G	T	YER166W	aminophospholipid-translocating P4-type ATPase DNF1	T|missense_variant|MODERATE|DNF1|YER166W|transcript|YER166W|protein_coding|1/1|c.278G>T|p.Gly93Val|278/4716|278/4716|93/1571||,T|upstream_gene_variant|MODIFIER|YER165C-A|YER165C-A|transcript|YER165C-A|protein_coding||c.-38C>A|||||38|,T|downstream_gene_variant|MODIFIER|PAB1|YER165W|transcript|YER165W|protein_coding||c.*915G>T|||||915|	5
V	516996	G	A	YER166W	aminophospholipid-translocating P4-type ATPase DNF1	A|missense_variant|MODERATE|DNF1|YER166W|transcript|YER166W|protein_coding|1/1|c.4253G>A|p.Gly1418Asp|4253/4716|4253/4716|1418/1571||	5
V	528000	G	A	YER171W	TFIIH/NER complex ATP-dependent 5'-3' DNA helicase subunit RAD3	A|missense_variant|MODERATE|RAD3|YER171W|transcript|YER171W|protein_coding|1/1|c.919G>A|p.Val307Met|919/2337|919/2337|307/778||	5
V	531248	T	G	YER172C	ATP-dependent RNA helicase BRR2	G|missense_variant|MODERATE|BRR2|YER172C|transcript|YER172C|protein_coding|1/1|c.4774A>C|p.Met1592Leu|4774/6492|4774/6492|1592/2163||	5
V	536228	A	G	YER172C	ATP-dependent RNA helicase BRR2	G|upstream_gene_variant|MODIFIER|BRR2|YER172C|transcript|YER172C|protein_coding||c.-207T>C|||||207|,G|upstream_gene_variant|MODIFIER|RAD24|YER173W|transcript|YER173W|protein_coding||c.-72A>G|||||72|,G|downstream_gene_variant|MODIFIER|YER172C-A|YER172C-A|transcript|YER172C-A|protein_coding||c.*47T>C|||||47|,G|intergenic_region|MODIFIER|BRR2-YER172C-A|YER172C-YER172C-A|intergenic_region|YER172C-YER…	5
V	551908	A	G	YER180C-A	Slo1p	G|upstream_gene_variant|MODIFIER|SLO1|YER180C-A|transcript|YER180C-A|protein_coding||c.-786T>C|||||786|,G|upstream_gene_variant|MODIFIER|tI(AAU)E2|tI(AAU)E2|transcript|tI(AAU)E2|protein_coding||c.-550T>C|||||550|WARNING_TRANSCRIPT_MULTIPLE_STOP_CODONS,G|upstream_gene_variant|MODIFIER|YER181C|YER181C|transcript|YER181C|protein_coding||c.-112T>C|||||112|,G|upstream_gene_variant|MODIFIER|FMP10|YER18…	5
VI	38069	G	A	YFL049W	Swp82p	A|missense_variant|MODERATE|SWP82|YFL049W|transcript|YFL049W|protein_coding|1/1|c.1267G>A|p.Gly423Ser|1267/1872|1267/1872|423/623||,A|downstream_gene_variant|MODIFIER|EMP47|YFL048C|transcript|YFL048C|protein_coding||c.*774C>T|||||774|	6
VI	38505	A	C	YFL049W	Swp82p	C|missense_variant|MODERATE|SWP82|YFL049W|transcript|YFL049W|protein_coding|1/1|c.1703A>C|p.Tyr568Ser|1703/1872|1703/1872|568/623||,C|downstream_gene_variant|MODIFIER|EMP47|YFL048C|transcript|YFL048C|protein_coding||c.*338T>G|||||338|	6
VI	39375	T	G	YFL048C	Emp47p	G|missense_variant|MODERATE|EMP47|YFL048C|transcript|YFL048C|protein_coding|1/1|c.806A>C|p.Gln269Pro|806/1338|806/1338|269/445||,G|downstream_gene_variant|MODIFIER|SWP82|YFL049W|transcript|YFL049W|protein_coding||c.*701T>G|||||701|	6
VI	40798	G	A	YFL047W	Rgd2p	A|synonymous_variant|LOW|RGD2|YFL047W|transcript|YFL047W|protein_coding|1/1|c.378G>A|p.Leu126Leu|378/2145|378/2145|126/714||,A|upstream_gene_variant|MODIFIER|EMP47|YFL048C|transcript|YFL048C|protein_coding||c.-618C>T|||||618|	6
VI	41083	C	T	YFL047W	Rgd2p	T|synonymous_variant|LOW|RGD2|YFL047W|transcript|YFL047W|protein_coding|1/1|c.663C>T|p.Asp221Asp|663/2145|663/2145|221/714||,T|upstream_gene_variant|MODIFIER|EMP47|YFL048C|transcript|YFL048C|protein_coding||c.-903G>A|||||903|	6
VI	42406	A	T	YFL047W	Rgd2p	T|synonymous_variant|LOW|RGD2|YFL047W|transcript|YFL047W|protein_coding|1/1|c.1986A>T|p.Ala662Ala|1986/2145|1986/2145|662/714||,T|upstream_gene_variant|MODIFIER|FMP32|YFL046W|transcript|YFL046W|protein_coding||c.-409A>T|||||409|	6
VI	44991	T	C	YFL044C	ubiquitin-specific protease OTU1	C|synonymous_variant|LOW|OTU1|YFL044C|transcript|YFL044C|protein_coding|1/1|c.570A>G|p.Val190Val|570/906|570/906|190/301||,C|upstream_gene_variant|MODIFIER|SEC53|YFL045C|transcript|YFL045C|protein_coding||c.-599A>G|||||599|,C|downstream_gene_variant|MODIFIER|YFL042C|YFL042C|transcript|YFL042C|protein_coding||c.*729A>G|||||729|	6
VI	47137	G	A	YFL042C	Lam5p	A|missense_variant|MODERATE|YFL042C|YFL042C|transcript|YFL042C|protein_coding|1/1|c.608C>T|p.Thr203Ile|608/2025|608/2025|203/674||	6
VI	47896	A	G	YFL042C	Lam5p	G|upstream_gene_variant|MODIFIER|YFL042C|YFL042C|transcript|YFL042C|protein_coding||c.-152T>C|||||152|,G|upstream_gene_variant|MODIFIER|YFL041W-A|YFL041W-A|transcript|YFL041W-A|protein_coding||c.-838A>G|||||838|,G|intergenic_region|MODIFIER|YFL042C-YFL041W-A|YFL042C-YFL041W-A|intergenic_region|YFL042C-YFL041W-A|||n.47896A>G||||||	6
VI	54776	T	C	YFL039C	actin	C|upstream_gene_variant|MODIFIER|ACT1|YFL039C|transcript|YFL039C|protein_coding||c.-80A>G|||||80|WARNING_TRANSCRIPT_MULTIPLE_STOP_CODONS,C|downstream_gene_variant|MODIFIER|YPT1|YFL038C|transcript|YFL038C|protein_coding||c.*590A>G|||||590|,C|intergenic_region|MODIFIER|ACT1-YPT1|YFL039C-YFL038C|intergenic_region|YFL039C-YFL038C|||n.54776T>C||||||	6
VI	62822	A	G	YFL036W	DNA-directed RNA polymerase	G|synonymous_variant|LOW|RPO41|YFL036W|transcript|YFL036W|protein_coding|1/1|c.4041A>G|p.Gln1347Gln|4041/4056|4041/4056|1347/1351||,G|downstream_gene_variant|MODIFIER|MOB2|YFL034C-B|transcript|YFL034C-B|protein_coding||c.*194T>C|||||194|WARNING_TRANSCRIPT_MULTIPLE_STOP_CODONS	6
VI	62972	T	A	YFL036W	DNA-directed RNA polymerase	A|downstream_gene_variant|MODIFIER|RPO41|YFL036W|transcript|YFL036W|protein_coding||c.*135T>A|||||135|,A|downstream_gene_variant|MODIFIER|MOB2|YFL034C-B|transcript|YFL034C-B|protein_coding||c.*44A>T|||||44|WARNING_TRANSCRIPT_MULTIPLE_STOP_CODONS,A|intergenic_region|MODIFIER|RPO41-MOB2|YFL036W-YFL034C-B|intergenic_region|YFL036W-YFL034C-B|||n.62972T>A||||||	6
VI	63136	T	A	YFL034C-B	Mob2p	A|missense_variant|MODERATE|MOB2|YFL034C-B|transcript|YFL034C-B|protein_coding|2/2|c.743A>T|p.His248Leu|743/863|743/863|248/286||WARNING_TRANSCRIPT_MULTIPLE_STOP_CODONS,A|downstream_gene_variant|MODIFIER|RPO41|YFL036W|transcript|YFL036W|protein_coding||c.*299T>A|||||299|	6
VI	63422	T	C	YFL034C-B	Mob2p	C|missense_variant|MODERATE|MOB2|YFL034C-B|transcript|YFL034C-B|protein_coding|2/2|c.457A>G|p.Ile153Val|457/863|457/863|153/286||WARNING_TRANSCRIPT_MULTIPLE_STOP_CODONS,C|downstream_gene_variant|MODIFIER|RPO41|YFL036W|transcript|YFL036W|protein_coding||c.*585T>C|||||585|,C|downstream_gene_variant|MODIFIER|RPL22B|YFL034C-A|transcript|YFL034C-A|protein_coding||c.*821A>G|||||821|	6
VI	64384	C	T	YFL034C-A	ribosomal 60S subunit protein L22B	T|synonymous_variant|LOW|RPL22B|YFL034C-A|transcript|YFL034C-A|protein_coding|2/2|c.228G>A|p.Leu76Leu|228/369|228/369|76/122||,T|upstream_gene_variant|MODIFIER|MOB2|YFL034C-B|transcript|YFL034C-B|protein_coding||c.-391G>A|||||391|WARNING_TRANSCRIPT_MULTIPLE_STOP_CODONS	6
VI	64475	G	A	YFL034C-A	ribosomal 60S subunit protein L22B	A|missense_variant|MODERATE|RPL22B|YFL034C-A|transcript|YFL034C-A|protein_coding|2/2|c.137C>T|p.Ala46Val|137/369|137/369|46/122||,A|upstream_gene_variant|MODIFIER|MOB2|YFL034C-B|transcript|YFL034C-B|protein_coding||c.-482C>T|||||482|WARNING_TRANSCRIPT_MULTIPLE_STOP_CODONS	6
VI	65142	A	T	YFL034C-A	ribosomal 60S subunit protein L22B	T|upstream_gene_variant|MODIFIER|RPL22B|YFL034C-A|transcript|YFL034C-A|protein_coding||c.-210T>A|||||210|,T|upstream_gene_variant|MODIFIER|YFL034W|YFL034W|transcript|YFL034W|protein_coding||c.-335A>T|||||335|,T|intergenic_region|MODIFIER|RPL22B-YFL034W|YFL034C-A-YFL034W|intergenic_region|YFL034C-A-YFL034W|||n.65142A>T||||||	6
VI	65754	G	T	YFL034W	Mil1p	T|missense_variant|MODERATE|YFL034W|YFL034W|transcript|YFL034W|protein_coding|1/1|c.278G>T|p.Cys93Phe|278/3222|278/3222|93/1073||,T|upstream_gene_variant|MODIFIER|RPL22B|YFL034C-A|transcript|YFL034C-A|protein_coding||c.-822C>A|||||822|	6
VI	66907	C	G	YFL034W	Mil1p	G|synonymous_variant|LOW|YFL034W|YFL034W|transcript|YFL034W|protein_coding|1/1|c.1431C>G|p.Ser477Ser|1431/3222|1431/3222|477/1073||	6
VI	68435	T	C	YFL034W	Mil1p	C|synonymous_variant|LOW|YFL034W|YFL034W|transcript|YFL034W|protein_coding|1/1|c.2959T>C|p.Leu987Leu|2959/3222|2959/3222|987/1073||,C|downstream_gene_variant|MODIFIER|RIM15|YFL033C|transcript|YFL033C|protein_coding||c.*680A>G|||||680|	6
VI	70707	C	T	YFL033C	protein kinase RIM15	T|missense_variant|MODERATE|RIM15|YFL033C|transcript|YFL033C|protein_coding|1/1|c.3721G>A|p.Gly1241Ser|3721/5313|3721/5313|1241/1770||	6
VI	71254	T	C	YFL033C	protein kinase RIM15	C|synonymous_variant|LOW|RIM15|YFL033C|transcript|YFL033C|protein_coding|1/1|c.3174A>G|p.Arg1058Arg|3174/5313|3174/5313|1058/1770||	6
VI	72216	G	A	YFL033C	protein kinase RIM15	A|missense_variant|MODERATE|RIM15|YFL033C|transcript|YFL033C|protein_coding|1/1|c.2212C>T|p.Pro738Ser|2212/5313|2212/5313|738/1770||	6
VI	79536	C	A	YFL028C	putative ATP-binding cassette family ATPase CAF16	A|missense_variant|MODERATE|CAF16|YFL028C|transcript|YFL028C|protein_coding|1/1|c.678G>T|p.Lys226Asn|678/870|678/870|226/289||,A|upstream_gene_variant|MODIFIER|CAK1|YFL029C|transcript|YFL029C|protein_coding||c.-375G>T|||||375|,A|downstream_gene_variant|MODIFIER|GYP8|YFL027C|transcript|YFL027C|protein_coding||c.*883G>T|||||883|	6
VI	85982	C	T	YFL025C	Bst1p	T|missense_variant|MODERATE|BST1|YFL025C|transcript|YFL025C|protein_coding|1/1|c.1253G>A|p.Ser418Asn|1253/3090|1253/3090|418/1029||	6
VI	88412	G	C	YFL024C	Epl1p	C|missense_variant|MODERATE|EPL1|YFL024C|transcript|YFL024C|protein_coding|1/1|c.1934C>G|p.Ser645Cys|1934/2499|1934/2499|645/832||	6
VI	88446	A	G	YFL024C	Epl1p	G|missense_variant|MODERATE|EPL1|YFL024C|transcript|YFL024C|protein_coding|1/1|c.1900T>C|p.Tyr634His|1900/2499|1900/2499|634/832||	6
VI	93316	G	C	YFL023W	Bud27p	C|synonymous_variant|LOW|BUD27|YFL023W|transcript|YFL023W|protein_coding|1/1|c.2331G>C|p.Gly777Gly|2331/2391|2331/2391|777/796||,C|downstream_gene_variant|MODIFIER|FRS2|YFL022C|transcript|YFL022C|protein_coding||c.*183C>G|||||183|	6
VI	95038	G	A	YFL022C	phenylalanine--tRNA ligase subunit alpha	A|upstream_gene_variant|MODIFIER|FRS2|YFL022C|transcript|YFL022C|protein_coding||c.-28C>T|||||28|,A|upstream_gene_variant|MODIFIER|GAT1|YFL021W|transcript|YFL021W|protein_coding||c.-928G>A|||||928|,A|downstream_gene_variant|MODIFIER|YFL021C-A|YFL021C-A|transcript|YFL021C-A|protein_coding||c.*723C>T|||||723|,A|intergenic_region|MODIFIER|FRS2-YFL021C-A|YFL022C-YFL021C-A|intergenic_region|YFL022C-YF…	6
VI	97998	G	A	YFL021W	Gat1p	A|downstream_gene_variant|MODIFIER|GAT1|YFL021W|transcript|YFL021W|protein_coding||c.*500G>A|||||500|,A|intergenic_region|MODIFIER|GAT1-PAU5|YFL021W-YFL020C|intergenic_region|YFL021W-YFL020C|||n.97998G>A||||||	6
VI	114275	CCT	GCT,GCC	YFL010W-A	Aua1p	GCT|upstream_gene_variant|MODIFIER|AUA1|YFL010W-A|transcript|YFL010W-A|protein_coding||c.-715C>G|||||715|,GCC|upstream_gene_variant|MODIFIER|AUA1|YFL010W-A|transcript|YFL010W-A|protein_coding||c.-715_-713delCCTinsGCC|||||715|,GCT|downstream_gene_variant|MODIFIER|HXT10|YFL011W|transcript|YFL011W|protein_coding||c.*290C>G|||||290|,GCC|downstream_gene_variant|MODIFIER|HXT10|YFL011W|transcript|YFL011…	6
VI	128642	A	G	YFL007W	Blm10p	G|missense_variant|MODERATE|BLM10|YFL007W|transcript|YFL007W|protein_coding|1/1|c.5164A>G|p.Thr1722Ala|5164/6432|5164/6432|1722/2143||	6
VI	131022	C	T	YFL004W	vacuolar transporter chaperone	T|upstream_gene_variant|MODIFIER|VTC2|YFL004W|transcript|YFL004W|protein_coding||c.-788C>T|||||788|,T|downstream_gene_variant|MODIFIER|SEC4|YFL005W|transcript|YFL005W|protein_coding||c.*41C>T|||||41|,T|downstream_gene_variant|MODIFIER|RUF20|RUF20|transcript|RUF20|lincRNA||n.*39G>A|||||39|,T|intergenic_region|MODIFIER|SEC4-RUF20|YFL005W-RUF20|intergenic_region|YFL005W-RUF20|||n.131022C>T||||||	6
VI	137478	TAAAAAAAC	TAAAAAAC	YFL003C	MutS family protein MSH4	TAAAAAAC|upstream_gene_variant|MODIFIER|MSH4|YFL003C|transcript|YFL003C|protein_coding||c.-328delT|||||328|,TAAAAAAC|upstream_gene_variant|MODIFIER|YFL002W-B|YFL002W-B|transcript|YFL002W-B|protein_coding||c.-719delA|||||719|,TAAAAAAC|upstream_gene_variant|MODIFIER|YFL002W-A|YFL002W-A|transcript|YFL002W-A|protein_coding||c.-719delA|||||719|,TAAAAAAC|downstream_gene_variant|MODIFIER|tN(GUU)F|tN(GUU…	6
VI	145336	A	C	YFL002C	putative ATP-dependent RNA helicase SPB4	C|missense_variant|MODERATE|SPB4|YFL002C|transcript|YFL002C|protein_coding|1/1|c.1599T>G|p.Asn533Lys|1599/1821|1599/1821|533/606||	6
VI	164157	T	C	YFR009W	putative AAA family ATPase GCN20	C|missense_variant|MODERATE|GCN20|YFR009W|transcript|YFR009W|protein_coding|1/1|c.1670T>C|p.Met557Thr|1670/2259|1670/2259|557/752||,C|upstream_gene_variant|MODIFIER|UBP6|YFR010W|transcript|YFR010W|protein_coding||c.-910T>C|||||910|,C|downstream_gene_variant|MODIFIER|YFR009W-A|YFR009W-A|transcript|YFR009W-A|protein_coding||c.*25T>C|||||25|	6
VI	167704	T	C	YFR011C	Mic19p	C|upstream_gene_variant|MODIFIER|AIM13|YFR011C|transcript|YFR011C|protein_coding||c.-446A>G|||||446|,C|upstream_gene_variant|MODIFIER|DCV1|YFR012W|transcript|YFR012W|protein_coding||c.-184T>C|||||184|,C|downstream_gene_variant|MODIFIER|YFR010W-A|YFR010W-A|transcript|YFR010W-A|protein_coding||c.*788T>C|||||788|,C|downstream_gene_variant|MODIFIER|SUP11|tY(GUA)F1|transcript|tY(GUA)F1|protein_coding|…	6
VI	190043	C	T	YFR019W	1-phosphatidylinositol-3-phosphate 5-kinase	T|missense_variant|MODERATE|FAB1|YFR019W|transcript|YFR019W|protein_coding|1/1|c.5542C>T|p.Pro1848Ser|5542/6837|5542/6837|1848/2278||	6
VI	193099	T	A	YFR020W	Css2p	A|synonymous_variant|LOW|YFR020W|YFR020W|transcript|YFR020W|protein_coding|1/1|c.363T>A|p.Ile121Ile|363/699|363/699|121/232||	6
VI	194474	C	T	YFR021W	phosphoinositide binding protein ATG18	T|upstream_gene_variant|MODIFIER|ATG18|YFR021W|transcript|YFR021W|protein_coding||c.-338C>T|||||338|,T|intergenic_region|MODIFIER|YFR020W-ATG18|YFR020W-YFR021W|intergenic_region|YFR020W-YFR021W|||n.194474C>T||||||	6
VI	198541	G	A	YFR022W	Rog3p	A|missense_variant|MODERATE|ROG3|YFR022W|transcript|YFR022W|protein_coding|1/1|c.1709G>A|p.Ser570Asn|1709/2202|1709/2202|570/733||,A|downstream_gene_variant|MODIFIER|RUF22|RUF22|transcript|RUF22|lincRNA||n.*758C>T|||||758|	6
VI	199862	AC	GT,GC	YFR023W	Pes4p	GC|upstream_gene_variant|MODIFIER|RUF22|RUF22|transcript|RUF22|lincRNA||n.-49T>C|||||49|,GT|upstream_gene_variant|MODIFIER|RUF22|RUF22|transcript|RUF22|lincRNA||n.-50_-49delGTinsAC|||||49|,GC|upstream_gene_variant|MODIFIER|PES4|YFR023W|transcript|YFR023W|protein_coding||c.-12A>G|||||12|,GT|upstream_gene_variant|MODIFIER|PES4|YFR023W|transcript|YFR023W|protein_coding||c.-12_-11delACinsGT|||||12|,G…	6
VI	234055	C	T	YFR039C	Osw7p	T|upstream_gene_variant|MODIFIER|YFR039C|YFR039C|transcript|YFR039C|protein_coding||c.-511G>A|||||511|,T|upstream_gene_variant|MODIFIER|SAP155|YFR040W|transcript|YFR040W|protein_coding||c.-187C>T|||||187|,T|intergenic_region|MODIFIER|YFR039C-SAP155|YFR039C-YFR040W|intergenic_region|YFR039C-YFR040W|||n.234055C>T||||||	6
VI	234521	G	A	YFR040W	Sap155p	A|missense_variant|MODERATE|SAP155|YFR040W|transcript|YFR040W|protein_coding|1/1|c.280G>A|p.Glu94Lys|280/3009|280/3009|94/1002||,A|upstream_gene_variant|MODIFIER|YFR039C|YFR039C|transcript|YFR039C|protein_coding||c.-977C>T|||||977|	6
VI	236090	C	G	YFR040W	Sap155p	G|missense_variant|MODERATE|SAP155|YFR040W|transcript|YFR040W|protein_coding|1/1|c.1849C>G|p.Pro617Ala|1849/3009|1849/3009|617/1002||	6
VI	236614	T	G	YFR040W	Sap155p	G|missense_variant|MODERATE|SAP155|YFR040W|transcript|YFR040W|protein_coding|1/1|c.2373T>G|p.Asn791Lys|2373/3009|2373/3009|791/1002||,G|downstream_gene_variant|MODIFIER|ERJ5|YFR041C|transcript|YFR041C|protein_coding||c.*754A>C|||||754|	6
VI	244246	TAAAAAAAAG	TAAAAAAAAAG	YFR046C	centromere-binding protein CNN1	TAAAAAAAAAG|upstream_gene_variant|MODIFIER|CNN1|YFR046C|transcript|YFR046C|protein_coding||c.-96_-95insT|||||96|,TAAAAAAAAAG|downstream_gene_variant|MODIFIER|BNA6|YFR047C|transcript|YFR047C|protein_coding||c.*24_*25insT|||||24|,TAAAAAAAAAG|intergenic_region|MODIFIER|CNN1-BNA6|YFR046C-YFR047C|intergenic_region|YFR046C-YFR047C|||n.244254_244255insA||||||	6
VII	8879	TG	TC,CC	YGL259W	Yps5p	CC|missense_variant|MODERATE|YPS5|YGL259W|transcript|YGL259W|protein_coding|1/1|c.410_411delTGinsCC|p.Leu137Pro|410/498|410/498|137/165||,TC|synonymous_variant|LOW|YPS5|YGL259W|transcript|YGL259W|protein_coding|1/1|c.411G>C|p.Leu137Leu|411/498|411/498|137/165||,CC|upstream_gene_variant|MODIFIER|YGL258W-A|YGL258W-A|transcript|YGL258W-A|protein_coding||c.-283_-282delTGinsCC|||||283|,TC|upstream_gen…	7
VII	8916	T	A	YGL259W	Yps5p	A|synonymous_variant|LOW|YPS5|YGL259W|transcript|YGL259W|protein_coding|1/1|c.447T>A|p.Thr149Thr|447/498|447/498|149/165||,A|upstream_gene_variant|MODIFIER|YGL258W-A|YGL258W-A|transcript|YGL258W-A|protein_coding||c.-246T>A|||||246|	7
VII	9072	T	C	YGL258W-A	hypothetical protein	C|upstream_gene_variant|MODIFIER|YGL258W-A|YGL258W-A|transcript|YGL258W-A|protein_coding||c.-90T>C|||||90|,C|downstream_gene_variant|MODIFIER|YPS5|YGL259W|transcript|YGL259W|protein_coding||c.*105T>C|||||105|,C|intergenic_region|MODIFIER|YPS5-YGL258W-A|YGL259W-YGL258W-A|intergenic_region|YGL259W-YGL258W-A|||n.9072T>C||||||	7
VII	9082	C	T	YGL258W-A	hypothetical protein	T|upstream_gene_variant|MODIFIER|YGL258W-A|YGL258W-A|transcript|YGL258W-A|protein_coding||c.-80C>T|||||80|,T|downstream_gene_variant|MODIFIER|YPS5|YGL259W|transcript|YGL259W|protein_coding||c.*115C>T|||||115|,T|intergenic_region|MODIFIER|YPS5-YGL258W-A|YGL259W-YGL258W-A|intergenic_region|YGL259W-YGL258W-A|||n.9082C>T||||||	7
VII	9285	GAG	CAT,TAG,CAG	YGL258W-A	hypothetical protein	TAG|stop_gained|HIGH|YGL258W-A|YGL258W-A|transcript|YGL258W-A|protein_coding|1/1|c.124G>T|p.Glu42*|124/234|124/234|42/77||,CAT|missense_variant|MODERATE|YGL258W-A|YGL258W-A|transcript|YGL258W-A|protein_coding|1/1|c.124_126delGAGinsCAT|p.Glu42His|124/234|124/234|42/77||,CAG|missense_variant|MODERATE|YGL258W-A|YGL258W-A|transcript|YGL258W-A|protein_coding|1/1|c.124G>C|p.Glu42Gln|124/234|124/234|42/…	7
VII	9328	A	G	YGL258W-A	hypothetical protein	G|missense_variant|MODERATE|YGL258W-A|YGL258W-A|transcript|YGL258W-A|protein_coding|1/1|c.167A>G|p.Asp56Gly|167/234|167/234|56/77||,G|downstream_gene_variant|MODIFIER|YPS5|YGL259W|transcript|YGL259W|protein_coding||c.*361A>G|||||361|	7
VII	11871	C	T	YGL258W	Vel1p	T|downstream_gene_variant|MODIFIER|VEL1|YGL258W|transcript|YGL258W|protein_coding||c.*141C>T|||||141|,T|downstream_gene_variant|MODIFIER|MNT2|YGL257C|transcript|YGL257C|protein_coding||c.*610G>A|||||610|,T|intergenic_region|MODIFIER|VEL1-MNT2|YGL258W-YGL257C|intergenic_region|YGL258W-YGL257C|||n.11871C>T||||||	7
VII	11900	T	G,C	YGL258W	Vel1p	G|downstream_gene_variant|MODIFIER|VEL1|YGL258W|transcript|YGL258W|protein_coding||c.*170T>G|||||170|,C|downstream_gene_variant|MODIFIER|VEL1|YGL258W|transcript|YGL258W|protein_coding||c.*170T>C|||||170|,G|downstream_gene_variant|MODIFIER|MNT2|YGL257C|transcript|YGL257C|protein_coding||c.*581A>C|||||581|,C|downstream_gene_variant|MODIFIER|MNT2|YGL257C|transcript|YGL257C|protein_coding||c.*581A>G|…	7
VII	14031	C	G	YGL257C	alpha-1,3-mannosyltransferase MNT2	G|missense_variant|MODERATE|MNT2|YGL257C|transcript|YGL257C|protein_coding|1/1|c.127G>C|p.Gly43Arg|127/1677|127/1677|43/558||	7
VII	14090	G	T	YGL257C	alpha-1,3-mannosyltransferase MNT2	T|missense_variant|MODERATE|MNT2|YGL257C|transcript|YGL257C|protein_coding|1/1|c.68C>A|p.Ser23Tyr|68/1677|68/1677|23/558||	7
VII	14170	C	T	YGL257C	alpha-1,3-mannosyltransferase MNT2	T|upstream_gene_variant|MODIFIER|MNT2|YGL257C|transcript|YGL257C|protein_coding||c.-13G>A|||||13|,T|upstream_gene_variant|MODIFIER|ADH4|YGL256W|transcript|YGL256W|protein_coding||c.-989C>T|||||989|,T|intergenic_region|MODIFIER|MNT2-ADH4|YGL257C-YGL256W|intergenic_region|YGL257C-YGL256W|||n.14170C>T||||||	7
VII	14182	C	T	YGL257C	alpha-1,3-mannosyltransferase MNT2	T|upstream_gene_variant|MODIFIER|MNT2|YGL257C|transcript|YGL257C|protein_coding||c.-25G>A|||||25|,T|upstream_gene_variant|MODIFIER|ADH4|YGL256W|transcript|YGL256W|protein_coding||c.-977C>T|||||977|,T|intergenic_region|MODIFIER|MNT2-ADH4|YGL257C-YGL256W|intergenic_region|YGL257C-YGL256W|||n.14182C>T||||||	7
VII	14322	A	G	YGL257C	alpha-1,3-mannosyltransferase MNT2	G|upstream_gene_variant|MODIFIER|MNT2|YGL257C|transcript|YGL257C|protein_coding||c.-165T>C|||||165|,G|upstream_gene_variant|MODIFIER|ADH4|YGL256W|transcript|YGL256W|protein_coding||c.-837A>G|||||837|,G|intergenic_region|MODIFIER|MNT2-ADH4|YGL257C-YGL256W|intergenic_region|YGL257C-YGL256W|||n.14322A>G||||||	7
VII	15728	T	C	YGL256W	alcohol dehydrogenase ADH4	C|synonymous_variant|LOW|ADH4|YGL256W|transcript|YGL256W|protein_coding|1/1|c.570T>C|p.Ala190Ala|570/1149|570/1149|190/382||	7
VII	16482	TTTAAATT	CTTGAATG,CTTAAATG	YGL256W	alcohol dehydrogenase ADH4	CTTGAATG|downstream_gene_variant|MODIFIER|ADH4|YGL256W|transcript|YGL256W|protein_coding||c.*175_*182delTTTAAATTinsCTTGAATG|||||175|,CTTAAATG|downstream_gene_variant|MODIFIER|ADH4|YGL256W|transcript|YGL256W|protein_coding||c.*175_*182delTTTAAATTinsCTTAAATG|||||175|,CTTGAATG|intergenic_region|MODIFIER|ADH4-ZRT1|YGL256W-YGL255W|intergenic_region|YGL256W-YGL255W|||n.16482_16489delTTTAAATTinsCTTGAATG…	7
VII	23016	A	G	YGL254W	Fzf1p	G|missense_variant|MODERATE|FZF1|YGL254W|transcript|YGL254W|protein_coding|1/1|c.713A>G|p.Asp238Gly|713/900|713/900|238/299||,G|upstream_gene_variant|MODIFIER|HXK2|YGL253W|transcript|YGL253W|protein_coding||c.-919A>G|||||919|,G|downstream_gene_variant|MODIFIER|ZRT1|YGL255W|transcript|YGL255W|protein_coding||c.*908A>G|||||908|	7
VII	24472	A	G	YGL253W	hexokinase 2	G|missense_variant|MODERATE|HXK2|YGL253W|transcript|YGL253W|protein_coding|1/1|c.538A>G|p.Ile180Val|538/1461|538/1461|180/486||	7
VII	30913	A	G	YGL251C	Hfm1p	G|synonymous_variant|LOW|HFM1|YGL251C|transcript|YGL251C|protein_coding|2/2|c.570T>C|p.Asn190Asn|570/3562|570/3562|190/1186||WARNING_TRANSCRIPT_MULTIPLE_STOP_CODONS,G|upstream_gene_variant|MODIFIER|RMR1|YGL250W|transcript|YGL250W|protein_coding||c.-997A>G|||||997|	7
VII	32094	A	G	YGL250W	Rmr1p	G|missense_variant|MODERATE|RMR1|YGL250W|transcript|YGL250W|protein_coding|1/1|c.185A>G|p.Glu62Gly|185/726|185/726|62/241||,G|upstream_gene_variant|MODIFIER|HFM1|YGL251C|transcript|YGL251C|protein_coding||c.-458T>C|||||458|WARNING_TRANSCRIPT_MULTIPLE_STOP_CODONS	7
VII	41626	G	A	YGL244W	Rtf1p	A|synonymous_variant|LOW|RTF1|YGL244W|transcript|YGL244W|protein_coding|1/1|c.129G>A|p.Arg43Arg|129/1677|129/1677|43/558||,A|downstream_gene_variant|MODIFIER|GUS1|YGL245W|transcript|YGL245W|protein_coding||c.*477G>A|||||477|	7
VII	41813	C	T	YGL244W	Rtf1p	T|synonymous_variant|LOW|RTF1|YGL244W|transcript|YGL244W|protein_coding|1/1|c.316C>T|p.Leu106Leu|316/1677|316/1677|106/558||,T|downstream_gene_variant|MODIFIER|GUS1|YGL245W|transcript|YGL245W|protein_coding||c.*664C>T|||||664|	7
VII	42019	G	A	YGL244W	Rtf1p	A|synonymous_variant|LOW|RTF1|YGL244W|transcript|YGL244W|protein_coding|1/1|c.522G>A|p.Ala174Ala|522/1677|522/1677|174/558||,A|downstream_gene_variant|MODIFIER|GUS1|YGL245W|transcript|YGL245W|protein_coding||c.*870G>A|||||870|	7
VII	46599	T	C	YGL241W	Kap114p	C|synonymous_variant|LOW|KAP114|YGL241W|transcript|YGL241W|protein_coding|1/1|c.1155T>C|p.Asn385Asn|1155/3015|1155/3015|385/1004||	7
VII	46974	C	T	YGL241W	Kap114p	T|synonymous_variant|LOW|KAP114|YGL241W|transcript|YGL241W|protein_coding|1/1|c.1530C>T|p.Tyr510Tyr|1530/3015|1530/3015|510/1004||	7
VII	49026	A	T	YGL240W	anaphase promoting complex subunit DOC1	T|synonymous_variant|LOW|DOC1|YGL240W|transcript|YGL240W|protein_coding|1/1|c.414A>T|p.Ile138Ile|414/753|414/753|138/250||,T|upstream_gene_variant|MODIFIER|CSE1|YGL238W|transcript|YGL238W|protein_coding||c.-526A>T|||||526|,T|downstream_gene_variant|MODIFIER|KAP114|YGL241W|transcript|YGL241W|protein_coding||c.*567A>T|||||567|,T|downstream_gene_variant|MODIFIER|YGL239C|YGL239C|transcript|YGL239C|pr…	7
VII	52412	A	T	YGL238W	importin-alpha export receptor	T|missense_variant|MODERATE|CSE1|YGL238W|transcript|YGL238W|protein_coding|1/1|c.2861A>T|p.Asn954Ile|2861/2883|2861/2883|954/960||,T|downstream_gene_variant|MODIFIER|HAP2|YGL237C|transcript|YGL237C|protein_coding||c.*319T>A|||||319|	7
VII	52582	T	C	YGL238W	importin-alpha export receptor	C|downstream_gene_variant|MODIFIER|CSE1|YGL238W|transcript|YGL238W|protein_coding||c.*148T>C|||||148|,C|downstream_gene_variant|MODIFIER|HAP2|YGL237C|transcript|YGL237C|protein_coding||c.*149A>G|||||149|,C|intergenic_region|MODIFIER|CSE1-HAP2|YGL238W-YGL237C|intergenic_region|YGL238W-YGL237C|||n.52582T>C||||||	7
VII	52755	T	C	YGL237C	Hap2p	C|synonymous_variant|LOW|HAP2|YGL237C|transcript|YGL237C|protein_coding|1/1|c.774A>G|p.Ala258Ala|774/798|774/798|258/265||,C|downstream_gene_variant|MODIFIER|CSE1|YGL238W|transcript|YGL238W|protein_coding||c.*321T>C|||||321|	7
VII	68133	T	C	YGL228W	She10p	C|missense_variant|MODERATE|SHE10|YGL228W|transcript|YGL228W|protein_coding|1/1|c.536T>C|p.Ile179Thr|536/1734|536/1734|179/577||	7
VII	68542	TTTTA	CTTTA,CTTTG	YGL228W	She10p	CTTTG|missense_variant|MODERATE|SHE10|YGL228W|transcript|YGL228W|protein_coding|1/1|c.945_949delTTTTAinsCTTTG|p.HisPheLys315HisPheGlu|945/1734|945/1734|315/577||,CTTTA|synonymous_variant|LOW|SHE10|YGL228W|transcript|YGL228W|protein_coding|1/1|c.945T>C|p.His315His|945/1734|945/1734|315/577||	7
VII	80902	T	A	YGL222C	Edc1p	A|missense_variant|MODERATE|EDC1|YGL222C|transcript|YGL222C|protein_coding|1/1|c.285A>T|p.Lys95Asn|285/528|285/528|95/175||,A|upstream_gene_variant|MODIFIER|COG1|YGL223C|transcript|YGL223C|protein_coding||c.-537A>T|||||537|,A|downstream_gene_variant|MODIFIER|NIF3|YGL221C|transcript|YGL221C|protein_coding||c.*524A>T|||||524|	7
VII	100650	C	G	YGL207W	chromatin-remodeling protein SPT16	G|missense_variant|MODERATE|SPT16|YGL207W|transcript|YGL207W|protein_coding|1/1|c.1682C>G|p.Thr561Arg|1682/3108|1682/3108|561/1035||	7
VII	108941	C	T	YGL205W	acyl-CoA oxidase	T|missense_variant|MODERATE|POX1|YGL205W|transcript|YGL205W|protein_coding|1/1|c.784C>T|p.Pro262Ser|784/2247|784/2247|262/748||	7
VII	112130	T	A	YGL204C	hypothetical protein	A|upstream_gene_variant|MODIFIER|YGL204C|YGL204C|transcript|YGL204C|protein_coding||c.-125A>T|||||125|,A|downstream_gene_variant|MODIFIER|KEX1|YGL203C|transcript|YGL203C|protein_coding||c.*345A>T|||||345|,A|intergenic_region|MODIFIER|YGL204C-KEX1|YGL204C-YGL203C|intergenic_region|YGL204C-YGL203C|||n.112130T>A||||||	7
VII	118928	G	A	YGL201C	MCM DNA helicase complex subunit MCM6	A|synonymous_variant|LOW|MCM6|YGL201C|transcript|YGL201C|protein_coding|1/1|c.1980C>T|p.Thr660Thr|1980/3054|1980/3054|660/1017||	7
VII	118957	C	A	YGL201C	MCM DNA helicase complex subunit MCM6	A|missense_variant|MODERATE|MCM6|YGL201C|transcript|YGL201C|protein_coding|1/1|c.1951G>T|p.Ala651Ser|1951/3054|1951/3054|651/1017||	7
VII	125796	G	A	YGL197W	Mds3p	A|missense_variant|MODERATE|MDS3|YGL197W|transcript|YGL197W|protein_coding|1/1|c.1099G>A|p.Asp367Asn|1099/4464|1099/4464|367/1487||	7
VII	127603	C	T	YGL197W	Mds3p	T|missense_variant|MODERATE|MDS3|YGL197W|transcript|YGL197W|protein_coding|1/1|c.2906C>T|p.Thr969Ile|2906/4464|2906/4464|969/1487||	7
VII	132202	T	C	YGL195W	Gcn1p	C|synonymous_variant|LOW|GCN1|YGL195W|transcript|YGL195W|protein_coding|1/1|c.678T>C|p.Thr226Thr|678/8019|678/8019|226/2672||	7
VII	142540	C	T	YGL192W	mRNA (N6-adenosine)-methyltransferase	T|missense_variant|MODERATE|IME4|YGL192W|transcript|YGL192W|protein_coding|1/1|c.295C>T|p.Leu99Phe|295/1803|295/1803|99/600||,T|upstream_gene_variant|MODIFIER|HOS2|YGL194C|transcript|YGL194C|protein_coding||c.-814G>A|||||814|,T|upstream_gene_variant|MODIFIER|YGL193C|YGL193C|transcript|YGL193C|protein_coding||c.-313G>A|||||313|	7
VII	145706	A	T	YGL191W	cytochrome c oxidase subunit VIa	T|downstream_gene_variant|MODIFIER|COX13|YGL191W|transcript|YGL191W|protein_coding||c.*509A>T|||||509|,T|downstream_gene_variant|MODIFIER|CDC55|YGL190C|transcript|YGL190C|protein_coding||c.*103T>A|||||103|,T|intergenic_region|MODIFIER|COX13-CDC55|YGL191W-YGL190C|intergenic_region|YGL191W-YGL190C|||n.145706A>T||||||	7
VII	150894	G	A	YGL187C	cytochrome c oxidase subunit IV	A|upstream_gene_variant|MODIFIER|COX4|YGL187C|transcript|YGL187C|protein_coding||c.-723C>T|||||723|,A|downstream_gene_variant|MODIFIER|TPN1|YGL186C|transcript|YGL186C|protein_coding||c.*143C>T|||||143|,A|intergenic_region|MODIFIER|COX4-TPN1|YGL187C-YGL186C|intergenic_region|YGL187C-YGL186C|||n.150894G>A||||||	7
VII	153047	A	T	YGL186C	Tpn1p	T|upstream_gene_variant|MODIFIER|TPN1|YGL186C|transcript|YGL186C|protein_coding||c.-271T>A|||||271|,T|downstream_gene_variant|MODIFIER|YGL185C|YGL185C|transcript|YGL185C|protein_coding||c.*120T>A|||||120|,T|intergenic_region|MODIFIER|TPN1-YGL185C|YGL186C-YGL185C|intergenic_region|YGL186C-YGL185C|||n.153047A>T||||||	7
VII	153319	T	C	YGL185C	putative hydroxyacid dehydrogenase	C|missense_variant|MODERATE|YGL185C|YGL185C|transcript|YGL185C|protein_coding|1/1|c.988A>G|p.Arg330Gly|988/1140|988/1140|330/379||,C|upstream_gene_variant|MODIFIER|TPN1|YGL186C|transcript|YGL186C|protein_coding||c.-543A>G|||||543|	7
VII	153480	CT	TT,TC	YGL185C	putative hydroxyacid dehydrogenase	TC|missense_variant|MODERATE|YGL185C|YGL185C|transcript|YGL185C|protein_coding|1/1|c.826_827delAGinsGA|p.Arg276Glu|827/1140|826/1140|276/379||,TT|missense_variant|MODERATE|YGL185C|YGL185C|transcript|YGL185C|protein_coding|1/1|c.827G>A|p.Arg276Lys|827/1140|827/1140|276/379||,TT|upstream_gene_variant|MODIFIER|TPN1|YGL186C|transcript|YGL186C|protein_coding||c.-704G>A|||||704|,TC|upstream_gene_varian…	7
VII	155380	A	G	YGL184C	cystathionine beta-lyase STR3	G|synonymous_variant|LOW|STR3|YGL184C|transcript|YGL184C|protein_coding|1/1|c.633T>C|p.Ala211Ala|633/1398|633/1398|211/465||	7
VII	155769	C	T	YGL184C	cystathionine beta-lyase STR3	T|missense_variant|MODERATE|STR3|YGL184C|transcript|YGL184C|protein_coding|1/1|c.244G>A|p.Ala82Thr|244/1398|244/1398|82/465||,T|downstream_gene_variant|MODIFIER|MND1|YGL183C|transcript|YGL183C|protein_coding||c.*774G>A|||||774|	7
VII	156776	C	T	YGL183C	Mnd1p	T|missense_variant|MODERATE|MND1|YGL183C|transcript|YGL183C|protein_coding|2/2|c.427G>A|p.Glu143Lys|427/660|427/660|143/219||,T|upstream_gene_variant|MODIFIER|STR3|YGL184C|transcript|YGL184C|protein_coding||c.-764G>A|||||764|,T|downstream_gene_variant|MODIFIER|YGL182C|YGL182C|transcript|YGL182C|protein_coding||c.*497G>A|||||497|	7
VII	160400	T	C	YGL180W	serine/threonine protein kinase ATG1	C|synonymous_variant|LOW|ATG1|YGL180W|transcript|YGL180W|protein_coding|1/1|c.336T>C|p.Phe112Phe|336/2694|336/2694|112/897||	7
VII	160448	GACC	GACT	YGL180W	serine/threonine protein kinase ATG1	GACT|synonymous_variant|LOW|ATG1|YGL180W|transcript|YGL180W|protein_coding|1/1|c.387C>T|p.Thr129Thr|387/2694|387/2694|129/897||	7
VII	161090	ATC	GTC,GTT	YGL180W	serine/threonine protein kinase ATG1	GTT|missense_variant|MODERATE|ATG1|YGL180W|transcript|YGL180W|protein_coding|1/1|c.1026_1028delATCinsGTT|p.GluSer342GluPhe|1026/2694|1026/2694|342/897||,GTC|synonymous_variant|LOW|ATG1|YGL180W|transcript|YGL180W|protein_coding|1/1|c.1026A>G|p.Glu342Glu|1026/2694|1026/2694|342/897||	7
VII	163260	CAGTA	GAGTT	YGL180W	serine/threonine protein kinase ATG1	GAGTT|downstream_gene_variant|MODIFIER|ATG1|YGL180W|transcript|YGL180W|protein_coding||c.*502_*506delCAGTAinsGAGTT|||||502|,GAGTT|downstream_gene_variant|MODIFIER|TOS3|YGL179C|transcript|YGL179C|protein_coding||c.*145_*149delTACTGinsAACTC|||||149|,GAGTT|intergenic_region|MODIFIER|ATG1-TOS3|YGL180W-YGL179C|intergenic_region|YGL180W-YGL179C|||n.163260_163264delCAGTAinsGAGTT||||||	7
VII	168095	C	A	YGL178W	Mpt5p	A|missense_variant|MODERATE|MPT5|YGL178W|transcript|YGL178W|protein_coding|2/2|c.104C>A|p.Ser35Tyr|104/2580|104/2580|35/859||,A|downstream_gene_variant|MODIFIER|YGL177W|YGL177W|transcript|YGL177W|protein_coding||c.*189C>A|||||189|	7
VII	169848	A	G	YGL178W	Mpt5p	G|synonymous_variant|LOW|MPT5|YGL178W|transcript|YGL178W|protein_coding|2/2|c.1857A>G|p.Gln619Gln|1857/2580|1857/2580|619/859||	7
VII	172727	GG	AA	YGL176C	hypothetical protein	AA|missense_variant|MODERATE|YGL176C|YGL176C|transcript|YGL176C|protein_coding|1/1|c.352_353delCCinsTT|p.Pro118Leu|353/1665|352/1665|118/554||,AA|downstream_gene_variant|MODIFIER|SAE2|YGL175C|transcript|YGL175C|protein_coding||c.*557_*558delCCinsTT|||||558|	7
VII	174087	G	A	YGL175C	ssDNA endodeoxyribonuclease SAE2	A|missense_variant|MODERATE|SAE2|YGL175C|transcript|YGL175C|protein_coding|1/1|c.236C>T|p.Pro79Leu|236/1038|236/1038|79/345||,A|upstream_gene_variant|MODIFIER|BUD13|YGL174W|transcript|YGL174W|protein_coding||c.-458G>A|||||458|	7
VII	178542	T	G	YGL173C	chromatin-binding exonuclease XRN1	G|synonymous_variant|LOW|XRN1|YGL173C|transcript|YGL173C|protein_coding|1/1|c.1572A>C|p.Thr524Thr|1572/4587|1572/4587|524/1528||	7
VII	193141	G	A	YGL164C	Yrb30p	A|synonymous_variant|LOW|YRB30|YGL164C|transcript|YGL164C|protein_coding|1/1|c.160C>T|p.Leu54Leu|160/1323|160/1323|54/440||,A|downstream_gene_variant|MODIFIER|RAD54|YGL163C|transcript|YGL163C|protein_coding||c.*566C>T|||||566|	7
VII	198896	T	A	YGL162W	Sut1p	A|missense_variant|MODERATE|SUT1|YGL162W|transcript|YGL162W|protein_coding|1/1|c.759T>A|p.Asn253Lys|759/900|759/900|253/299||,A|downstream_gene_variant|MODIFIER|YIP5|YGL161C|transcript|YGL161C|protein_coding||c.*314A>T|||||314|	7
VII	200253	G	A	YGL161C	Yip5p	A|upstream_gene_variant|MODIFIER|YIP5|YGL161C|transcript|YGL161C|protein_coding||c.-111C>T|||||111|,A|upstream_gene_variant|MODIFIER|AIM14|YGL160W|transcript|YGL160W|protein_coding||c.-308G>A|||||308|,A|intergenic_region|MODIFIER|YIP5-AIM14|YGL161C-YGL160W|intergenic_region|YGL161C-YGL160W|||n.200253G>A||||||	7
VII	200437	CG	AC	YGL161C	Yip5p	AC|upstream_gene_variant|MODIFIER|YIP5|YGL161C|transcript|YGL161C|protein_coding||c.-296_-295delCGinsGT|||||295|,AC|upstream_gene_variant|MODIFIER|AIM14|YGL160W|transcript|YGL160W|protein_coding||c.-124_-123delCGinsAC|||||124|,AC|intergenic_region|MODIFIER|YIP5-AIM14|YGL161C-YGL160W|intergenic_region|YGL161C-YGL160W|||n.200437_200438delCGinsAC||||||	7
VII	201394	T	A	YGL160W	putative metalloreductase	A|synonymous_variant|LOW|AIM14|YGL160W|transcript|YGL160W|protein_coding|1/1|c.834T>A|p.Leu278Leu|834/1713|834/1713|278/570||	7
VII	201615	C	A	YGL160W	putative metalloreductase	A|missense_variant|MODERATE|AIM14|YGL160W|transcript|YGL160W|protein_coding|1/1|c.1055C>A|p.Thr352Asn|1055/1713|1055/1713|352/570||	7
VII	204417	A	G	YGL159W	hypothetical protein	G|downstream_gene_variant|MODIFIER|YGL159W|YGL159W|transcript|YGL159W|protein_coding||c.*584A>G|||||584|,G|intergenic_region|MODIFIER|YGL159W-tL(CAA)G1|YGL159W-tL(CAA)G1|intergenic_region|YGL159W-tL(CAA)G1|||n.204417A>G||||||	7
VII	206561	G	A	YGL158W	putative serine/threonine protein kinase RCK1	A|upstream_gene_variant|MODIFIER|RCK1|YGL158W|transcript|YGL158W|protein_coding||c.-472G>A|||||472|,A|downstream_gene_variant|MODIFIER|tL(CAA)G1|tL(CAA)G1|transcript|tL(CAA)G1|protein_coding||c.*927G>A|||||927|WARNING_TRANSCRIPT_INCOMPLETE,A|intergenic_region|MODIFIER|tL(CAA)G1-RCK1|tL(CAA)G1-YGL158W|intergenic_region|tL(CAA)G1-YGL158W|||n.206561G>A||||||	7
VII	206658	C	T	YGL158W	putative serine/threonine protein kinase RCK1	T|upstream_gene_variant|MODIFIER|RCK1|YGL158W|transcript|YGL158W|protein_coding||c.-375C>T|||||375|,T|intergenic_region|MODIFIER|tL(CAA)G1-RCK1|tL(CAA)G1-YGL158W|intergenic_region|tL(CAA)G1-YGL158W|||n.206658C>T||||||	7
VII	220941	T	C	YGL151W	Nut1p	C|downstream_gene_variant|MODIFIER|NUT1|YGL151W|transcript|YGL151W|protein_coding||c.*19T>C|||||19|,C|downstream_gene_variant|MODIFIER|INO80|YGL150C|transcript|YGL150C|protein_coding||c.*163A>G|||||163|,C|intergenic_region|MODIFIER|NUT1-INO80|YGL151W-YGL150C|intergenic_region|YGL151W-YGL150C|||n.220941T>C||||||	7
VII	224702	G	A	YGL150C	chromatin-remodeling ATPase INO80	A|missense_variant|MODERATE|INO80|YGL150C|transcript|YGL150C|protein_coding|1/1|c.872C>T|p.Pro291Leu|872/4470|872/4470|291/1489||,A|upstream_gene_variant|MODIFIER|YGL149W|YGL149W|transcript|YGL149W|protein_coding||c.-870G>A|||||870|	7
VII	227858	C	A	YGL147C	ribosomal 60S subunit protein L9A	A|missense_variant|MODERATE|RPL9A|YGL147C|transcript|YGL147C|protein_coding|1/1|c.472G>T|p.Ala158Ser|472/576|472/576|158/191||,A|downstream_gene_variant|MODIFIER|ARO2|YGL148W|transcript|YGL148W|protein_coding||c.*329C>A|||||329|,A|downstream_gene_variant|MODIFIER|RRT6|YGL146C|transcript|YGL146C|protein_coding||c.*893G>T|||||893|	7
VII	233724	T	C	YGL144C	putative lipase ROG1	C|missense_variant|MODERATE|ROG1|YGL144C|transcript|YGL144C|protein_coding|1/1|c.784A>G|p.Lys262Glu|784/2058|784/2058|262/685||,C|downstream_gene_variant|MODIFIER|MRF1|YGL143C|transcript|YGL143C|protein_coding||c.*993A>G|||||993|	7
VII	284892	T	G	YGL119W	protein kinase COQ8	G|missense_variant|MODERATE|COQ8|YGL119W|transcript|YGL119W|protein_coding|1/1|c.451T>G|p.Leu151Val|451/1506|451/1506|151/501||,G|upstream_gene_variant|MODIFIER|PRP43|YGL120C|transcript|YGL120C|protein_coding||c.-955A>C|||||955|	7
VII	288660	T	G	YGL117W	hypothetical protein	G|missense_variant|MODERATE|YGL117W|YGL117W|transcript|YGL117W|protein_coding|1/1|c.149T>G|p.Phe50Cys|149/798|149/798|50/265||,G|upstream_gene_variant|MODIFIER|YGL118C|YGL118C|transcript|YGL118C|protein_coding||c.-209A>C|||||209|	7
VII	294894	A	G	YGL114W	hypothetical protein	G|missense_variant|MODERATE|YGL114W|YGL114W|transcript|YGL114W|protein_coding|1/1|c.1435A>G|p.Thr479Ala|1435/2178|1435/2178|479/725||	7
VII	295605	C	G,A	YGL114W	hypothetical protein	G|missense_variant|MODERATE|YGL114W|YGL114W|transcript|YGL114W|protein_coding|1/1|c.2146C>G|p.Leu716Val|2146/2178|2146/2178|716/725||,A|missense_variant|MODERATE|YGL114W|YGL114W|transcript|YGL114W|protein_coding|1/1|c.2146C>A|p.Leu716Ile|2146/2178|2146/2178|716/725||,G|upstream_gene_variant|MODIFIER|SLD3|YGL113W|transcript|YGL113W|protein_coding||c.-327C>G|||||327|,A|upstream_gene_variant|MODIFIE…	7
VII	329323	C	T	YGL095C	Vps45p	T|missense_variant|MODERATE|VPS45|YGL095C|transcript|YGL095C|protein_coding|1/1|c.1285G>A|p.Glu429Lys|1285/1734|1285/1734|429/577||,T|downstream_gene_variant|MODIFIER|SOE1|tE(UUC)G1|transcript|tE(UUC)G1|protein_coding||c.*669C>T|||||669|WARNING_TRANSCRIPT_NO_START_CODON	7
VII	336839	A	G	YGL093W	Spc105p	G|missense_variant|MODERATE|SPC105|YGL093W|transcript|YGL093W|protein_coding|1/1|c.1954A>G|p.Ile652Val|1954/2754|1954/2754|652/917||	7
VII	337444	T	A	YGL093W	Spc105p	A|missense_variant|MODERATE|SPC105|YGL093W|transcript|YGL093W|protein_coding|1/1|c.2559T>A|p.Phe853Leu|2559/2754|2559/2754|853/917||,A|upstream_gene_variant|MODIFIER|NUP145|YGL092W|transcript|YGL092W|protein_coding||c.-462T>A|||||462|	7
VII	339383	G	T	YGL092W	nucleocytoplasmic transporter NUP145	T|missense_variant|MODERATE|NUP145|YGL092W|transcript|YGL092W|protein_coding|1/1|c.1478G>T|p.Cys493Phe|1478/3954|1478/3954|493/1317||	7
VII	342995	C	G	YGL091C	Fe-S cluster-binding ATPase	G|missense_variant|MODERATE|NBP35|YGL091C|transcript|YGL091C|protein_coding|1/1|c.48G>C|p.Glu16Asp|48/987|48/987|16/328||,G|upstream_gene_variant|MODIFIER|LIF1|YGL090W|transcript|YGL090W|protein_coding||c.-324C>G|||||324|	7
VII	344671	T	C	YGL090W	Lif1p	C|downstream_gene_variant|MODIFIER|LIF1|YGL090W|transcript|YGL090W|protein_coding||c.*87T>C|||||87|,C|downstream_gene_variant|MODIFIER|MF(ALPHA)2|YGL089C|transcript|YGL089C|protein_coding||c.*120A>G|||||120|,C|intergenic_region|MODIFIER|LIF1-MF(ALPHA)2|YGL090W-YGL089C|intergenic_region|YGL090W-YGL089C|||n.344671T>C||||||	7
VII	346693	C	T	YGL087C	E2 ubiquitin-conjugating protein MMS2	T|synonymous_variant|LOW|MMS2|YGL087C|transcript|YGL087C|protein_coding|2/2|c.126G>A|p.Thr42Thr|126/413|126/413|42/136||WARNING_TRANSCRIPT_MULTIPLE_STOP_CODONS,T|upstream_gene_variant|MODIFIER|MAD1|YGL086W|transcript|YGL086W|protein_coding||c.-426C>T|||||426|,T|downstream_gene_variant|MODIFIER|YGL088W|YGL088W|transcript|YGL088W|protein_coding||c.*492C>T|||||492|,T|downstream_gene_variant|MODIFIER…	7
VII	347270	C	T	YGL086W	coiled-coil domain-containing protein MAD1	T|missense_variant|MODERATE|MAD1|YGL086W|transcript|YGL086W|protein_coding|1/1|c.152C>T|p.Pro51Leu|152/2250|152/2250|51/749||,T|upstream_gene_variant|MODIFIER|MMS2|YGL087C|transcript|YGL087C|protein_coding||c.-366G>A|||||366|WARNING_TRANSCRIPT_MULTIPLE_STOP_CODONS	7
VII	349175	A	G	YGL086W	coiled-coil domain-containing protein MAD1	G|missense_variant|MODERATE|MAD1|YGL086W|transcript|YGL086W|protein_coding|1/1|c.2057A>G|p.Lys686Arg|2057/2250|2057/2250|686/749||,G|upstream_gene_variant|MODIFIER|LCL3|YGL085W|transcript|YGL085W|protein_coding||c.-441A>G|||||441|	7
VII	353986	C	T	YGL083W	Scy1p	T|missense_variant|MODERATE|SCY1|YGL083W|transcript|YGL083W|protein_coding|1/1|c.929C>T|p.Ser310Phe|929/2415|929/2415|310/804||	7
VII	370678	A	G	YGL073W	stress-responsive transcription factor HSF1	G|synonymous_variant|LOW|HSF1|YGL073W|transcript|YGL073W|protein_coding|1/1|c.1926A>G|p.Ala642Ala|1926/2502|1926/2502|642/833||,G|downstream_gene_variant|MODIFIER|YGL072C|YGL072C|transcript|YGL072C|protein_coding||c.*325T>C|||||325|	7
VII	370860	T	C	YGL073W	stress-responsive transcription factor HSF1	C|missense_variant|MODERATE|HSF1|YGL073W|transcript|YGL073W|protein_coding|1/1|c.2108T>C|p.Val703Ala|2108/2502|2108/2502|703/833||,C|downstream_gene_variant|MODIFIER|YGL072C|YGL072C|transcript|YGL072C|protein_coding||c.*143A>G|||||143|	7
VII	373953	C	T	YGL071W	DNA-binding transcription factor AFT1	T|stop_gained|HIGH|AFT1|YGL071W|transcript|YGL071W|protein_coding|1/1|c.1942C>T|p.Gln648*|1942/2073|1942/2073|648/690||,T|downstream_gene_variant|MODIFIER|RPB9|YGL070C|transcript|YGL070C|protein_coding||c.*506G>A|||||506|	7
VII	374330	A	G	YGL068W	mitochondrial nucleoid protein MNP1	G|upstream_gene_variant|MODIFIER|MNP1|YGL068W|transcript|YGL068W|protein_coding||c.-757A>G|||||757|,G|downstream_gene_variant|MODIFIER|AFT1|YGL071W|transcript|YGL071W|protein_coding||c.*246A>G|||||246|,G|downstream_gene_variant|MODIFIER|RPB9|YGL070C|transcript|YGL070C|protein_coding||c.*129T>C|||||129|,G|downstream_gene_variant|MODIFIER|YGL069C|YGL069C|transcript|YGL069C|protein_coding||c.*720T>C…	7
VII	375121	C	A			A|stop_gained|HIGH|YGL069C|YGL069C|transcript|YGL069C|protein_coding|1/1|c.394G>T|p.Glu132*|394/465|394/465|132/154||,A|missense_variant|MODERATE|MNP1|YGL068W|transcript|YGL068W|protein_coding|1/1|c.35C>A|p.Ser12Tyr|35/585|35/585|12/194||,A|upstream_gene_variant|MODIFIER|RPB9|YGL070C|transcript|YGL070C|protein_coding||c.-294G>T|||||294|,A|upstream_gene_variant|MODIFIER|NPY1|YGL067W|transcript|YGL…	7
VII	386379	A	G	YGL062W	pyruvate carboxylase 1	G|missense_variant|MODERATE|PYC1|YGL062W|transcript|YGL062W|protein_coding|1/1|c.1184A>G|p.Asn395Ser|1184/3537|1184/3537|395/1178||	7
VII	399081	G	A	YGL055W	stearoyl-CoA 9-desaturase	A|missense_variant|MODERATE|OLE1|YGL055W|transcript|YGL055W|protein_coding|1/1|c.454G>A|p.Gly152Ser|454/1533|454/1533|152/510||	7
VII	411056	C	T	YGL048C	proteasome regulatory particle base subunit RPT6	T|synonymous_variant|LOW|RPT6|YGL048C|transcript|YGL048C|protein_coding|1/1|c.231G>A|p.Lys77Lys|231/1218|231/1218|77/405||,T|upstream_gene_variant|MODIFIER|ALG13|YGL047W|transcript|YGL047W|protein_coding||c.-496C>T|||||496|	7
VII	427613	A	G	YGL037C	nicotinamidase	G|missense_variant|MODERATE|PNC1|YGL037C|transcript|YGL037C|protein_coding|1/1|c.335T>C|p.Val112Ala|335/651|335/651|112/216||,G|upstream_gene_variant|MODIFIER|OCH1|YGL038C|transcript|YGL038C|protein_coding||c.-809T>C|||||809|,G|upstream_gene_variant|MODIFIER|YGL036W|YGL036W|transcript|YGL036W|protein_coding||c.-988A>G|||||988|	7
VII	433809	C	T	YGL035C	transcription factor MIG1	T|upstream_gene_variant|MODIFIER|MIG1|YGL035C|transcript|YGL035C|protein_coding||c.-747G>A|||||747|,T|upstream_gene_variant|MODIFIER|YGL034C|YGL034C|transcript|YGL034C|protein_coding||c.-230G>A|||||230|,T|intergenic_region|MODIFIER|YGL034C-HOP2|YGL034C-YGL033W|intergenic_region|YGL034C-YGL033W|||n.433809C>T||||||	7
VII	435009	A	G	YGL033W	Hop2p	G|upstream_gene_variant|MODIFIER|HOP2|YGL033W|transcript|YGL033W|protein_coding||c.-616A>G|||||616|WARNING_TRANSCRIPT_MULTIPLE_STOP_CODONS,G|intergenic_region|MODIFIER|YGL034C-HOP2|YGL034C-YGL033W|intergenic_region|YGL034C-YGL033W|||n.435009A>G||||||	7
VII	441317	G	A	YGL028C	putative glucan endo-1,3-beta-D-glucosidase	A|synonymous_variant|LOW|SCW11|YGL028C|transcript|YGL028C|protein_coding|1/1|c.1593C>T|p.Ile531Ile|1593/1629|1593/1629|531/542||,A|upstream_gene_variant|MODIFIER|tF(GAA)G|tF(GAA)G|transcript|tF(GAA)G|protein_coding||c.-510C>T|||||510|WARNING_TRANSCRIPT_INCOMPLETE,A|downstream_gene_variant|MODIFIER|CGR1|YGL029W|transcript|YGL029W|protein_coding||c.*892G>A|||||892|	7
VII	451692	C	T	YGL023C	Pib2p	T|missense_variant|MODERATE|PIB2|YGL023C|transcript|YGL023C|protein_coding|1/1|c.413G>A|p.Gly138Asp|413/1908|413/1908|138/635||,T|upstream_gene_variant|MODIFIER|STT3|YGL022W|transcript|YGL022W|protein_coding||c.-712C>T|||||712|	7
VII	473898	G	A	YGL012W	delta(24(24(1)))-sterol reductase	A|synonymous_variant|LOW|ERG4|YGL012W|transcript|YGL012W|protein_coding|1/1|c.1044G>A|p.Thr348Thr|1044/1422|1044/1422|348/473||,A|downstream_gene_variant|MODIFIER|SCL1|YGL011C|transcript|YGL011C|protein_coding||c.*591C>T|||||591|	7
VII	480513	GTC	GTT,ATT	YGL008C	H(+)-exporting P2-type ATPase PMA1	ATT|missense_variant|MODERATE|PMA1|YGL008C|transcript|YGL008C|protein_coding|1/1|c.2152_2154delGACinsAAT|p.Asp718Asn|2154/2757|2152/2757|718/918||,GTT|missense_variant|MODERATE|PMA1|YGL008C|transcript|YGL008C|protein_coding|1/1|c.2152G>A|p.Asp718Asn|2152/2757|2152/2757|718/918||	7
VII	483008	A	T	YGL007C-A	hypothetical protein	T|missense_variant|MODERATE|YGL007C-A|YGL007C-A|transcript|YGL007C-A|protein_coding|1/1|c.20T>A|p.Phe7Tyr|20/87|20/87|7/28||,T|upstream_gene_variant|MODIFIER|PMA1|YGL008C|transcript|YGL008C|protein_coding||c.-342T>A|||||342|,T|upstream_gene_variant|MODIFIER|BRP1|YGL007W|transcript|YGL007W|protein_coding||c.-252A>T|||||252|	7
VII	483491	C	T			T|missense_variant|MODERATE|BRP1|YGL007W|transcript|YGL007W|protein_coding|1/1|c.232C>T|p.Pro78Ser|232/378|232/378|78/125||,T|upstream_gene_variant|MODIFIER|PMA1|YGL008C|transcript|YGL008C|protein_coding||c.-825G>A|||||825|,T|upstream_gene_variant|MODIFIER|YGL007C-A|YGL007C-A|transcript|YGL007C-A|protein_coding||c.-464G>A|||||464|	7
VII	486062	A	C	YGL006W	calcium-transporting ATPase PMC1	C|missense_variant|MODERATE|PMC1|YGL006W|transcript|YGL006W|protein_coding|1/1|c.142A>C|p.Ile48Leu|142/3522|142/3522|48/1173||,C|downstream_gene_variant|MODIFIER|YGL006W-A|YGL006W-A|transcript|YGL006W-A|protein_coding||c.*529A>C|||||529|	7
VII	525462	T	C	YGR019W	4-aminobutyrate transaminase	C|synonymous_variant|LOW|UGA1|YGR019W|transcript|YGR019W|protein_coding|1/1|c.234T>C|p.Gly78Gly|234/1416|234/1416|78/471||,C|upstream_gene_variant|MODIFIER|YGR018C|YGR018C|transcript|YGR018C|protein_coding||c.-768A>G|||||768|,C|downstream_gene_variant|MODIFIER|YGR017W|YGR017W|transcript|YGR017W|protein_coding||c.*782T>C|||||782|	7
VII	525511	C	T	YGR019W	4-aminobutyrate transaminase	T|missense_variant|MODERATE|UGA1|YGR019W|transcript|YGR019W|protein_coding|1/1|c.283C>T|p.Arg95Cys|283/1416|283/1416|95/471||,T|upstream_gene_variant|MODIFIER|YGR018C|YGR018C|transcript|YGR018C|protein_coding||c.-817G>A|||||817|,T|downstream_gene_variant|MODIFIER|YGR017W|YGR017W|transcript|YGR017W|protein_coding||c.*831C>T|||||831|	7
VII	525747	C	T	YGR019W	4-aminobutyrate transaminase	T|synonymous_variant|LOW|UGA1|YGR019W|transcript|YGR019W|protein_coding|1/1|c.519C>T|p.Asp173Asp|519/1416|519/1416|173/471||	7
VII	526731	T	C	YGR021W	hypothetical protein	C|upstream_gene_variant|MODIFIER|YGR021W|YGR021W|transcript|YGR021W|protein_coding||c.-901T>C|||||901|,C|downstream_gene_variant|MODIFIER|UGA1|YGR019W|transcript|YGR019W|protein_coding||c.*87T>C|||||87|,C|downstream_gene_variant|MODIFIER|VMA7|YGR020C|transcript|YGR020C|protein_coding||c.*242A>G|||||242|,C|intergenic_region|MODIFIER|UGA1-VMA7|YGR019W-YGR020C|intergenic_region|YGR019W-YGR020C|||n.5…	7
VII	533311	G	A	YGR026W	hypothetical protein	A|synonymous_variant|LOW|YGR026W|YGR026W|transcript|YGR026W|protein_coding|1/1|c.327G>A|p.Gln109Gln|327/837|327/837|109/278||,A|upstream_gene_variant|MODIFIER|THG1|YGR024C|transcript|YGR024C|protein_coding||c.-715C>T|||||715|,A|downstream_gene_variant|MODIFIER|YGR025W|YGR025W|transcript|YGR025W|protein_coding||c.*370G>A|||||370|,A|downstream_gene_variant|MODIFIER|RPS25A|YGR027C|transcript|YGR027C…	7
VII	534750	C	T	YGR027C	ribosomal 40S subunit protein S25A	T|upstream_gene_variant|MODIFIER|RPS25A|YGR027C|transcript|YGR027C|protein_coding||c.-292G>A|||||292|,T|downstream_gene_variant|MODIFIER|YGR026W|YGR026W|transcript|YGR026W|protein_coding||c.*929C>T|||||929|,T|intergenic_region|MODIFIER|RPS25A-YGR027W-A|YGR027C-YGR027W-A|intergenic_region|YGR027C-YGR027W-A|||n.534750C>T||||||	7
VII	534830	G	A	YGR027C	ribosomal 40S subunit protein S25A	A|upstream_gene_variant|MODIFIER|RPS25A|YGR027C|transcript|YGR027C|protein_coding||c.-372C>T|||||372|,A|intergenic_region|MODIFIER|RPS25A-YGR027W-A|YGR027C-YGR027W-A|intergenic_region|YGR027C-YGR027W-A|||n.534830G>A||||||	7
VII	534854	C	T	YGR027C	ribosomal 40S subunit protein S25A	T|upstream_gene_variant|MODIFIER|RPS25A|YGR027C|transcript|YGR027C|protein_coding||c.-396G>A|||||396|,T|intergenic_region|MODIFIER|RPS25A-YGR027W-A|YGR027C-YGR027W-A|intergenic_region|YGR027C-YGR027W-A|||n.534854C>T||||||	7
VII	541930	TTCTT	TTCTC,ACCTC	YGR028W	Msp1p	ACCTC|upstream_gene_variant|MODIFIER|MSP1|YGR028W|transcript|YGR028W|protein_coding||c.-273_-269delTTCTTinsACCTC|||||273|,TTCTC|upstream_gene_variant|MODIFIER|MSP1|YGR028W|transcript|YGR028W|protein_coding||c.-269T>C|||||269|,ACCTC|downstream_gene_variant|MODIFIER|YGR027W-B|YGR027W-B|transcript|YGR027W-B|protein_coding||c.*605_*609delTTCTTinsACCTC|||||605|,TTCTC|downstream_gene_variant|MODIFIER|Y…	7
VII	544845	CATGATC	TACGATT,TATGATT	YGR029W	flavin-linked sulfhydryl oxidase	TACGATT|upstream_gene_variant|MODIFIER|tD(GUC)G2|tD(GUC)G2|transcript|tD(GUC)G2|protein_coding||c.-203_-197delGATCATGinsAATCGTA|||||197|WARNING_TRANSCRIPT_NO_START_CODON,TATGATT|upstream_gene_variant|MODIFIER|tD(GUC)G2|tD(GUC)G2|transcript|tD(GUC)G2|protein_coding||c.-203_-197delGATCATGinsAATCATA|||||197|WARNING_TRANSCRIPT_NO_START_CODON,TACGATT|upstream_gene_variant|MODIFIER|snR46|snR46|transcri…	7
VII	544880	T	A	YGR029W	flavin-linked sulfhydryl oxidase	A|upstream_gene_variant|MODIFIER|tD(GUC)G2|tD(GUC)G2|transcript|tD(GUC)G2|protein_coding||c.-232A>T|||||232|WARNING_TRANSCRIPT_NO_START_CODON,A|upstream_gene_variant|MODIFIER|snR46|snR46|transcript|snR46|snoRNA||n.-490T>A|||||490|,A|downstream_gene_variant|MODIFIER|ERV1|YGR029W|transcript|YGR029W|protein_coding||c.*675T>A|||||675|WARNING_TRANSCRIPT_MULTIPLE_STOP_CODONS,A|downstream_gene_variant|M…	7
VII	548025	C	T	YGR031C-A	Nag1p	T|upstream_gene_variant|MODIFIER|NAG1|YGR031C-A|transcript|YGR031C-A|protein_coding||c.-725G>A|||||725|,T|upstream_gene_variant|MODIFIER|GSC2|YGR032W|transcript|YGR032W|protein_coding||c.-239C>T|||||239|,T|downstream_gene_variant|MODIFIER|IMO32|YGR031W|transcript|YGR031W|protein_coding||c.*556C>T|||||556|,T|intergenic_region|MODIFIER|IMO32-GSC2|YGR031W-YGR032W|intergenic_region|YGR031W-YGR032W|||…	7
VII	553759	A	G	YGR032W	1,3-beta-glucan synthase GSC2	G|synonymous_variant|LOW|GSC2|YGR032W|transcript|YGR032W|protein_coding|1/1|c.5496A>G|p.Gly1832Gly|5496/5688|5496/5688|1832/1895||,G|downstream_gene_variant|MODIFIER|TIM21|YGR033C|transcript|YGR033C|protein_coding||c.*489T>C|||||489|	7
VII	556179	A	G	YGR035C	hypothetical protein	G|downstream_gene_variant|MODIFIER|YGR035C|YGR035C|transcript|YGR035C|protein_coding||c.*893T>C|||||893|,G|intron_variant|MODIFIER|RPL26B|YGR034W|transcript|YGR034W|protein_coding|1/1|c.20-131A>G||||||WARNING_TRANSCRIPT_MULTIPLE_STOP_CODONS	7
VII	585065	C	T	YGR046W	putative phosphatidate cytidylyltransferase	T|synonymous_variant|LOW|TAM41|YGR046W|transcript|YGR046W|protein_coding|1/1|c.171C>T|p.Ile57Ile|171/1158|171/1158|57/385||,T|upstream_gene_variant|MODIFIER|YGR045C|YGR045C|transcript|YGR045C|protein_coding||c.-769G>A|||||769|	7
VII	593476	G	T			T|upstream_gene_variant|MODIFIER|YGR051C|YGR051C|transcript|YGR051C|protein_coding||c.-247C>A|||||247|,T|upstream_gene_variant|MODIFIER|FMP48|YGR052W|transcript|YGR052W|protein_coding||c.-120G>T|||||120|,T|intergenic_region|MODIFIER|YGR051C-FMP48|YGR051C-YGR052W|intergenic_region|YGR051C-YGR052W|||n.593476G>T||||||	7
VII	596653	T	C	YGR053C	hypothetical protein	C|upstream_gene_variant|MODIFIER|YGR053C|YGR053C|transcript|YGR053C|protein_coding||c.-816A>G|||||816|,C|upstream_gene_variant|MODIFIER|YGR054W|YGR054W|transcript|YGR054W|protein_coding||c.-40T>C|||||40|,C|intergenic_region|MODIFIER|YGR053C-YGR054W|YGR053C-YGR054W|intergenic_region|YGR053C-YGR054W|||n.596653T>C||||||	7
VII	597083	C	G	YGR054W	hypothetical protein	G|missense_variant|MODERATE|YGR054W|YGR054W|transcript|YGR054W|protein_coding|1/1|c.391C>G|p.Gln131Glu|391/1929|391/1929|131/642||	7
VII	602228	C	G	YGR056W	RSC subunit protein RSC1	G|missense_variant|MODERATE|RSC1|YGR056W|transcript|YGR056W|protein_coding|1/1|c.568C>G|p.Pro190Ala|568/2787|568/2787|190/928||	7
VII	602877	A	G	YGR056W	RSC subunit protein RSC1	G|missense_variant|MODERATE|RSC1|YGR056W|transcript|YGR056W|protein_coding|1/1|c.1217A>G|p.Asn406Ser|1217/2787|1217/2787|406/928||	7
VII	610360	C	T	YGR060W	methylsterol monooxygenase	T|upstream_gene_variant|MODIFIER|ERG25|YGR060W|transcript|YGR060W|protein_coding||c.-204C>T|||||204|,T|downstream_gene_variant|MODIFIER|snR48|snR48|transcript|snR48|snoRNA||n.*664C>T|||||664|,T|intergenic_region|MODIFIER|snR48-ERG25|snR48-YGR060W|intergenic_region|snR48-YGR060W|||n.610360C>T||||||	7
VII	610397	A	G	YGR060W	methylsterol monooxygenase	G|upstream_gene_variant|MODIFIER|ERG25|YGR060W|transcript|YGR060W|protein_coding||c.-167A>G|||||167|,G|downstream_gene_variant|MODIFIER|snR48|snR48|transcript|snR48|snoRNA||n.*701A>G|||||701|,G|intergenic_region|MODIFIER|snR48-ERG25|snR48-YGR060W|intergenic_region|snR48-YGR060W|||n.610397A>G||||||	7
VII	619013	G	A	YGR065C	Vht1p	A|synonymous_variant|LOW|VHT1|YGR065C|transcript|YGR065C|protein_coding|1/1|c.846C>T|p.Gly282Gly|846/1782|846/1782|282/593||	7
VII	619712	C	A	YGR065C	Vht1p	A|missense_variant|MODERATE|VHT1|YGR065C|transcript|YGR065C|protein_coding|1/1|c.147G>T|p.Lys49Asn|147/1782|147/1782|49/593||	7
VII	621563	CAAAAAAT	CAAAAAAAT	YGR066C	hypothetical protein	CAAAAAAAT|frameshift_variant|HIGH|YGR066C|YGR066C|transcript|YGR066C|protein_coding|1/1|c.230_231insT|p.Leu79fs|230/879|230/879|77/292||,CAAAAAAAT|downstream_gene_variant|MODIFIER|YGR067C|YGR067C|transcript|YGR067C|protein_coding||c.*802_*803insT|||||802|	7
VII	622898	T	G	YGR067C	hypothetical protein	G|missense_variant|MODERATE|YGR067C|YGR067C|transcript|YGR067C|protein_coding|1/1|c.1889A>C|p.Asp630Ala|1889/2415|1889/2415|630/804||	7
VII	624524	G	A	YGR067C	hypothetical protein	A|missense_variant|MODERATE|YGR067C|YGR067C|transcript|YGR067C|protein_coding|1/1|c.263C>T|p.Ser88Leu|263/2415|263/2415|88/804||,A|downstream_gene_variant|MODIFIER|ART5|YGR068C|transcript|YGR068C|protein_coding||c.*800C>T|||||800|	7
VII	625801	T	A	YGR068C	Art5p	A|missense_variant|MODERATE|ART5|YGR068C|transcript|YGR068C|protein_coding|1/1|c.1284A>T|p.Gln428His|1284/1761|1284/1761|428/586||,A|upstream_gene_variant|MODIFIER|YGR068W-A|YGR068W-A|transcript|YGR068W-A|protein_coding||c.-493T>A|||||493|	7
VII	626202	T	C	YGR068C	Art5p	C|missense_variant|MODERATE|ART5|YGR068C|transcript|YGR068C|protein_coding|1/1|c.883A>G|p.Met295Val|883/1761|883/1761|295/586||,C|upstream_gene_variant|MODIFIER|YGR068W-A|YGR068W-A|transcript|YGR068W-A|protein_coding||c.-92T>C|||||92|,C|upstream_gene_variant|MODIFIER|YGR069W|YGR069W|transcript|YGR069W|protein_coding||c.-881T>C|||||881|	7
VII	628169	G	A	YGR070W	Rho family guanine nucleotide exchange factor ROM1	A|missense_variant|MODERATE|ROM1|YGR070W|transcript|YGR070W|protein_coding|1/1|c.364G>A|p.Asp122Asn|364/3468|364/3468|122/1155||,A|downstream_gene_variant|MODIFIER|YGR069W|YGR069W|transcript|YGR069W|protein_coding||c.*751G>A|||||751|	7
VII	628357	A	T	YGR070W	Rho family guanine nucleotide exchange factor ROM1	T|synonymous_variant|LOW|ROM1|YGR070W|transcript|YGR070W|protein_coding|1/1|c.552A>T|p.Ala184Ala|552/3468|552/3468|184/1155||,T|downstream_gene_variant|MODIFIER|YGR069W|YGR069W|transcript|YGR069W|protein_coding||c.*939A>T|||||939|	7
VII	630691	A	G	YGR070W	Rho family guanine nucleotide exchange factor ROM1	G|synonymous_variant|LOW|ROM1|YGR070W|transcript|YGR070W|protein_coding|1/1|c.2886A>G|p.Leu962Leu|2886/3468|2886/3468|962/1155||,G|downstream_gene_variant|MODIFIER|ENV11|YGR071C|transcript|YGR071C|protein_coding||c.*790T>C|||||790|	7
VII	631272	G	T	YGR070W	Rho family guanine nucleotide exchange factor ROM1	T|stop_lost&splice_region_variant|HIGH|ROM1|YGR070W|transcript|YGR070W|protein_coding|1/1|c.3467G>T|p.Ter1156Leuext*?|3467/3468|3467/3468|1156/1155||,T|downstream_gene_variant|MODIFIER|ENV11|YGR071C|transcript|YGR071C|protein_coding||c.*209C>A|||||209|	7
VII	634721	T	C	YGR072W	Upf3p	C|missense_variant|MODERATE|UPF3|YGR072W|transcript|YGR072W|protein_coding|1/1|c.418T>C|p.Phe140Leu|418/1164|418/1164|140/387||,C|upstream_gene_variant|MODIFIER|ENV11|YGR071C|transcript|YGR071C|protein_coding||c.-658A>G|||||658|,C|upstream_gene_variant|MODIFIER|SMD1|YGR074W|transcript|YGR074W|protein_coding||c.-991T>C|||||991|,C|downstream_gene_variant|MODIFIER|YGR073C|YGR073C|transcript|YGR073C|…	7
VII	636879	A	G			G|upstream_gene_variant|MODIFIER|YGR073C|YGR073C|transcript|YGR073C|protein_coding||c.-893T>C|||||893|,G|upstream_gene_variant|MODIFIER|PRP38|YGR075C|transcript|YGR075C|protein_coding||c.-4T>C|||||4|,G|downstream_gene_variant|MODIFIER|SMD1|YGR074W|transcript|YGR074W|protein_coding||c.*727A>G|||||727|,G|downstream_gene_variant|MODIFIER|MRPL25|YGR076C|transcript|YGR076C|protein_coding||c.*225T>C|||…	7
VII	637029	A	G	YGR075C	U4/U6-U5 snRNP complex subunit PRP38	G|upstream_gene_variant|MODIFIER|PRP38|YGR075C|transcript|YGR075C|protein_coding||c.-154T>C|||||154|,G|downstream_gene_variant|MODIFIER|SMD1|YGR074W|transcript|YGR074W|protein_coding||c.*877A>G|||||877|,G|downstream_gene_variant|MODIFIER|MRPL25|YGR076C|transcript|YGR076C|protein_coding||c.*75T>C|||||75|,G|downstream_gene_variant|MODIFIER|PEX8|YGR077C|transcript|YGR077C|protein_coding||c.*715T>C||…	7
VII	638253	T	C	YGR077C	Pex8p	C|missense_variant|MODERATE|PEX8|YGR077C|transcript|YGR077C|protein_coding|1/1|c.1261A>G|p.Thr421Ala|1261/1770|1261/1770|421/589||,C|upstream_gene_variant|MODIFIER|MRPL25|YGR076C|transcript|YGR076C|protein_coding||c.-676A>G|||||676|	7
VII	638295	A	G	YGR077C	Pex8p	G|synonymous_variant|LOW|PEX8|YGR077C|transcript|YGR077C|protein_coding|1/1|c.1219T>C|p.Leu407Leu|1219/1770|1219/1770|407/589||,G|upstream_gene_variant|MODIFIER|MRPL25|YGR076C|transcript|YGR076C|protein_coding||c.-718T>C|||||718|	7
VII	638835	C	T	YGR077C	Pex8p	T|missense_variant|MODERATE|PEX8|YGR077C|transcript|YGR077C|protein_coding|1/1|c.679G>A|p.Asp227Asn|679/1770|679/1770|227/589||,T|downstream_gene_variant|MODIFIER|PAC10|YGR078C|transcript|YGR078C|protein_coding||c.*937G>A|||||937|	7
VII	640432	A	G,T	YGR077C	Pex8p	G|upstream_gene_variant|MODIFIER|PEX8|YGR077C|transcript|YGR077C|protein_coding||c.-919T>C|||||919|,T|upstream_gene_variant|MODIFIER|PEX8|YGR077C|transcript|YGR077C|protein_coding||c.-919T>A|||||919|,G|upstream_gene_variant|MODIFIER|PAC10|YGR078C|transcript|YGR078C|protein_coding||c.-61T>C|||||61|,T|upstream_gene_variant|MODIFIER|PAC10|YGR078C|transcript|YGR078C|protein_coding||c.-61T>A|||||61|,G…	7
VII	641235	C	T	YGR079W	hypothetical protein	T|synonymous_variant|LOW|YGR079W|YGR079W|transcript|YGR079W|protein_coding|1/1|c.516C>T|p.Ser172Ser|516/1113|516/1113|172/370||,T|upstream_gene_variant|MODIFIER|PAC10|YGR078C|transcript|YGR078C|protein_coding||c.-864G>A|||||864|,T|upstream_gene_variant|MODIFIER|TWF1|YGR080W|transcript|YGR080W|protein_coding||c.-775C>T|||||775|	7
VII	651197	C	A	YGR086C	lipid-binding protein PIL1	A|upstream_gene_variant|MODIFIER|PIL1|YGR086C|transcript|YGR086C|protein_coding||c.-580G>T|||||580|,A|downstream_gene_variant|MODIFIER|PDC6|YGR087C|transcript|YGR087C|protein_coding||c.*93G>T|||||93|,A|intergenic_region|MODIFIER|PIL1-PDC6|YGR086C-YGR087C|intergenic_region|YGR086C-YGR087C|||n.651197C>A||||||	7
VII	652013	ACCGA	ACCGG,GCCGG	YGR087C	indolepyruvate decarboxylase 6	GCCGG|missense_variant|MODERATE|PDC6|YGR087C|transcript|YGR087C|protein_coding|1/1|c.965_969delTCGGTinsCCGGC|p.LeuGly322ProGly|969/1692|965/1692|322/563||,ACCGG|missense_variant|MODERATE|PDC6|YGR087C|transcript|YGR087C|protein_coding|1/1|c.965T>C|p.Leu322Pro|965/1692|965/1692|322/563||	7
VII	659387	G	A	YGR089W	Nnf2p	A|missense_variant|MODERATE|NNF2|YGR089W|transcript|YGR089W|protein_coding|1/1|c.2428G>A|p.Glu810Lys|2428/2811|2428/2811|810/936||	7
VII	668496	T	A	YGR092W	serine/threonine-protein kinase DBF2	A|missense_variant|MODERATE|DBF2|YGR092W|transcript|YGR092W|protein_coding|1/1|c.308T>A|p.Val103Asp|308/1719|308/1719|103/572||,A|downstream_gene_variant|MODIFIER|PRP31|YGR091W|transcript|YGR091W|protein_coding||c.*671T>A|||||671|	7
VII	668911	G	C	YGR092W	serine/threonine-protein kinase DBF2	C|synonymous_variant|LOW|DBF2|YGR092W|transcript|YGR092W|protein_coding|1/1|c.723G>C|p.Leu241Leu|723/1719|723/1719|241/572||	7
VII	678247	C	T	YGR097W	Ask10p	T|upstream_gene_variant|MODIFIER|ASK10|YGR097W|transcript|YGR097W|protein_coding||c.-448C>T|||||448|,T|downstream_gene_variant|MODIFIER|TPC1|YGR096W|transcript|YGR096W|protein_coding||c.*682C>T|||||682|,T|intergenic_region|MODIFIER|TPC1-ASK10|YGR096W-YGR097W|intergenic_region|YGR096W-YGR097W|||n.678247C>T||||||	7
VII	683815	G	A	YGR098C	separase	A|missense_variant|MODERATE|ESP1|YGR098C|transcript|YGR098C|protein_coding|1/1|c.3644C>T|p.Pro1215Leu|3644/4893|3644/4893|1215/1630||	7
VII	693976	C	G	YGR101W	rhomboid protease PCP1	G|missense_variant|MODERATE|PCP1|YGR101W|transcript|YGR101W|protein_coding|1/1|c.614C>G|p.Ala205Gly|614/1041|614/1041|205/346||,G|downstream_gene_variant|MODIFIER|MDR1|YGR100W|transcript|YGR100W|protein_coding||c.*879C>G|||||879|,G|downstream_gene_variant|MODIFIER|GTF1|YGR102C|transcript|YGR102C|protein_coding||c.*608G>C|||||608|	7
VII	695713	C	T	YGR103W	mRNA-binding ribosome synthesis protein NOP7	T|synonymous_variant|LOW|NOP7|YGR103W|transcript|YGR103W|protein_coding|1/1|c.297C>T|p.Val99Val|297/1818|297/1818|99/605||,T|upstream_gene_variant|MODIFIER|GTF1|YGR102C|transcript|YGR102C|protein_coding||c.-578G>A|||||578|	7
VII	696255	T	C	YGR103W	mRNA-binding ribosome synthesis protein NOP7	C|missense_variant|MODERATE|NOP7|YGR103W|transcript|YGR103W|protein_coding|1/1|c.839T>C|p.Ile280Thr|839/1818|839/1818|280/605||	7
VII	696925	T	A	YGR103W	mRNA-binding ribosome synthesis protein NOP7	A|missense_variant|MODERATE|NOP7|YGR103W|transcript|YGR103W|protein_coding|1/1|c.1509T>A|p.Asp503Glu|1509/1818|1509/1818|503/605||,A|downstream_gene_variant|MODIFIER|SRB5|YGR104C|transcript|YGR104C|protein_coding||c.*520A>T|||||520|	7
VII	702593	G	A			A|upstream_gene_variant|MODIFIER|YGR107W|YGR107W|transcript|YGR107W|protein_coding||c.-74G>A|||||74|,A|intergenic_region|MODIFIER|tK(UUU)G2-YGR107W|tK(UUU)G2-YGR107W|intergenic_region|tK(UUU)G2-YGR107W|||n.702593G>A||||||	7
VII	721439	A	T	YGR116W	chromatin-remodeling histone chaperone SPT6	T|missense_variant|MODERATE|SPT6|YGR116W|transcript|YGR116W|protein_coding|1/1|c.1031A>T|p.Gln344Leu|1031/4356|1031/4356|344/1451||,T|upstream_gene_variant|MODIFIER|YGR114C|YGR114C|transcript|YGR114C|protein_coding||c.-785T>A|||||785|,T|upstream_gene_variant|MODIFIER|YGR115C|YGR115C|transcript|YGR115C|protein_coding||c.-288T>A|||||288|	7
VII	727399	C	T	YGR118W	ribosomal 40S subunit protein S23A	T|synonymous_variant|LOW|RPS23A|YGR118W|transcript|YGR118W|protein_coding|2/2|c.106C>T|p.Leu36Leu|106/437|106/437|36/144||WARNING_TRANSCRIPT_MULTIPLE_STOP_CODONS,T|upstream_gene_variant|MODIFIER|YGR117C|YGR117C|transcript|YGR117C|protein_coding||c.-920G>A|||||920|,T|downstream_gene_variant|MODIFIER|NUP57|YGR119C|transcript|YGR119C|protein_coding||c.*647G>A|||||647|	7
VII	748660	T	C	YGR128C	Utp8p	C|missense_variant|MODERATE|UTP8|YGR128C|transcript|YGR128C|protein_coding|1/1|c.1432A>G|p.Ile478Val|1432/2142|1432/2142|478/713||,C|downstream_gene_variant|MODIFIER|YGR127W|YGR127W|transcript|YGR127W|protein_coding||c.*924T>C|||||924|	7
VII	748804	G	A	YGR128C	Utp8p	A|synonymous_variant|LOW|UTP8|YGR128C|transcript|YGR128C|protein_coding|1/1|c.1288C>T|p.Leu430Leu|1288/2142|1288/2142|430/713||	7
VII	748973	C	A	YGR128C	Utp8p	A|missense_variant|MODERATE|UTP8|YGR128C|transcript|YGR128C|protein_coding|1/1|c.1119G>T|p.Lys373Asn|1119/2142|1119/2142|373/713||	7
VII	749540	G	A	YGR128C	Utp8p	A|synonymous_variant|LOW|UTP8|YGR128C|transcript|YGR128C|protein_coding|1/1|c.552C>T|p.Asn184Asn|552/2142|552/2142|184/713||,A|upstream_gene_variant|MODIFIER|SYF2|YGR129W|transcript|YGR129W|protein_coding||c.-860G>A|||||860|	7
VII	753889	C	A	YGR130C	hypothetical protein	A|upstream_gene_variant|MODIFIER|YGR130C|YGR130C|transcript|YGR130C|protein_coding||c.-45G>T|||||45|,A|upstream_gene_variant|MODIFIER|FHN1|YGR131W|transcript|YGR131W|protein_coding||c.-837C>A|||||837|,A|intergenic_region|MODIFIER|YGR130C-FHN1|YGR130C-YGR131W|intergenic_region|YGR130C-YGR131W|||n.753889C>A||||||	7
VII	754525	G	C	YGR130C	hypothetical protein	C|upstream_gene_variant|MODIFIER|YGR130C|YGR130C|transcript|YGR130C|protein_coding||c.-681C>G|||||681|,C|upstream_gene_variant|MODIFIER|FHN1|YGR131W|transcript|YGR131W|protein_coding||c.-201G>C|||||201|,C|intergenic_region|MODIFIER|YGR130C-FHN1|YGR130C-YGR131W|intergenic_region|YGR130C-YGR131W|||n.754525G>C||||||	7
VII	754670	G	C	YGR130C	hypothetical protein	C|upstream_gene_variant|MODIFIER|YGR130C|YGR130C|transcript|YGR130C|protein_coding||c.-826C>G|||||826|,C|upstream_gene_variant|MODIFIER|FHN1|YGR131W|transcript|YGR131W|protein_coding||c.-56G>C|||||56|,C|downstream_gene_variant|MODIFIER|PHB1|YGR132C|transcript|YGR132C|protein_coding||c.*919C>G|||||919|,C|intergenic_region|MODIFIER|YGR130C-FHN1|YGR130C-YGR131W|intergenic_region|YGR130C-YGR131W|||n.…	7
VII	755549	T	A	YGR131W	Fhn1p	A|downstream_gene_variant|MODIFIER|FHN1|YGR131W|transcript|YGR131W|protein_coding||c.*299T>A|||||299|,A|downstream_gene_variant|MODIFIER|PHB1|YGR132C|transcript|YGR132C|protein_coding||c.*40A>T|||||40|,A|intergenic_region|MODIFIER|FHN1-PHB1|YGR131W-YGR132C|intergenic_region|YGR131W-YGR132C|||n.755549T>A||||||	7
VII	757099	G	A	YGR133W	E2 ubiquitin-protein ligase peroxin 4	A|synonymous_variant|LOW|PEX4|YGR133W|transcript|YGR133W|protein_coding|1/1|c.204G>A|p.Pro68Pro|204/552|204/552|68/183||,A|upstream_gene_variant|MODIFIER|PHB1|YGR132C|transcript|YGR132C|protein_coding||c.-647C>T|||||647|,A|upstream_gene_variant|MODIFIER|CAF130|YGR134W|transcript|YGR134W|protein_coding||c.-671G>A|||||671|	7
VII	757343	C	T	YGR133W	E2 ubiquitin-protein ligase peroxin 4	T|missense_variant|MODERATE|PEX4|YGR133W|transcript|YGR133W|protein_coding|1/1|c.448C>T|p.Leu150Phe|448/552|448/552|150/183||,T|upstream_gene_variant|MODIFIER|PHB1|YGR132C|transcript|YGR132C|protein_coding||c.-891G>A|||||891|,T|upstream_gene_variant|MODIFIER|CAF130|YGR134W|transcript|YGR134W|protein_coding||c.-427C>T|||||427|	7
VII	757351	A	G	YGR133W	E2 ubiquitin-protein ligase peroxin 4	G|synonymous_variant|LOW|PEX4|YGR133W|transcript|YGR133W|protein_coding|1/1|c.456A>G|p.Val152Val|456/552|456/552|152/183||,G|upstream_gene_variant|MODIFIER|PHB1|YGR132C|transcript|YGR132C|protein_coding||c.-899T>C|||||899|,G|upstream_gene_variant|MODIFIER|CAF130|YGR134W|transcript|YGR134W|protein_coding||c.-419A>G|||||419|	7
VII	774613	T	G	YGR143W	beta-glucan synthesis-associated protein SKN1	G|upstream_gene_variant|MODIFIER|SKN1|YGR143W|transcript|YGR143W|protein_coding||c.-580T>G|||||580|,G|downstream_gene_variant|MODIFIER|BTN2|YGR142W|transcript|YGR142W|protein_coding||c.*927T>G|||||927|,G|downstream_gene_variant|MODIFIER|tA(AGC)G|tA(AGC)G|transcript|tA(AGC)G|protein_coding||c.*192T>G|||||192|WARNING_TRANSCRIPT_INCOMPLETE,G|intergenic_region|MODIFIER|tA(AGC)G-SKN1|tA(AGC)G-YGR143W|…	7
VII	774950	C	T	YGR143W	beta-glucan synthesis-associated protein SKN1	T|upstream_gene_variant|MODIFIER|SKN1|YGR143W|transcript|YGR143W|protein_coding||c.-243C>T|||||243|,T|downstream_gene_variant|MODIFIER|tA(AGC)G|tA(AGC)G|transcript|tA(AGC)G|protein_coding||c.*529C>T|||||529|WARNING_TRANSCRIPT_INCOMPLETE,T|intergenic_region|MODIFIER|tA(AGC)G-SKN1|tA(AGC)G-YGR143W|intergenic_region|tA(AGC)G-YGR143W|||n.774950C>T||||||	7
VII	780146	TAAAAAAC	TAAAAAC	YGR144W	thiamine thiazole synthase	TAAAAAC|upstream_gene_variant|MODIFIER|THI4|YGR144W|transcript|YGR144W|protein_coding||c.-247delA|||||247|,TAAAAAC|downstream_gene_variant|MODIFIER|SUF4|tG(UCC)G|transcript|tG(UCC)G|protein_coding||c.*465delA|||||465|WARNING_TRANSCRIPT_NO_START_CODON,TAAAAAC|intergenic_region|MODIFIER|SUF4-THI4|tG(UCC)G-YGR144W|intergenic_region|tG(UCC)G-YGR144W|||n.780152delA||||||	7
VII	780725	T	C	YGR144W	thiamine thiazole synthase	C|synonymous_variant|LOW|THI4|YGR144W|transcript|YGR144W|protein_coding|1/1|c.327T>C|p.Gly109Gly|327/981|327/981|109/326||	7
VII	784474	G	A	YGR146C	Ecl1p	A|missense_variant|MODERATE|ECL1|YGR146C|transcript|YGR146C|protein_coding|1/1|c.385C>T|p.Pro129Ser|385/636|385/636|129/211||,A|downstream_gene_variant|MODIFIER|ENP2|YGR145W|transcript|YGR145W|protein_coding||c.*584G>A|||||584|,A|downstream_gene_variant|MODIFIER|YGR146C-A|YGR146C-A|transcript|YGR146C-A|protein_coding||c.*802C>T|||||802|	7
VII	823639	C	T	YGR161C-D	gag-pol fusion protein	T|upstream_gene_variant|MODIFIER|YGR161C-D|YGR161C-D|transcript|YGR161C-D|protein_coding||c.-624G>A|||||624|,T|upstream_gene_variant|MODIFIER|YGR161C-C|YGR161C-C|transcript|YGR161C-C|protein_coding||c.-624G>A|||||624|,T|upstream_gene_variant|MODIFIER|TIF4631|YGR162W|transcript|YGR162W|protein_coding||c.-420C>T|||||420|,T|downstream_gene_variant|MODIFIER|tV(AAC)G2|tV(AAC)G2|transcript|tV(AAC)G2|pr…	7
VII	825020	A	G	YGR162W	translation initiation factor eIF4G	G|missense_variant|MODERATE|TIF4631|YGR162W|transcript|YGR162W|protein_coding|1/1|c.962A>G|p.Glu321Gly|962/2859|962/2859|321/952||	7
VII	826462	A	G	YGR162W	translation initiation factor eIF4G	G|missense_variant|MODERATE|TIF4631|YGR162W|transcript|YGR162W|protein_coding|1/1|c.2404A>G|p.Ser802Gly|2404/2859|2404/2859|802/952||	7
VII	833718	A	C	YGR168C	hypothetical protein	C|missense_variant|MODERATE|YGR168C|YGR168C|transcript|YGR168C|protein_coding|1/1|c.765T>G|p.His255Gln|765/1131|765/1131|255/376||,C|downstream_gene_variant|MODIFIER|CLC1|YGR167W|transcript|YGR167W|protein_coding||c.*561A>C|||||561|,C|downstream_gene_variant|MODIFIER|PUS6|YGR169C|transcript|YGR169C|protein_coding||c.*971T>G|||||971|	7
VII	834541	T	C	YGR168C	hypothetical protein	C|upstream_gene_variant|MODIFIER|YGR168C|YGR168C|transcript|YGR168C|protein_coding||c.-59A>G|||||59|,C|downstream_gene_variant|MODIFIER|PUS6|YGR169C|transcript|YGR169C|protein_coding||c.*148A>G|||||148|,C|intergenic_region|MODIFIER|YGR168C-PUS6|YGR168C-YGR169C|intergenic_region|YGR168C-YGR169C|||n.834541T>C||||||	7
VII	834632	C	T	YGR168C	hypothetical protein	T|upstream_gene_variant|MODIFIER|YGR168C|YGR168C|transcript|YGR168C|protein_coding||c.-150G>A|||||150|,T|downstream_gene_variant|MODIFIER|PUS6|YGR169C|transcript|YGR169C|protein_coding||c.*57G>A|||||57|,T|intergenic_region|MODIFIER|YGR168C-PUS6|YGR168C-YGR169C|intergenic_region|YGR168C-YGR169C|||n.834632C>T||||||	7
VII	834729	T	C	YGR169C	pseudouridine synthase PUS6	C|missense_variant|MODERATE|PUS6|YGR169C|transcript|YGR169C|protein_coding|1/1|c.1175A>G|p.Lys392Arg|1175/1215|1175/1215|392/404||,C|upstream_gene_variant|MODIFIER|YGR168C|YGR168C|transcript|YGR168C|protein_coding||c.-247A>G|||||247|	7
VII	835934	G	A	YGR169C	pseudouridine synthase PUS6	A|upstream_gene_variant|MODIFIER|PUS6|YGR169C|transcript|YGR169C|protein_coding||c.-31C>T|||||31|,A|downstream_gene_variant|MODIFIER|YGR169C-A|YGR169C-A|transcript|YGR169C-A|protein_coding||c.*453C>T|||||453|,A|intergenic_region|MODIFIER|PUS6-YGR169C-A|YGR169C-YGR169C-A|intergenic_region|YGR169C-YGR169C-A|||n.835934G>A||||||	7
VII	835999	A	G	YGR169C	pseudouridine synthase PUS6	G|upstream_gene_variant|MODIFIER|PUS6|YGR169C|transcript|YGR169C|protein_coding||c.-96T>C|||||96|,G|downstream_gene_variant|MODIFIER|YGR169C-A|YGR169C-A|transcript|YGR169C-A|protein_coding||c.*388T>C|||||388|,G|intergenic_region|MODIFIER|PUS6-YGR169C-A|YGR169C-YGR169C-A|intergenic_region|YGR169C-YGR169C-A|||n.835999A>G||||||	7
VII	836167	G	A	YGR169C	pseudouridine synthase PUS6	A|upstream_gene_variant|MODIFIER|PUS6|YGR169C|transcript|YGR169C|protein_coding||c.-264C>T|||||264|,A|upstream_gene_variant|MODIFIER|PSD2|YGR170W|transcript|YGR170W|protein_coding||c.-975G>A|||||975|,A|downstream_gene_variant|MODIFIER|YGR169C-A|YGR169C-A|transcript|YGR169C-A|protein_coding||c.*220C>T|||||220|,A|intergenic_region|MODIFIER|PUS6-YGR169C-A|YGR169C-YGR169C-A|intergenic_region|YGR169C-…	7
VII	839348	T	C	YGR170W	phosphatidylserine decarboxylase 2	C|missense_variant|MODERATE|PSD2|YGR170W|transcript|YGR170W|protein_coding|1/1|c.2207T>C|p.Leu736Ser|2207/3417|2207/3417|736/1138||	7
VII	843980	G	A	YGR173W	Rbg2p	A|missense_variant|MODERATE|RBG2|YGR173W|transcript|YGR173W|protein_coding|1/1|c.127G>A|p.Ala43Thr|127/1107|127/1107|43/368||,A|upstream_gene_variant|MODIFIER|YIP1|YGR172C|transcript|YGR172C|protein_coding||c.-389C>T|||||389|	7
VII	845475	A	G	YGR173W	Rbg2p	G|upstream_gene_variant|MODIFIER|tG(GCC)G1|tG(GCC)G1|transcript|tG(GCC)G1|protein_coding||c.-174A>G|||||174|WARNING_TRANSCRIPT_MULTIPLE_STOP_CODONS,G|downstream_gene_variant|MODIFIER|RBG2|YGR173W|transcript|YGR173W|protein_coding||c.*515A>G|||||515|,G|downstream_gene_variant|MODIFIER|CBP4|YGR174C|transcript|YGR174C|protein_coding||c.*418T>C|||||418|,G|intergenic_region|MODIFIER|RBG2-tG(GCC)G1|YGR…	7
VII	847694	G	A	YGR175C	squalene monooxygenase	A|missense_variant|MODERATE|ERG1|YGR175C|transcript|YGR175C|protein_coding|1/1|c.730C>T|p.Pro244Ser|730/1491|730/1491|244/496||,A|downstream_gene_variant|MODIFIER|YGR174W-A|YGR174W-A|transcript|YGR174W-A|protein_coding||c.*953G>A|||||953|	7
VII	847771	T	C	YGR175C	squalene monooxygenase	C|missense_variant|MODERATE|ERG1|YGR175C|transcript|YGR175C|protein_coding|1/1|c.653A>G|p.Glu218Gly|653/1491|653/1491|218/496||,C|upstream_gene_variant|MODIFIER|YGR176W|YGR176W|transcript|YGR176W|protein_coding||c.-949T>C|||||949|	7
VII	849289	T	C	YGR177C	alcohol O-acetyltransferase	C|missense_variant|MODERATE|ATF2|YGR177C|transcript|YGR177C|protein_coding|1/1|c.1148A>G|p.His383Arg|1148/1608|1148/1608|383/535||,C|upstream_gene_variant|MODIFIER|ERG1|YGR175C|transcript|YGR175C|protein_coding||c.-866A>G|||||866|,C|downstream_gene_variant|MODIFIER|YGR176W|YGR176W|transcript|YGR176W|protein_coding||c.*222T>C|||||222|	7
VII	851626	T	G	YGR178C	Pbp1p	G|missense_variant|MODERATE|PBP1|YGR178C|transcript|YGR178C|protein_coding|1/1|c.1590A>C|p.Lys530Asn|1590/2169|1590/2169|530/722||	7
VII	858426	C	T	YGR181W	protein translocase subunit TIM13	T|missense_variant|MODERATE|TIM13|YGR181W|transcript|YGR181W|protein_coding|1/1|c.140C>T|p.Thr47Ile|140/318|140/318|47/105||,T|upstream_gene_variant|MODIFIER|tL(CAA)G3|tL(CAA)G3|transcript|tL(CAA)G3|protein_coding||c.-935G>A|||||935|WARNING_TRANSCRIPT_INCOMPLETE,T|downstream_gene_variant|MODIFIER|YGR182C|YGR182C|transcript|YGR182C|protein_coding||c.*125G>A|||||125|,T|downstream_gene_variant|MODIF…	7
VII	860631	A	G	YGR184C	E3 ubiquitin-protein ligase UBR1	G|missense_variant|MODERATE|UBR1|YGR184C|transcript|YGR184C|protein_coding|1/1|c.5123T>C|p.Val1708Ala|5123/5853|5123/5853|1708/1950||	7
VII	860906	T	G	YGR184C	E3 ubiquitin-protein ligase UBR1	G|missense_variant|MODERATE|UBR1|YGR184C|transcript|YGR184C|protein_coding|1/1|c.4848A>C|p.Glu1616Asp|4848/5853|4848/5853|1616/1950||	7
VII	861010	T	C	YGR184C	E3 ubiquitin-protein ligase UBR1	C|missense_variant|MODERATE|UBR1|YGR184C|transcript|YGR184C|protein_coding|1/1|c.4744A>G|p.Arg1582Gly|4744/5853|4744/5853|1582/1950||	7
VII	861603	C	T	YGR184C	E3 ubiquitin-protein ligase UBR1	T|missense_variant|MODERATE|UBR1|YGR184C|transcript|YGR184C|protein_coding|1/1|c.4151G>A|p.Cys1384Tyr|4151/5853|4151/5853|1384/1950||	7
VII	878667	G	A	YGR189C	transglycosylase	A|upstream_gene_variant|MODIFIER|CRH1|YGR189C|transcript|YGR189C|protein_coding||c.-475C>T|||||475|,A|downstream_gene_variant|MODIFIER|tW(CCA)G2|tW(CCA)G2|transcript|tW(CCA)G2|protein_coding||c.*43C>T|||||43|WARNING_TRANSCRIPT_NO_START_CODON,A|intergenic_region|MODIFIER|CRH1-tW(CCA)G2|YGR189C-tW(CCA)G2|intergenic_region|YGR189C-tW(CCA)G2|||n.878667G>A||||||	7
VII	884396	TAATTTTTTG	CAATTTTTTG,CAATTTTTTTG	YGR192C	glyceraldehyde-3-phosphate dehydrogenase (phosphorylating) TDH3	CAATTTTTTG|upstream_gene_variant|MODIFIER|TDH3|YGR192C|transcript|YGR192C|protein_coding||c.-586A>G|||||586|,CAATTTTTTTG|upstream_gene_variant|MODIFIER|TDH3|YGR192C|transcript|YGR192C|protein_coding||c.-595_-586delCAAAAAATTAinsCAAAAAAATTG|||||586|,CAATTTTTTG|downstream_gene_variant|MODIFIER|PDX1|YGR193C|transcript|YGR193C|protein_coding||c.*113A>G|||||113|,CAATTTTTTTG|downstream_gene_variant|MODI…	7
VII	895017	T	C	YGR198W	Ypp1p	C|missense_variant|MODERATE|YPP1|YGR198W|transcript|YGR198W|protein_coding|1/1|c.325T>C|p.Phe109Leu|325/2454|325/2454|109/817||,C|upstream_gene_variant|MODIFIER|SNG1|YGR197C|transcript|YGR197C|protein_coding||c.-877A>G|||||877|	7
VII	898828	G	A	YGR199W	dolichyl-phosphate-mannose-protein mannosyltransferase PMT6	A|missense_variant|MODERATE|PMT6|YGR199W|transcript|YGR199W|protein_coding|1/1|c.1327G>A|p.Gly443Arg|1327/2280|1327/2280|443/759||	7
VII	901138	C	T	YGR200C	Elongator subunit ELP2	T|missense_variant|MODERATE|ELP2|YGR200C|transcript|YGR200C|protein_coding|1/1|c.1133G>A|p.Arg378Lys|1133/2367|1133/2367|378/788||	7
VII	901305	C	T	YGR200C	Elongator subunit ELP2	T|synonymous_variant|LOW|ELP2|YGR200C|transcript|YGR200C|protein_coding|1/1|c.966G>A|p.Arg322Arg|966/2367|966/2367|322/788||	7
VII	901463	C	G	YGR200C	Elongator subunit ELP2	G|missense_variant|MODERATE|ELP2|YGR200C|transcript|YGR200C|protein_coding|1/1|c.808G>C|p.Gly270Arg|808/2367|808/2367|270/788||	7
VII	917733	G	A	YGR212W	N-acetyltransferase	A|missense_variant|MODERATE|SLI1|YGR212W|transcript|YGR212W|protein_coding|1/1|c.694G>A|p.Asp232Asn|694/1407|694/1407|232/468||,A|downstream_gene_variant|MODIFIER|RTA1|YGR213C|transcript|YGR213C|protein_coding||c.*779C>T|||||779|	7
VII	929065	A	T	YGR217W	Cch1p	T|missense_variant|MODERATE|CCH1|YGR217W|transcript|YGR217W|protein_coding|1/1|c.4370A>T|p.Asn1457Ile|4370/6120|4370/6120|1457/2039||	7
VII	934438	C	T	YGR218W	exportin CRM1	T|missense_variant|MODERATE|CRM1|YGR218W|transcript|YGR218W|protein_coding|1/1|c.1898C>T|p.Thr633Ile|1898/3255|1898/3255|633/1084||	7
VII	935545	C	T	YGR218W	exportin CRM1	T|missense_variant|MODERATE|CRM1|YGR218W|transcript|YGR218W|protein_coding|1/1|c.3005C>T|p.Ala1002Val|3005/3255|3005/3255|1002/1084||,T|upstream_gene_variant|MODIFIER|YGR219W|YGR219W|transcript|YGR219W|protein_coding||c.-490C>T|||||490|,T|downstream_gene_variant|MODIFIER|MRPL9|YGR220C|transcript|YGR220C|protein_coding||c.*529G>A|||||529|	7
VII	1002429	C	T	YGR254W	phosphopyruvate hydratase ENO1	T|downstream_gene_variant|MODIFIER|ENO1|YGR254W|transcript|YGR254W|protein_coding||c.*189C>T|||||189|,T|downstream_gene_variant|MODIFIER|COQ6|YGR255C|transcript|YGR255C|protein_coding||c.*94G>A|||||94|,T|intergenic_region|MODIFIER|ENO1-COQ6|YGR254W-YGR255C|intergenic_region|YGR254W-YGR255C|||n.1002429C>T||||||	7
VII	1003355	A	G	YGR255C	putative N,N-dimethylaniline monooxygenase COQ6	G|missense_variant|MODERATE|COQ6|YGR255C|transcript|YGR255C|protein_coding|1/1|c.608T>C|p.Phe203Ser|608/1440|608/1440|203/479||,G|upstream_gene_variant|MODIFIER|tT(UGU)G2|tT(UGU)G2|transcript|tT(UGU)G2|protein_coding||c.-861A>G|||||861|WARNING_TRANSCRIPT_MULTIPLE_STOP_CODONS	7
VII	1012049	G	A	YGR260W	Tna1p	A|upstream_gene_variant|MODIFIER|TNA1|YGR260W|transcript|YGR260W|protein_coding||c.-436G>A|||||436|,A|downstream_gene_variant|MODIFIER|YGR259C|YGR259C|transcript|YGR259C|protein_coding||c.*432C>T|||||432|,A|intergenic_region|MODIFIER|RAD2-YGR259C|YGR258C-YGR259C|intergenic_region|YGR258C-YGR259C|||n.1012049G>A||||||	7
VII	1017866	A	G	YGR262C	serine/threonine protein kinase BUD32	G|upstream_gene_variant|MODIFIER|BUD32|YGR262C|transcript|YGR262C|protein_coding||c.-107T>C|||||107|,G|downstream_gene_variant|MODIFIER|SAY1|YGR263C|transcript|YGR263C|protein_coding||c.*101T>C|||||101|,G|intergenic_region|MODIFIER|BUD32-SAY1|YGR262C-YGR263C|intergenic_region|YGR262C-YGR263C|||n.1017866A>G||||||	7
VII	1024097	G	T	YGR266W	hypothetical protein	T|missense_variant|MODERATE|YGR266W|YGR266W|transcript|YGR266W|protein_coding|1/1|c.1442G>T|p.Gly481Val|1442/2106|1442/2106|481/701||,T|downstream_gene_variant|MODIFIER|FOL2|YGR267C|transcript|YGR267C|protein_coding||c.*907C>A|||||907|	7
VII	1025827	C	T	YGR267C	GTP cyclohydrolase I	T|upstream_gene_variant|MODIFIER|FOL2|YGR267C|transcript|YGR267C|protein_coding||c.-92G>A|||||92|,T|upstream_gene_variant|MODIFIER|YGR269W|YGR269W|transcript|YGR269W|protein_coding||c.-809C>T|||||809|,T|downstream_gene_variant|MODIFIER|HUA1|YGR268C|transcript|YGR268C|protein_coding||c.*230G>A|||||230|,T|intergenic_region|MODIFIER|FOL2-HUA1|YGR267C-YGR268C|intergenic_region|YGR267C-YGR268C|||n.102…	7
VII	1031236	T	A	YGR270W	Yta7p	A|missense_variant|MODERATE|YTA7|YGR270W|transcript|YGR270W|protein_coding|1/1|c.3867T>A|p.Asn1289Lys|3867/4140|3867/4140|1289/1379||,A|upstream_gene_variant|MODIFIER|SLH1|YGR271W|transcript|YGR271W|protein_coding||c.-555T>A|||||555|	7
VII	1035117	A	C	YGR271W	putative RNA helicase	C|missense_variant|MODERATE|SLH1|YGR271W|transcript|YGR271W|protein_coding|1/1|c.3327A>C|p.Glu1109Asp|3327/5904|3327/5904|1109/1967||	7
VII	1036553	A	G	YGR271W	putative RNA helicase	G|missense_variant|MODERATE|SLH1|YGR271W|transcript|YGR271W|protein_coding|1/1|c.4763A>G|p.Glu1588Gly|4763/5904|4763/5904|1588/1967||	7
VII	1038216	T	C	YGR271C-A	Efg1p	C|missense_variant|MODERATE|EFG1|YGR271C-A|transcript|YGR271C-A|protein_coding|1/1|c.286A>G|p.Lys96Glu|286/702|286/702|96/233||,C|downstream_gene_variant|MODIFIER|SLH1|YGR271W|transcript|YGR271W|protein_coding||c.*522T>C|||||522|,C|downstream_gene_variant|MODIFIER|YGR273C|YGR273C|transcript|YGR273C|protein_coding||c.*499A>G|||||499|	7
VII	1038233	T	C	YGR271C-A	Efg1p	C|missense_variant|MODERATE|EFG1|YGR271C-A|transcript|YGR271C-A|protein_coding|1/1|c.269A>G|p.Lys90Arg|269/702|269/702|90/233||,C|downstream_gene_variant|MODIFIER|SLH1|YGR271W|transcript|YGR271W|protein_coding||c.*539T>C|||||539|,C|downstream_gene_variant|MODIFIER|YGR273C|YGR273C|transcript|YGR273C|protein_coding||c.*482A>G|||||482|	7
VII	1041917	T	C	YGR274C	Taf1p	C|synonymous_variant|LOW|TAF1|YGR274C|transcript|YGR274C|protein_coding|1/1|c.1179A>G|p.Lys393Lys|1179/3201|1179/3201|393/1066||	7
VII	1042056	G	A	YGR274C	Taf1p	A|missense_variant|MODERATE|TAF1|YGR274C|transcript|YGR274C|protein_coding|1/1|c.1040C>T|p.Ala347Val|1040/3201|1040/3201|347/1066||	7
VII	1048054	T	C	YGR278W	U2-type spliceosomal complex subunit CWC22	C|missense_variant|MODERATE|CWC22|YGR278W|transcript|YGR278W|protein_coding|1/1|c.1324T>C|p.Ser442Pro|1324/1734|1324/1734|442/577||,C|downstream_gene_variant|MODIFIER|SCW4|YGR279C|transcript|YGR279C|protein_coding||c.*744A>G|||||744|	7
VII	1049823	T	C	YGR279C	putative family 17 glucosidase	C|missense_variant|MODERATE|SCW4|YGR279C|transcript|YGR279C|protein_coding|1/1|c.136A>G|p.Asn46Asp|136/1161|136/1161|46/386||	7
VII	1052235	A	C	YGR280C	telomerase inhibitor	C|upstream_gene_variant|MODIFIER|PXR1|YGR280C|transcript|YGR280C|protein_coding||c.-510T>G|||||510|,C|upstream_gene_variant|MODIFIER|YOR1|YGR281W|transcript|YGR281W|protein_coding||c.-589A>C|||||589|,C|intergenic_region|MODIFIER|PXR1-YOR1|YGR280C-YGR281W|intergenic_region|YGR280C-YGR281W|||n.1052235A>C||||||	7
VII	1056359	G	A	YGR281W	ATP-binding cassette transporter YOR1	A|missense_variant|MODERATE|YOR1|YGR281W|transcript|YGR281W|protein_coding|1/1|c.3536G>A|p.Ser1179Asn|3536/4434|3536/4434|1179/1477||	7
VIII	39397	T	G			G|missense_variant|MODERATE|YHL030W-A|YHL030W-A|transcript|YHL030W-A|protein_coding|1/1|c.324T>G|p.Asn108Lys|324/462|324/462|108/153||,G|synonymous_variant|LOW|GOS1|YHL031C|transcript|YHL031C|protein_coding|1/1|c.90A>C|p.Thr30Thr|90/672|90/672|30/223||,G|upstream_gene_variant|MODIFIER|GUT1|YHL032C|transcript|YHL032C|protein_coding||c.-889A>C|||||889|,G|upstream_gene_variant|MODIFIER|ECM29|YHL030W…	8
VIII	39431	G	T	YHL031C	Gos1p	T|missense_variant|MODERATE|GOS1|YHL031C|transcript|YHL031C|protein_coding|1/1|c.56C>A|p.Thr19Lys|56/672|56/672|19/223||,T|missense_variant|MODERATE|YHL030W-A|YHL030W-A|transcript|YHL030W-A|protein_coding|1/1|c.358G>T|p.Val120Phe|358/462|358/462|120/153||,T|upstream_gene_variant|MODIFIER|GUT1|YHL032C|transcript|YHL032C|protein_coding||c.-923C>A|||||923|,T|upstream_gene_variant|MODIFIER|ECM29|YHL0…	8
VIII	39941	A	G	YHL031C	Gos1p	G|upstream_gene_variant|MODIFIER|GOS1|YHL031C|transcript|YHL031C|protein_coding||c.-455T>C|||||455|,G|upstream_gene_variant|MODIFIER|ECM29|YHL030W|transcript|YHL030W|protein_coding||c.-143A>G|||||143|,G|downstream_gene_variant|MODIFIER|YHL030W-A|YHL030W-A|transcript|YHL030W-A|protein_coding||c.*406A>G|||||406|,G|intergenic_region|MODIFIER|YHL030W-A-ECM29|YHL030W-A-YHL030W|intergenic_region|YHL030…	8
VIII	40445	T	C	YHL030W	Ecm29p	C|missense_variant|MODERATE|ECM29|YHL030W|transcript|YHL030W|protein_coding|1/1|c.362T>C|p.Leu121Ser|362/5607|362/5607|121/1868||,C|upstream_gene_variant|MODIFIER|GOS1|YHL031C|transcript|YHL031C|protein_coding||c.-959A>G|||||959|,C|downstream_gene_variant|MODIFIER|YHL030W-A|YHL030W-A|transcript|YHL030W-A|protein_coding||c.*910T>C|||||910|	8
VIII	42148	A	G	YHL030W	Ecm29p	G|missense_variant|MODERATE|ECM29|YHL030W|transcript|YHL030W|protein_coding|1/1|c.2065A>G|p.Asn689Asp|2065/5607|2065/5607|689/1868||	8
VIII	46220	AGA	TGG,TGA	YHL029C	Oca5p	TGG|missense_variant|MODERATE|OCA5|YHL029C|transcript|YHL029C|protein_coding|1/1|c.1747_1749delTCTinsCCA|p.Ser583Pro|1749/2040|1747/2040|583/679||,TGA|synonymous_variant|LOW|OCA5|YHL029C|transcript|YHL029C|protein_coding|1/1|c.1749T>A|p.Ser583Ser|1749/2040|1749/2040|583/679||,TGA|downstream_gene_variant|MODIFIER|ECM29|YHL030W|transcript|YHL030W|protein_coding||c.*530A>T|||||530|,TGG|downstream_ge…	8
VIII	50083	A	G	YHL028W	Wsc4p	G|missense_variant|MODERATE|WSC4|YHL028W|transcript|YHL028W|protein_coding|1/1|c.1321A>G|p.Arg441Gly|1321/1818|1321/1818|441/605||	8
VIII	54484	A	G	YHL026C	hypothetical protein	G|upstream_gene_variant|MODIFIER|YHL026C|YHL026C|transcript|YHL026C|protein_coding||c.-318T>C|||||318|,G|upstream_gene_variant|MODIFIER|SNF6|YHL025W|transcript|YHL025W|protein_coding||c.-367A>G|||||367|,G|intergenic_region|MODIFIER|YHL026C-SNF6|YHL026C-YHL025W|intergenic_region|YHL026C-YHL025W|||n.54484A>G||||||	8
VIII	138465	T	C	YHR016C	Ysc84p	C|upstream_gene_variant|MODIFIER|YSC84|YHR016C|transcript|YHR016C|protein_coding||c.-10A>G|||||10|WARNING_TRANSCRIPT_MULTIPLE_STOP_CODONS,C|upstream_gene_variant|MODIFIER|YSC83|YHR017W|transcript|YHR017W|protein_coding||c.-229T>C|||||229|,C|intergenic_region|MODIFIER|YSC84-YSC83|YHR016C-YHR017W|intergenic_region|YHR016C-YHR017W|||n.138465T>C||||||	8
VIII	153802	G	A	YHR023W	myosin 1	A|missense_variant|MODERATE|MYO1|YHR023W|transcript|YHR023W|protein_coding|1/1|c.2137G>A|p.Ala713Thr|2137/5787|2137/5787|713/1928||	8
VIII	228851	T	C	YHR065C	RNA-dependent ATPase RRP3	C|missense_variant|MODERATE|RRP3|YHR065C|transcript|YHR065C|protein_coding|1/1|c.187A>G|p.Ser63Gly|187/1506|187/1506|63/501||,C|upstream_gene_variant|MODIFIER|SSF1|YHR066W|transcript|YHR066W|protein_coding||c.-484T>C|||||484|	8
VIII	235783	C	A	YHR070W	tRNA (guanine) methyltransferase	A|synonymous_variant|LOW|TRM5|YHR070W|transcript|YHR070W|protein_coding|1/1|c.903C>A|p.Val301Val|903/1500|903/1500|301/499||,A|upstream_gene_variant|MODIFIER|YHR069C-A|YHR069C-A|transcript|YHR069C-A|protein_coding||c.-547G>T|||||547|,A|downstream_gene_variant|MODIFIER|YHR070C-A|YHR070C-A|transcript|YHR070C-A|protein_coding||c.*319G>T|||||319|	8
VIII	241099	C	T	YHR072W	lanosterol synthase ERG7	T|missense_variant|MODERATE|ERG7|YHR072W|transcript|YHR072W|protein_coding|1/1|c.2002C>T|p.Pro668Ser|2002/2196|2002/2196|668/731||,T|upstream_gene_variant|MODIFIER|NOP10|YHR072W-A|transcript|YHR072W-A|protein_coding||c.-565C>T|||||565|	8
VIII	247040	C	T	YHR074W	glutamine-dependent NAD(+) synthetase	T|missense_variant|MODERATE|QNS1|YHR074W|transcript|YHR074W|protein_coding|1/1|c.848C>T|p.Ala283Val|848/2145|848/2145|283/714||	8
VIII	254340	G	A	YHR077C	Nmd2p	A|missense_variant|MODERATE|NMD2|YHR077C|transcript|YHR077C|protein_coding|2/2|c.1304C>T|p.Thr435Ile|1304/3270|1304/3270|435/1089||	8
VIII	258900	T	C	YHR079C	bifunctional endoribonuclease/protein kinase IRE1	C|missense_variant|MODERATE|IRE1|YHR079C|transcript|YHR079C|protein_coding|1/1|c.2692A>G|p.Thr898Ala|2692/3348|2692/3348|898/1115||,C|downstream_gene_variant|MODIFIER|YHR078W|YHR078W|transcript|YHR078W|protein_coding||c.*882T>C|||||882|	8
VIII	261401	G	A	YHR079C	bifunctional endoribonuclease/protein kinase IRE1	A|missense_variant|MODERATE|IRE1|YHR079C|transcript|YHR079C|protein_coding|1/1|c.191C>T|p.Ala64Val|191/3348|191/3348|64/1115||,A|downstream_gene_variant|MODIFIER|SAE3|YHR079C-A|transcript|YHR079C-A|protein_coding||c.*791C>T|||||791|WARNING_TRANSCRIPT_MULTIPLE_STOP_CODONS	8
VIII	267888	T	C	YHR081W	Lrp1p	C|synonymous_variant|LOW|LRP1|YHR081W|transcript|YHR081W|protein_coding|1/1|c.351T>C|p.Asn117Asn|351/555|351/555|117/184||,C|downstream_gene_variant|MODIFIER|KSP1|YHR082C|transcript|YHR082C|protein_coding||c.*571A>G|||||571|	8
VIII	275204	A	T	YHR084W	homeodomain family transcription factor STE12	T|missense_variant|MODERATE|STE12|YHR084W|transcript|YHR084W|protein_coding|1/1|c.1031A>T|p.Asp344Val|1031/2067|1031/2067|344/688||	8
VIII	279000	A	C	YHR086W	Nam8p	C|missense_variant|MODERATE|NAM8|YHR086W|transcript|YHR086W|protein_coding|1/1|c.848A>C|p.Asn283Thr|848/1572|848/1572|283/523||	8
VIII	281214	G	A	YHR088W	rRNA-binding ribosome biosynthesis protein RPF1	A|upstream_gene_variant|MODIFIER|RPF1|YHR088W|transcript|YHR088W|protein_coding||c.-281G>A|||||281|,A|downstream_gene_variant|MODIFIER|YHR086W-A|YHR086W-A|transcript|YHR086W-A|protein_coding||c.*822G>A|||||822|,A|downstream_gene_variant|MODIFIER|RTC3|YHR087W|transcript|YHR087W|protein_coding||c.*59G>A|||||59|,A|intergenic_region|MODIFIER|RTC3-RPF1|YHR087W-YHR088W|intergenic_region|YHR087W-YHR088W…	8
VIII	297979	C	T	YHR097C	hypothetical protein	T|stop_gained|HIGH|YHR097C|YHR097C|transcript|YHR097C|protein_coding|2/2|c.506G>A|p.Trp169*|506/1100|506/1100|169/365||WARNING_TRANSCRIPT_MULTIPLE_STOP_CODONS	8
VIII	298573	T	C	YHR097C	hypothetical protein	C|missense_variant|MODERATE|YHR097C|YHR097C|transcript|YHR097C|protein_coding|1/2|c.37A>G|p.Asn13Asp|37/1100|37/1100|13/365||WARNING_TRANSCRIPT_MULTIPLE_STOP_CODONS,C|downstream_gene_variant|MODIFIER|SFB3|YHR098C|transcript|YHR098C|protein_coding||c.*572A>G|||||572|	8
VIII	315764	C	T	YHR101C	Big1p	T|synonymous_variant|LOW|BIG1|YHR101C|transcript|YHR101C|protein_coding|2/2|c.117G>A|p.Pro39Pro|117/1007|117/1007|39/334||WARNING_TRANSCRIPT_MULTIPLE_STOP_CODONS,T|upstream_gene_variant|MODIFIER|KIC1|YHR102W|transcript|YHR102W|protein_coding||c.-808C>T|||||808|	8
VIII	319580	C	T	YHR102W	putative serine/threonine protein kinase KIC1	T|synonymous_variant|LOW|KIC1|YHR102W|transcript|YHR102W|protein_coding|1/1|c.3009C>T|p.Asn1003Asn|3009/3243|3009/3243|1003/1080||,T|upstream_gene_variant|MODIFIER|SBE22|YHR103W|transcript|YHR103W|protein_coding||c.-834C>T|||||834|	8
VIII	326679	C	T	YHR106W	thioredoxin-disulfide reductase TRR2	T|downstream_gene_variant|MODIFIER|TRR2|YHR106W|transcript|YHR106W|protein_coding||c.*53C>T|||||53|,T|downstream_gene_variant|MODIFIER|CDC12|YHR107C|transcript|YHR107C|protein_coding||c.*134G>A|||||134|,T|intergenic_region|MODIFIER|TRR2-CDC12|YHR106W-YHR107C|intergenic_region|YHR106W-YHR107C|||n.326679C>T||||||	8
VIII	332698	T	C	YHR110W	Erp5p	C|synonymous_variant|LOW|ERP5|YHR110W|transcript|YHR110W|protein_coding|1/1|c.417T>C|p.Asn139Asn|417/639|417/639|139/212||,C|upstream_gene_variant|MODIFIER|UBA4|YHR111W|transcript|YHR111W|protein_coding||c.-374T>C|||||374|,C|downstream_gene_variant|MODIFIER|CTM1|YHR109W|transcript|YHR109W|protein_coding||c.*631T>C|||||631|	8
VIII	335637	A	C	YHR112C	putative cystathionine beta-lyase	C|missense_variant|MODERATE|YHR112C|YHR112C|transcript|YHR112C|protein_coding|1/1|c.27T>G|p.Ile9Met|27/1137|27/1137|9/378||,C|upstream_gene_variant|MODIFIER|APE4|YHR113W|transcript|YHR113W|protein_coding||c.-700A>C|||||700|	8
VIII	336062	T	A	YHR112C	putative cystathionine beta-lyase	A|upstream_gene_variant|MODIFIER|YHR112C|YHR112C|transcript|YHR112C|protein_coding||c.-399A>T|||||399|,A|upstream_gene_variant|MODIFIER|APE4|YHR113W|transcript|YHR113W|protein_coding||c.-275T>A|||||275|,A|intergenic_region|MODIFIER|YHR112C-APE4|YHR112C-YHR113W|intergenic_region|YHR112C-YHR113W|||n.336062T>A||||||	8
VIII	347468	G	A	YHR119W	histone methyltransferase SET1	A|missense_variant|MODERATE|SET1|YHR119W|transcript|YHR119W|protein_coding|1/1|c.1426G>A|p.Gly476Arg|1426/3243|1426/3243|476/1080||	8
VIII	349100	G	A	YHR119W	histone methyltransferase SET1	A|missense_variant|MODERATE|SET1|YHR119W|transcript|YHR119W|protein_coding|1/1|c.3058G>A|p.Asp1020Asn|3058/3243|3058/3243|1020/1080||,A|upstream_gene_variant|MODIFIER|MSH1|YHR120W|transcript|YHR120W|protein_coding||c.-474G>A|||||474|	8
VIII	350032	C	A	YHR120W	mismatch repair ATPase MSH1	A|missense_variant|MODERATE|MSH1|YHR120W|transcript|YHR120W|protein_coding|1/1|c.459C>A|p.Asn153Lys|459/2880|459/2880|153/959||,A|downstream_gene_variant|MODIFIER|SET1|YHR119W|transcript|YHR119W|protein_coding||c.*747C>A|||||747|	8
VIII	350537	T	C	YHR120W	mismatch repair ATPase MSH1	C|missense_variant|MODERATE|MSH1|YHR120W|transcript|YHR120W|protein_coding|1/1|c.964T>C|p.Phe322Leu|964/2880|964/2880|322/959||	8
VIII	352079	T	C	YHR120W	mismatch repair ATPase MSH1	C|missense_variant|MODERATE|MSH1|YHR120W|transcript|YHR120W|protein_coding|1/1|c.2506T>C|p.Phe836Leu|2506/2880|2506/2880|836/959||,C|upstream_gene_variant|MODIFIER|LSM12|YHR121W|transcript|YHR121W|protein_coding||c.-677T>C|||||677|	8
VIII	362003	T	G	YHR128W	uracil phosphoribosyltransferase	G|upstream_gene_variant|MODIFIER|FUR1|YHR128W|transcript|YHR128W|protein_coding||c.-112T>G|||||112|,G|downstream_gene_variant|MODIFIER|YHR127W|YHR127W|transcript|YHR127W|protein_coding||c.*359T>G|||||359|,G|downstream_gene_variant|MODIFIER|ARP1|YHR129C|transcript|YHR129C|protein_coding||c.*996A>C|||||996|,G|intergenic_region|MODIFIER|YHR127W-FUR1|YHR127W-YHR128W|intergenic_region|YHR127W-YHR128W|…	8
VIII	364248	A	T	YHR129C	actin-related protein 1	T|upstream_gene_variant|MODIFIER|ARP1|YHR129C|transcript|YHR129C|protein_coding||c.-95T>A|||||95|,T|downstream_gene_variant|MODIFIER|YHR130C|YHR130C|transcript|YHR130C|protein_coding||c.*717T>A|||||717|,T|intergenic_region|MODIFIER|ARP1-YHR130C|YHR129C-YHR130C|intergenic_region|YHR129C-YHR130C|||n.364248A>T||||||	8
VIII	366421	C	T	YHR131C	hypothetical protein	T|missense_variant|MODERATE|YHR131C|YHR131C|transcript|YHR131C|protein_coding|1/1|c.1472G>A|p.Gly491Asp|1472/2553|1472/2553|491/850||	8
VIII	388613	T	C	YHR144C	deoxycytidine monophosphate deaminase	C|missense_variant|MODERATE|DCD1|YHR144C|transcript|YHR144C|protein_coding|1/1|c.114A>G|p.Ile38Met|114/939|114/939|38/312||,C|downstream_gene_variant|MODIFIER|SUF8|tP(UGG)H|transcript|tP(UGG)H|protein_coding||c.*280A>G|||||280|WARNING_TRANSCRIPT_NO_START_CODON,C|downstream_gene_variant|MODIFIER|YHR145C|YHR145C|transcript|YHR145C|protein_coding||c.*368A>G|||||368|	8
VIII	417471	G	A	YHR158C	Kel1p	A|upstream_gene_variant|MODIFIER|KEL1|YHR158C|transcript|YHR158C|protein_coding||c.-292C>T|||||292|,A|upstream_gene_variant|MODIFIER|TDA11|YHR159W|transcript|YHR159W|protein_coding||c.-78G>A|||||78|,A|intergenic_region|MODIFIER|KEL1-TDA11|YHR158C-YHR159W|intergenic_region|YHR158C-YHR159W|||n.417471G>A||||||	8
VIII	418876	T	C	YHR159W	Tda11p	C|missense_variant|MODERATE|TDA11|YHR159W|transcript|YHR159W|protein_coding|1/1|c.1328T>C|p.Met443Thr|1328/1515|1328/1515|443/504||,C|downstream_gene_variant|MODIFIER|PEX18|YHR160C|transcript|YHR160C|protein_coding||c.*345A>G|||||345|	8
VIII	424658	T	G	YHR164C	bifunctional ATP-dependent DNA helicase/ssDNA endodeoxyribonuclease DNA2	G|synonymous_variant|LOW|DNA2|YHR164C|transcript|YHR164C|protein_coding|1/1|c.4521A>C|p.Val1507Val|4521/4569|4521/4569|1507/1522||,G|downstream_gene_variant|MODIFIER|SOL3|YHR163W|transcript|YHR163W|protein_coding||c.*185T>G|||||185|	8
VIII	427285	G	A	YHR164C	bifunctional ATP-dependent DNA helicase/ssDNA endodeoxyribonuclease DNA2	A|missense_variant|MODERATE|DNA2|YHR164C|transcript|YHR164C|protein_coding|1/1|c.1894C>T|p.Pro632Ser|1894/4569|1894/4569|632/1522||	8
VIII	428428	TCAC	CTAT,CTAC	YHR164C	bifunctional ATP-dependent DNA helicase/ssDNA endodeoxyribonuclease DNA2	CTAC|missense_variant|MODERATE|DNA2|YHR164C|transcript|YHR164C|protein_coding|1/1|c.750_751delGAinsAG|p.ValAsn250ValAsp|751/4569|750/4569|250/1522||,CTAT|missense_variant|MODERATE|DNA2|YHR164C|transcript|YHR164C|protein_coding|1/1|c.748_751delGTGAinsATAG|p.ValAsn250IleAsp|751/4569|748/4569|250/1522||	8
VIII	428684	A	G	YHR164C	bifunctional ATP-dependent DNA helicase/ssDNA endodeoxyribonuclease DNA2	G|synonymous_variant|LOW|DNA2|YHR164C|transcript|YHR164C|protein_coding|1/1|c.495T>C|p.Asn165Asn|495/4569|495/4569|165/1522||	8
VIII	428929	T	C	YHR164C	bifunctional ATP-dependent DNA helicase/ssDNA endodeoxyribonuclease DNA2	C|missense_variant|MODERATE|DNA2|YHR164C|transcript|YHR164C|protein_coding|1/1|c.250A>G|p.Ile84Val|250/4569|250/4569|84/1522||,C|downstream_gene_variant|MODIFIER|PRP8|YHR165C|transcript|YHR165C|protein_coding||c.*778A>G|||||778|	8
VIII	429243	T	C	YHR164C	bifunctional ATP-dependent DNA helicase/ssDNA endodeoxyribonuclease DNA2	C|upstream_gene_variant|MODIFIER|DNA2|YHR164C|transcript|YHR164C|protein_coding||c.-65A>G|||||65|,C|downstream_gene_variant|MODIFIER|PRP8|YHR165C|transcript|YHR165C|protein_coding||c.*464A>G|||||464|,C|intergenic_region|MODIFIER|DNA2-PRP8|YHR164C-YHR165C|intergenic_region|YHR164C-YHR165C|||n.429243T>C||||||	8
VIII	429602	A	G	YHR164C	bifunctional ATP-dependent DNA helicase/ssDNA endodeoxyribonuclease DNA2	G|upstream_gene_variant|MODIFIER|DNA2|YHR164C|transcript|YHR164C|protein_coding||c.-424T>C|||||424|,G|downstream_gene_variant|MODIFIER|PRP8|YHR165C|transcript|YHR165C|protein_coding||c.*105T>C|||||105|,G|intergenic_region|MODIFIER|DNA2-PRP8|YHR164C-YHR165C|intergenic_region|YHR164C-YHR165C|||n.429602A>G||||||	8
VIII	429938	G	T	YHR165C	U4/U6-U5 snRNP complex subunit PRP8	T|synonymous_variant|LOW|PRP8|YHR165C|transcript|YHR165C|protein_coding|1/1|c.7011C>A|p.Ala2337Ala|7011/7242|7011/7242|2337/2413||,T|upstream_gene_variant|MODIFIER|DNA2|YHR164C|transcript|YHR164C|protein_coding||c.-760C>A|||||760|	8
VIII	430023	T	G	YHR165C	U4/U6-U5 snRNP complex subunit PRP8	G|missense_variant|MODERATE|PRP8|YHR165C|transcript|YHR165C|protein_coding|1/1|c.6926A>C|p.Asp2309Ala|6926/7242|6926/7242|2309/2413||,G|upstream_gene_variant|MODIFIER|DNA2|YHR164C|transcript|YHR164C|protein_coding||c.-845A>C|||||845|	8
VIII	441498	G	A	YHR168W	putative GTPase MTG2	A|synonymous_variant|LOW|MTG2|YHR168W|transcript|YHR168W|protein_coding|1/1|c.1122G>A|p.Leu374Leu|1122/1557|1122/1557|374/518||,A|upstream_gene_variant|MODIFIER|DBP8|YHR169W|transcript|YHR169W|protein_coding||c.-683G>A|||||683|	8
VIII	453030	A	G	YHR175W	low-affinity Cu transporter	G|synonymous_variant|LOW|CTR2|YHR175W|transcript|YHR175W|protein_coding|1/1|c.159A>G|p.Gly53Gly|159/570|159/570|53/189||,G|upstream_gene_variant|MODIFIER|YHR175W-A|YHR175W-A|transcript|YHR175W-A|protein_coding||c.-528A>G|||||528|,G|downstream_gene_variant|MODIFIER|ENO2|YHR174W|transcript|YHR174W|protein_coding||c.*390A>G|||||390|	8
VIII	454261	C	T	YHR176W	N,N-dimethylaniline monooxygenase	T|synonymous_variant|LOW|FMO1|YHR176W|transcript|YHR176W|protein_coding|1/1|c.33C>T|p.Ile11Ile|33/1299|33/1299|11/432||,T|downstream_gene_variant|MODIFIER|CTR2|YHR175W|transcript|YHR175W|protein_coding||c.*820C>T|||||820|,T|downstream_gene_variant|MODIFIER|YHR175W-A|YHR175W-A|transcript|YHR175W-A|protein_coding||c.*554C>T|||||554|	8
VIII	454605	C	T	YHR176W	N,N-dimethylaniline monooxygenase	T|missense_variant|MODERATE|FMO1|YHR176W|transcript|YHR176W|protein_coding|1/1|c.377C>T|p.Ser126Phe|377/1299|377/1299|126/432||,T|downstream_gene_variant|MODIFIER|YHR175W-A|YHR175W-A|transcript|YHR175W-A|protein_coding||c.*898C>T|||||898|	8
VIII	455764	G	A	YHR177W	hypothetical protein	A|upstream_gene_variant|MODIFIER|YHR177W|YHR177W|transcript|YHR177W|protein_coding||c.-827G>A|||||827|,A|downstream_gene_variant|MODIFIER|FMO1|YHR176W|transcript|YHR176W|protein_coding||c.*237G>A|||||237|,A|intergenic_region|MODIFIER|FMO1-YHR177W|YHR176W-YHR177W|intergenic_region|YHR176W-YHR177W|||n.455764G>A||||||	8
VIII	459824	C	A	YHR178W	Stb5p	A|missense_variant|MODERATE|STB5|YHR178W|transcript|YHR178W|protein_coding|1/1|c.526C>A|p.Pro176Thr|526/2232|526/2232|176/743||	8
VIII	462419	C	T	YHR179W	NADPH dehydrogenase	T|upstream_gene_variant|MODIFIER|OYE2|YHR179W|transcript|YHR179W|protein_coding||c.-83C>T|||||83|,T|downstream_gene_variant|MODIFIER|STB5|YHR178W|transcript|YHR178W|protein_coding||c.*889C>T|||||889|,T|intergenic_region|MODIFIER|STB5-OYE2|YHR178W-YHR179W|intergenic_region|YHR178W-YHR179W|||n.462419C>T||||||	8
VIII	463892	A	C	YHR179W	NADPH dehydrogenase	C|downstream_gene_variant|MODIFIER|OYE2|YHR179W|transcript|YHR179W|protein_coding||c.*188A>C|||||188|,C|intergenic_region|MODIFIER|OYE2-YHR180W|YHR179W-YHR180W|intergenic_region|YHR179W-YHR180W|||n.463892A>C||||||	8
VIII	468035	A	G			G|upstream_gene_variant|MODIFIER|YHR180C-B|YHR180C-B|transcript|YHR180C-B|protein_coding||c.-973T>C|||||973|,G|upstream_gene_variant|MODIFIER|YHR182W|YHR182W|transcript|YHR182W|protein_coding||c.-184A>G|||||184|,G|downstream_gene_variant|MODIFIER|YHR180W-A|YHR180W-A|transcript|YHR180W-A|protein_coding||c.*921A>G|||||921|,G|downstream_gene_variant|MODIFIER|tT(UGU)H|tT(UGU)H|transcript|tT(UGU)H|pro…	8
VIII	468297	G	A	YHR182W	hypothetical protein	A|missense_variant|MODERATE|YHR182W|YHR182W|transcript|YHR182W|protein_coding|1/1|c.79G>A|p.Asp27Asn|79/2358|79/2358|27/785||,A|downstream_gene_variant|MODIFIER|SVP26|YHR181W|transcript|YHR181W|protein_coding||c.*383G>A|||||383|	8
VIII	473241	T	C	YHR184W	Ssp1p	C|synonymous_variant|LOW|SSP1|YHR184W|transcript|YHR184W|protein_coding|1/1|c.498T>C|p.Thr166Thr|498/1716|498/1716|166/571||,C|downstream_gene_variant|MODIFIER|GND1|YHR183W|transcript|YHR183W|protein_coding||c.*812T>C|||||812|	8
VIII	510650	A	G	YHR205W	serine/threonine protein kinase SCH9	G|missense_variant|MODERATE|SCH9|YHR205W|transcript|YHR205W|protein_coding|1/1|c.1288A>G|p.Lys430Glu|1288/2475|1288/2475|430/824||	8
VIII	520343	A	G	YHR209W	S-adenosylmethionine-dependent methyltransferase	G|downstream_gene_variant|MODIFIER|CRG1|YHR209W|transcript|YHR209W|protein_coding||c.*31A>G|||||31|,G|downstream_gene_variant|MODIFIER|YHR210C|YHR210C|transcript|YHR210C|protein_coding||c.*369T>C|||||369|,G|intergenic_region|MODIFIER|CRG1-YHR210C|YHR209W-YHR210C|intergenic_region|YHR209W-YHR210C|||n.520343A>G||||||	8
IX	36994	T	G	YIL163C	hypothetical protein	G|missense_variant|MODERATE|YIL163C|YIL163C|transcript|YIL163C|protein_coding|1/1|c.259A>C|p.Thr87Pro|259/354|259/354|87/117||,G|upstream_gene_variant|MODIFIER|SUC2|YIL162W|transcript|YIL162W|protein_coding||c.-391T>G|||||391|	9
IX	44943	T	C	YIL159W	formin BNR1	C|missense_variant|MODERATE|BNR1|YIL159W|transcript|YIL159W|protein_coding|1/1|c.3119T>C|p.Leu1040Ser|3119/4128|3119/4128|1040/1375||	9
IX	53932	T	C	YIL155C	glycerol-3-phosphate dehydrogenase	C|upstream_gene_variant|MODIFIER|GUT2|YIL155C|transcript|YIL155C|protein_coding||c.-224A>G|||||224|,C|downstream_gene_variant|MODIFIER|IMP2'|YIL154C|transcript|YIL154C|protein_coding||c.*49A>G|||||49|,C|intergenic_region|MODIFIER|GUT2-IMP2'|YIL155C-YIL154C|intergenic_region|YIL155C-YIL154C|||n.53932T>C||||||	9
IX	54404	GGC	CGG,CGC	YIL154C	Imp2'p	CGG|missense_variant|MODERATE|IMP2'|YIL154C|transcript|YIL154C|protein_coding|1/1|c.616_618delGCCinsCCG|p.Ala206Pro|618/1041|616/1041|206/346||,CGC|synonymous_variant|LOW|IMP2'|YIL154C|transcript|YIL154C|protein_coding|1/1|c.618C>G|p.Ala206Ala|618/1041|618/1041|206/346||,CGC|upstream_gene_variant|MODIFIER|GUT2|YIL155C|transcript|YIL155C|protein_coding||c.-696C>G|||||696|,CGG|upstream_gene_variant…	9
IX	59019	G	C	YIL151C	Esl1p	C|missense_variant|MODERATE|YIL151C|YIL151C|transcript|YIL151C|protein_coding|1/1|c.1676C>G|p.Thr559Arg|1676/3357|1676/3357|559/1118||	9
IX	60045	A	G	YIL151C	Esl1p	G|missense_variant|MODERATE|YIL151C|YIL151C|transcript|YIL151C|protein_coding|1/1|c.650T>C|p.Ile217Thr|650/3357|650/3357|217/1118||,G|downstream_gene_variant|MODIFIER|MCM10|YIL150C|transcript|YIL150C|protein_coding||c.*968T>C|||||968|	9
IX	60829	G	A	YIL151C	Esl1p	A|upstream_gene_variant|MODIFIER|YIL151C|YIL151C|transcript|YIL151C|protein_coding||c.-135C>T|||||135|,A|downstream_gene_variant|MODIFIER|MCM10|YIL150C|transcript|YIL150C|protein_coding||c.*184C>T|||||184|,A|intergenic_region|MODIFIER|YIL151C-MCM10|YIL151C-YIL150C|intergenic_region|YIL151C-YIL150C|||n.60829G>A||||||	9
IX	63799	T	C	YIL149C	Mlp2p	C|synonymous_variant|LOW|MLP2|YIL149C|transcript|YIL149C|protein_coding|1/1|c.4269A>G|p.Ala1423Ala|4269/5040|4269/5040|1423/1679||	9
IX	65539	A	C	YIL149C	Mlp2p	C|synonymous_variant|LOW|MLP2|YIL149C|transcript|YIL149C|protein_coding|1/1|c.2529T>G|p.Leu843Leu|2529/5040|2529/5040|843/1679||	9
IX	68891	C	G,T	YIL149C	Mlp2p	G|upstream_gene_variant|MODIFIER|MLP2|YIL149C|transcript|YIL149C|protein_coding||c.-824G>C|||||824|,T|upstream_gene_variant|MODIFIER|MLP2|YIL149C|transcript|YIL149C|protein_coding||c.-824G>A|||||824|,G|downstream_gene_variant|MODIFIER|SLN1|YIL147C|transcript|YIL147C|protein_coding||c.*900G>C|||||900|,T|downstream_gene_variant|MODIFIER|SLN1|YIL147C|transcript|YIL147C|protein_coding||c.*900G>A|||||…	9
IX	71594	C	T	YIL147C	Sln1p	T|synonymous_variant|LOW|SLN1|YIL147C|transcript|YIL147C|protein_coding|1/1|c.1860G>A|p.Thr620Thr|1860/3663|1860/3663|620/1220||	9
IX	72971	G	A	YIL147C	Sln1p	A|synonymous_variant|LOW|SLN1|YIL147C|transcript|YIL147C|protein_coding|1/1|c.483C>T|p.Thr161Thr|483/3663|483/3663|161/1220||	9
IX	73950	T	C	YIL147C	Sln1p	C|upstream_gene_variant|MODIFIER|SLN1|YIL147C|transcript|YIL147C|protein_coding||c.-497A>G|||||497|,C|downstream_gene_variant|MODIFIER|ATG32|YIL146C|transcript|YIL146C|protein_coding||c.*234A>G|||||234|,C|intergenic_region|MODIFIER|SLN1-ATG32|YIL147C-YIL146C|intergenic_region|YIL147C-YIL146C|||n.73950T>C||||||	9
IX	76603	T	A	YIL145C	pantoate--beta-alanine ligase PAN6	A|synonymous_variant|LOW|PAN6|YIL145C|transcript|YIL145C|protein_coding|1/1|c.681A>T|p.Leu227Leu|681/930|681/930|227/309||,A|upstream_gene_variant|MODIFIER|ATG32|YIL146C|transcript|YIL146C|protein_coding||c.-830A>T|||||830|	9
IX	77489	T	C	YIL145C	pantoate--beta-alanine ligase PAN6	C|upstream_gene_variant|MODIFIER|PAN6|YIL145C|transcript|YIL145C|protein_coding||c.-206A>G|||||206|,C|upstream_gene_variant|MODIFIER|TID3|YIL144W|transcript|YIL144W|protein_coding||c.-585T>C|||||585|,C|intergenic_region|MODIFIER|PAN6-TID3|YIL145C-YIL144W|intergenic_region|YIL145C-YIL144W|||n.77489T>C||||||	9
IX	77497	C	T	YIL145C	pantoate--beta-alanine ligase PAN6	T|upstream_gene_variant|MODIFIER|PAN6|YIL145C|transcript|YIL145C|protein_coding||c.-214G>A|||||214|,T|upstream_gene_variant|MODIFIER|TID3|YIL144W|transcript|YIL144W|protein_coding||c.-577C>T|||||577|,T|intergenic_region|MODIFIER|PAN6-TID3|YIL145C-YIL144W|intergenic_region|YIL145C-YIL144W|||n.77497C>T||||||	9
IX	79661	G	C	YIL144W	kinetochore-associated Ndc80 complex subunit NDC80	C|missense_variant|MODERATE|TID3|YIL144W|transcript|YIL144W|protein_coding|1/1|c.1588G>C|p.Asp530His|1588/2076|1588/2076|530/691||,C|downstream_gene_variant|MODIFIER|SSL2|YIL143C|transcript|YIL143C|protein_coding||c.*849C>G|||||849|	9
IX	81400	GT	AC,GC	YIL143C	TFIIH/NER complex ATPase/helicase subunit SSL2	AC|missense_variant|MODERATE|SSL2|YIL143C|transcript|YIL143C|protein_coding|1/1|c.1641_1642delACinsGT|p.GlyHis547GlyTyr|1642/2532|1641/2532|547/843||,GC|synonymous_variant|LOW|SSL2|YIL143C|transcript|YIL143C|protein_coding|1/1|c.1641A>G|p.Gly547Gly|1641/2532|1641/2532|547/843||	9
IX	83366	C	T			T|missense_variant|MODERATE|YIL142C-A|YIL142C-A|transcript|YIL142C-A|protein_coding|1/1|c.175G>A|p.Ala59Thr|175/333|175/333|59/110||,T|missense_variant|MODERATE|CCT2|YIL142W|transcript|YIL142W|protein_coding|1/1|c.65C>T|p.Ala22Val|65/1584|65/1584|22/527||,T|upstream_gene_variant|MODIFIER|SSL2|YIL143C|transcript|YIL143C|protein_coding||c.-325G>A|||||325|	9
IX	86155	A	C	YIL140W	Axl2p	C|missense_variant|MODERATE|AXL2|YIL140W|transcript|YIL140W|protein_coding|1/1|c.790A>C|p.Thr264Pro|790/2472|790/2472|264/823||,C|downstream_gene_variant|MODIFIER|YIL141W|YIL141W|transcript|YIL141W|protein_coding||c.*713A>C|||||713|	9
IX	87327	G	C	YIL140W	Axl2p	C|synonymous_variant|LOW|AXL2|YIL140W|transcript|YIL140W|protein_coding|1/1|c.1962G>C|p.Val654Val|1962/2472|1962/2472|654/823||,C|downstream_gene_variant|MODIFIER|REV7|YIL139C|transcript|YIL139C|protein_coding||c.*652C>G|||||652|	9
IX	94479	A	G	YIL136W	Om45p	G|synonymous_variant|LOW|OM45|YIL136W|transcript|YIL136W|protein_coding|1/1|c.861A>G|p.Gly287Gly|861/1182|861/1182|287/393||,G|downstream_gene_variant|MODIFIER|VHS2|YIL135C|transcript|YIL135C|protein_coding||c.*586T>C|||||586|	9
IX	95214	C	T	YIL135C	Vhs2p	T|missense_variant|MODERATE|VHS2|YIL135C|transcript|YIL135C|protein_coding|1/1|c.1162G>A|p.Val388Ile|1162/1311|1162/1311|388/436||,T|downstream_gene_variant|MODIFIER|OM45|YIL136W|transcript|YIL136W|protein_coding||c.*414C>T|||||414|	9
IX	95333	C	T	YIL135C	Vhs2p	T|missense_variant|MODERATE|VHS2|YIL135C|transcript|YIL135C|protein_coding|1/1|c.1043G>A|p.Ser348Asn|1043/1311|1043/1311|348/436||,T|downstream_gene_variant|MODIFIER|OM45|YIL136W|transcript|YIL136W|protein_coding||c.*533C>T|||||533|	9
IX	95395	C	T	YIL135C	Vhs2p	T|synonymous_variant|LOW|VHS2|YIL135C|transcript|YIL135C|protein_coding|1/1|c.981G>A|p.Arg327Arg|981/1311|981/1311|327/436||,T|downstream_gene_variant|MODIFIER|OM45|YIL136W|transcript|YIL136W|protein_coding||c.*595C>T|||||595|	9
IX	95464	G	T	YIL135C	Vhs2p	T|missense_variant|MODERATE|VHS2|YIL135C|transcript|YIL135C|protein_coding|1/1|c.912C>A|p.Asn304Lys|912/1311|912/1311|304/436||,T|downstream_gene_variant|MODIFIER|OM45|YIL136W|transcript|YIL136W|protein_coding||c.*664G>T|||||664|	9
IX	95775	A	C	YIL135C	Vhs2p	C|missense_variant|MODERATE|VHS2|YIL135C|transcript|YIL135C|protein_coding|1/1|c.601T>G|p.Tyr201Asp|601/1311|601/1311|201/436||,C|downstream_gene_variant|MODIFIER|OM45|YIL136W|transcript|YIL136W|protein_coding||c.*975A>C|||||975|,C|downstream_gene_variant|MODIFIER|YIL134C-A|YIL134C-A|transcript|YIL134C-A|protein_coding||c.*747T>G|||||747|	9
IX	97804	T	C	YIL134W	flavin adenine dinucleotide transporter FLX1	C|missense_variant|MODERATE|FLX1|YIL134W|transcript|YIL134W|protein_coding|1/1|c.410T>C|p.Leu137Ser|410/936|410/936|137/311||,C|downstream_gene_variant|MODIFIER|snR68|snR68|transcript|snR68|snoRNA||n.*558T>C|||||558|,C|downstream_gene_variant|MODIFIER|RPL16A|YIL133C|transcript|YIL133C|protein_coding||c.*723A>G|||||723|WARNING_TRANSCRIPT_MULTIPLE_STOP_CODONS	9
IX	99428	G	T,C	YIL133C	ribosomal 60S subunit protein L16A	T|upstream_gene_variant|MODIFIER|RPL16A|YIL133C|transcript|YIL133C|protein_coding||c.-12C>A|||||12|WARNING_TRANSCRIPT_MULTIPLE_STOP_CODONS,C|upstream_gene_variant|MODIFIER|RPL16A|YIL133C|transcript|YIL133C|protein_coding||c.-12C>G|||||12|WARNING_TRANSCRIPT_MULTIPLE_STOP_CODONS,T|downstream_gene_variant|MODIFIER|CSM2|YIL132C|transcript|YIL132C|protein_coding||c.*432C>A|||||432|,C|downstream_gene_v…	9
IX	101027	GGCG	AGCA,AACA	YIL131C	forkhead family transcription factor FKH1	AACA|missense_variant|MODERATE|FKH1|YIL131C|transcript|YIL131C|protein_coding|1/1|c.1206_1209delCGCCinsTGTT|p.GlyAla402GlyVal|1209/1455|1206/1455|402/484||,AGCA|synonymous_variant|LOW|FKH1|YIL131C|transcript|YIL131C|protein_coding|1/1|c.1206_1209delCGCCinsTGCT|p.GlyAla402GlyAla|1209/1455|1206/1455|402/484||,AGCA|upstream_gene_variant|MODIFIER|CSM2|YIL132C|transcript|YIL132C|protein_coding||c.-529…	9
IX	121352	G	A	YIL126W	RSC chromatin remodeling complex ATPase subunit STH1	A|missense_variant|MODERATE|STH1|YIL126W|transcript|YIL126W|protein_coding|1/1|c.3361G>A|p.Glu1121Lys|3361/4080|3361/4080|1121/1359||	9
IX	122996	A	C	YIL125W	alpha-ketoglutarate dehydrogenase KGD1	C|missense_variant|MODERATE|KGD1|YIL125W|transcript|YIL125W|protein_coding|1/1|c.308A>C|p.Glu103Ala|308/3045|308/3045|103/1014||,C|downstream_gene_variant|MODIFIER|STH1|YIL126W|transcript|YIL126W|protein_coding||c.*925A>C|||||925|	9
IX	125675	A	G	YIL125W	alpha-ketoglutarate dehydrogenase KGD1	G|missense_variant|MODERATE|KGD1|YIL125W|transcript|YIL125W|protein_coding|1/1|c.2987A>G|p.Lys996Arg|2987/3045|2987/3045|996/1014||,G|upstream_gene_variant|MODIFIER|AYR1|YIL124W|transcript|YIL124W|protein_coding||c.-529A>G|||||529|	9
IX	132089	G	A	YIL121W	cation transporter	A|upstream_gene_variant|MODIFIER|QDR2|YIL121W|transcript|YIL121W|protein_coding||c.-155G>A|||||155|,A|downstream_gene_variant|MODIFIER|POG1|YIL122W|transcript|YIL122W|protein_coding||c.*424G>A|||||424|,A|intergenic_region|MODIFIER|POG1-QDR2|YIL122W-YIL121W|intergenic_region|YIL122W-YIL121W|||n.132089G>A||||||	9
IX	132422	A	G	YIL121W	cation transporter	G|missense_variant|MODERATE|QDR2|YIL121W|transcript|YIL121W|protein_coding|1/1|c.179A>G|p.Lys60Arg|179/1629|179/1629|60/542||,G|downstream_gene_variant|MODIFIER|POG1|YIL122W|transcript|YIL122W|protein_coding||c.*757A>G|||||757|	9
IX	133869	TTA	CCA,CCG	YIL121W	cation transporter	CCA|stop_lost&splice_region_variant|HIGH|QDR2|YIL121W|transcript|YIL121W|protein_coding|1/1|c.1626_1627delTTinsCC|p.AsnTer542AsnGlnext*?|1626/1629|1626/1629|542/542||,CCG|stop_lost&splice_region_variant|HIGH|QDR2|YIL121W|transcript|YIL121W|protein_coding|1/1|c.1626_1628delTTAinsCCG|p.AsnTer542AsnArgext*?|1626/1629|1626/1629|542/542||,CCA|upstream_gene_variant|MODIFIER|QDR1|YIL120W|transcript|YIL1…	9
IX	134280	A	G	YIL120W	multidrug transporter	G|upstream_gene_variant|MODIFIER|QDR1|YIL120W|transcript|YIL120W|protein_coding||c.-137A>G|||||137|,G|downstream_gene_variant|MODIFIER|QDR2|YIL121W|transcript|YIL121W|protein_coding||c.*408A>G|||||408|,G|intergenic_region|MODIFIER|QDR2-QDR1|YIL121W-YIL120W|intergenic_region|YIL121W-YIL120W|||n.134280A>G||||||	9
IX	134461	C	T	YIL120W	multidrug transporter	T|synonymous_variant|LOW|QDR1|YIL120W|transcript|YIL120W|protein_coding|1/1|c.45C>T|p.Ala15Ala|45/1692|45/1692|15/563||,T|downstream_gene_variant|MODIFIER|QDR2|YIL121W|transcript|YIL121W|protein_coding||c.*589C>T|||||589|	9
IX	136238	T	A	YIL120W	multidrug transporter	A|downstream_gene_variant|MODIFIER|QDR1|YIL120W|transcript|YIL120W|protein_coding||c.*130T>A|||||130|,A|downstream_gene_variant|MODIFIER|RPI1|YIL119C|transcript|YIL119C|protein_coding||c.*416A>T|||||416|,A|intergenic_region|MODIFIER|QDR1-RPI1|YIL120W-YIL119C|intergenic_region|YIL120W-YIL119C|||n.136238T>A||||||	9
IX	137521	G	A	YIL119C	Rpi1p	A|synonymous_variant|LOW|RPI1|YIL119C|transcript|YIL119C|protein_coding|1/1|c.357C>T|p.Phe119Phe|357/1224|357/1224|119/407||	9
IX	139028	G	A	YIL118W	Rho family GTPase RHO3	A|upstream_gene_variant|MODIFIER|RHO3|YIL118W|transcript|YIL118W|protein_coding||c.-724G>A|||||724|,A|intergenic_region|MODIFIER|RPI1-RHO3|YIL119C-YIL118W|intergenic_region|YIL119C-YIL118W|||n.139028G>A||||||	9
IX	141318	GATT	GATG,AATG	YIL117C	pheromone-regulated protein PRM5	AATG|synonymous_variant|LOW|PRM5|YIL117C|transcript|YIL117C|protein_coding|1/1|c.249_252delAATCinsCATT|p.GlyIle83GlyIle|252/957|249/957|83/318||,GATG|synonymous_variant|LOW|PRM5|YIL117C|transcript|YIL117C|protein_coding|1/1|c.249A>C|p.Gly83Gly|249/957|249/957|83/318||,AATG|downstream_gene_variant|MODIFIER|RHO3|YIL118W|transcript|YIL118W|protein_coding||c.*871_*874delGATTinsAATG|||||871|,GATG|down…	9
IX	144963	C	T	YIL115C	FG-nucleoporin NUP159	T|synonymous_variant|LOW|NUP159|YIL115C|transcript|YIL115C|protein_coding|1/1|c.3747G>A|p.Lys1249Lys|3747/4383|3747/4383|1249/1460||,T|downstream_gene_variant|MODIFIER|HIS5|YIL116W|transcript|YIL116W|protein_coding||c.*878C>T|||||878|,T|downstream_gene_variant|MODIFIER|YIL115W-A|YIL115W-A|transcript|YIL115W-A|protein_coding||c.*324C>T|||||324|	9
IX	145288	G	C	YIL115C	FG-nucleoporin NUP159	C|missense_variant|MODERATE|NUP159|YIL115C|transcript|YIL115C|protein_coding|1/1|c.3422C>G|p.Pro1141Arg|3422/4383|3422/4383|1141/1460||,C|downstream_gene_variant|MODIFIER|YIL115W-A|YIL115W-A|transcript|YIL115W-A|protein_coding||c.*649G>C|||||649|	9
IX	146869	G	A	YIL115C	FG-nucleoporin NUP159	A|missense_variant|MODERATE|NUP159|YIL115C|transcript|YIL115C|protein_coding|1/1|c.1841C>T|p.Thr614Ile|1841/4383|1841/4383|614/1460||	9
IX	149204	T	C	YIL114C	putative porin POR2	C|missense_variant|MODERATE|POR2|YIL114C|transcript|YIL114C|protein_coding|1/1|c.785A>G|p.Asn262Ser|785/846|785/846|262/281||,C|upstream_gene_variant|MODIFIER|NUP159|YIL115C|transcript|YIL115C|protein_coding||c.-495A>G|||||495|	9
IX	149462	G	A	YIL114C	putative porin POR2	A|missense_variant|MODERATE|POR2|YIL114C|transcript|YIL114C|protein_coding|1/1|c.527C>T|p.Ser176Leu|527/846|527/846|176/281||,A|upstream_gene_variant|MODIFIER|NUP159|YIL115C|transcript|YIL115C|protein_coding||c.-753C>T|||||753|	9
IX	151961	G	A	YIL112W	Hos4p	A|missense_variant|MODERATE|HOS4|YIL112W|transcript|YIL112W|protein_coding|1/1|c.367G>A|p.Ala123Thr|367/3252|367/3252|123/1083||,A|downstream_gene_variant|MODIFIER|SDP1|YIL113W|transcript|YIL113W|protein_coding||c.*773G>A|||||773|	9
IX	153889	A	T	YIL112W	Hos4p	T|missense_variant|MODERATE|HOS4|YIL112W|transcript|YIL112W|protein_coding|1/1|c.2295A>T|p.Lys765Asn|2295/3252|2295/3252|765/1083||	9
IX	154387	CCAAC	TCAAT,TCAAC	YIL112W	Hos4p	TCAAT|missense_variant|MODERATE|HOS4|YIL112W|transcript|YIL112W|protein_coding|1/1|c.2793_2797delCCAACinsTCAAT|p.AsnGlnPro931AsnGlnSer|2793/3252|2793/3252|931/1083||,TCAAC|synonymous_variant|LOW|HOS4|YIL112W|transcript|YIL112W|protein_coding|1/1|c.2793C>T|p.Asn931Asn|2793/3252|2793/3252|931/1083||,TCAAC|upstream_gene_variant|MODIFIER|COX5B|YIL111W|transcript|YIL111W|protein_coding||c.-835C>T|||||…	9
IX	155212	C	A	YIL111W	cytochrome c oxidase subunit Vb	A|upstream_gene_variant|MODIFIER|COX5B|YIL111W|transcript|YIL111W|protein_coding||c.-10C>A|||||10|WARNING_TRANSCRIPT_MULTIPLE_STOP_CODONS,A|upstream_gene_variant|MODIFIER|HPM1|YIL110W|transcript|YIL110W|protein_coding||c.-833C>A|||||833|,A|downstream_gene_variant|MODIFIER|HOS4|YIL112W|transcript|YIL112W|protein_coding||c.*366C>A|||||366|,A|intergenic_region|MODIFIER|HOS4-COX5B|YIL112W-YIL111W|int…	9
IX	156773	A	G	YIL110W	Hpm1p	G|synonymous_variant|LOW|HPM1|YIL110W|transcript|YIL110W|protein_coding|1/1|c.729A>G|p.Ser243Ser|729/1134|729/1134|243/377||,G|downstream_gene_variant|MODIFIER|SEC24|YIL109C|transcript|YIL109C|protein_coding||c.*612T>C|||||612|	9
IX	157572	A	G	YIL109C	COPII subunit SEC24	G|missense_variant|MODERATE|SEC24|YIL109C|transcript|YIL109C|protein_coding|1/1|c.2594T>C|p.Val865Ala|2594/2781|2594/2781|865/926||,G|downstream_gene_variant|MODIFIER|HPM1|YIL110W|transcript|YIL110W|protein_coding||c.*394A>G|||||394|	9
IX	157619	A	G	YIL109C	COPII subunit SEC24	G|synonymous_variant|LOW|SEC24|YIL109C|transcript|YIL109C|protein_coding|1/1|c.2547T>C|p.Asn849Asn|2547/2781|2547/2781|849/926||,G|downstream_gene_variant|MODIFIER|HPM1|YIL110W|transcript|YIL110W|protein_coding||c.*441A>G|||||441|	9
IX	157709	C	T	YIL109C	COPII subunit SEC24	T|synonymous_variant|LOW|SEC24|YIL109C|transcript|YIL109C|protein_coding|1/1|c.2457G>A|p.Ala819Ala|2457/2781|2457/2781|819/926||,T|downstream_gene_variant|MODIFIER|HPM1|YIL110W|transcript|YIL110W|protein_coding||c.*531C>T|||||531|	9
IX	157748	G	A	YIL109C	COPII subunit SEC24	A|synonymous_variant|LOW|SEC24|YIL109C|transcript|YIL109C|protein_coding|1/1|c.2418C>T|p.Asn806Asn|2418/2781|2418/2781|806/926||,A|downstream_gene_variant|MODIFIER|HPM1|YIL110W|transcript|YIL110W|protein_coding||c.*570G>A|||||570|	9
IX	157967	G	A	YIL109C	COPII subunit SEC24	A|synonymous_variant|LOW|SEC24|YIL109C|transcript|YIL109C|protein_coding|1/1|c.2199C>T|p.Arg733Arg|2199/2781|2199/2781|733/926||,A|downstream_gene_variant|MODIFIER|HPM1|YIL110W|transcript|YIL110W|protein_coding||c.*789G>A|||||789|	9
IX	158276	T	G	YIL109C	COPII subunit SEC24	G|synonymous_variant|LOW|SEC24|YIL109C|transcript|YIL109C|protein_coding|1/1|c.1890A>C|p.Thr630Thr|1890/2781|1890/2781|630/926||	9
IX	158408	G	A	YIL109C	COPII subunit SEC24	A|synonymous_variant|LOW|SEC24|YIL109C|transcript|YIL109C|protein_coding|1/1|c.1758C>T|p.Ser586Ser|1758/2781|1758/2781|586/926||	9
IX	160713	T	C	YIL109C	COPII subunit SEC24	C|upstream_gene_variant|MODIFIER|SEC24|YIL109C|transcript|YIL109C|protein_coding||c.-548A>G|||||548|,C|upstream_gene_variant|MODIFIER|YIL108W|YIL108W|transcript|YIL108W|protein_coding||c.-174T>C|||||174|,C|intergenic_region|MODIFIER|SEC24-YIL108W|YIL109C-YIL108W|intergenic_region|YIL109C-YIL108W|||n.160713T>C||||||	9
IX	161501	C	T	YIL108W	putative metalloendopeptidase	T|synonymous_variant|LOW|YIL108W|YIL108W|transcript|YIL108W|protein_coding|1/1|c.615C>T|p.Asn205Asn|615/2091|615/2091|205/696||	9
IX	164883	G	A	YIL107C	Pfk26p	A|synonymous_variant|LOW|PFK26|YIL107C|transcript|YIL107C|protein_coding|1/1|c.879C>T|p.Ile293Ile|879/2484|879/2484|293/827||	9
IX	171954	C	T	YIL103W	Dph1p	T|synonymous_variant|LOW|DPH1|YIL103W|transcript|YIL103W|protein_coding|1/1|c.204C>T|p.Ala68Ala|204/1278|204/1278|68/425||,T|upstream_gene_variant|MODIFIER|SHQ1|YIL104C|transcript|YIL104C|protein_coding||c.-449G>A|||||449|	9
IX	177659	G	A			A|missense_variant|MODERATE|YIL100C-A|YIL100C-A|transcript|YIL100C-A|protein_coding|1/1|c.23C>T|p.Ala8Val|23/339|23/339|8/112||,A|missense_variant|MODERATE|YIL100W|YIL100W|transcript|YIL100W|protein_coding|1/1|c.287G>A|p.Arg96His|287/354|287/354|96/117||,A|upstream_gene_variant|MODIFIER|XBP1|YIL101C|transcript|YIL101C|protein_coding||c.-409C>T|||||409|,A|upstream_gene_variant|MODIFIER|SGA1|YIL099…	9
IX	190560	T	C	YIL092W	hypothetical protein	C|missense_variant|MODERATE|YIL092W|YIL092W|transcript|YIL092W|protein_coding|1/1|c.1495T>C|p.Ser499Pro|1495/1902|1495/1902|499/633||,C|downstream_gene_variant|MODIFIER|UTP25|YIL091C|transcript|YIL091C|protein_coding||c.*470A>G|||||470|	9
IX	191939	T	A	YIL091C	rRNA-binding ribosome biosynthesis protein UTP25	A|missense_variant|MODERATE|UTP25|YIL091C|transcript|YIL091C|protein_coding|1/1|c.1257A>T|p.Glu419Asp|1257/2166|1257/2166|419/721||,A|downstream_gene_variant|MODIFIER|YIL092W|YIL092W|transcript|YIL092W|protein_coding||c.*972T>A|||||972|	9
IX	202968	C	T	YIL084C	Sds3p	T|missense_variant|MODERATE|SDS3|YIL084C|transcript|YIL084C|protein_coding|1/1|c.292G>A|p.Asp98Asn|292/984|292/984|98/327||,T|upstream_gene_variant|MODIFIER|KTR7|YIL085C|transcript|YIL085C|protein_coding||c.-925G>A|||||925|,T|downstream_gene_variant|MODIFIER|CAB2|YIL083C|transcript|YIL083C|protein_coding||c.*588G>A|||||588|	9
IX	203358	T	C	YIL084C	Sds3p	C|upstream_gene_variant|MODIFIER|SDS3|YIL084C|transcript|YIL084C|protein_coding||c.-99A>G|||||99|,C|downstream_gene_variant|MODIFIER|CAB2|YIL083C|transcript|YIL083C|protein_coding||c.*198A>G|||||198|,C|intergenic_region|MODIFIER|SDS3-CAB2|YIL084C-YIL083C|intergenic_region|YIL084C-YIL083C|||n.203358T>C||||||	9
IX	211325	T	C	YIL079C	TRAMP complex RNA-binding subunit	C|synonymous_variant|LOW|AIR1|YIL079C|transcript|YIL079C|protein_coding|1/1|c.681A>G|p.Glu227Glu|681/1083|681/1083|227/360||,C|downstream_gene_variant|MODIFIER|YIL080W|YIL080W|transcript|YIL080W|pseudogene||n.*968T>C|||||968|,C|downstream_gene_variant|MODIFIER|tI(AAU)I2|tI(AAU)I2|transcript|tI(AAU)I2|protein_coding||c.*587T>C|||||587|WARNING_TRANSCRIPT_MULTIPLE_STOP_CODONS	9
IX	216492	A	G	YIL077C	hypothetical protein	G|upstream_gene_variant|MODIFIER|YIL077C|YIL077C|transcript|YIL077C|protein_coding||c.-539T>C|||||539|,G|upstream_gene_variant|MODIFIER|SEC28|YIL076W|transcript|YIL076W|protein_coding||c.-166A>G|||||166|,G|intergenic_region|MODIFIER|YIL077C-SEC28|YIL077C-YIL076W|intergenic_region|YIL077C-YIL076W|||n.216492A>G||||||	9
IX	217666	T	C	YIL076W	coatomer subunit epsilon	C|downstream_gene_variant|MODIFIER|SEC28|YIL076W|transcript|YIL076W|protein_coding||c.*118T>C|||||118|,C|downstream_gene_variant|MODIFIER|RPN2|YIL075C|transcript|YIL075C|protein_coding||c.*197A>G|||||197|,C|intergenic_region|MODIFIER|SEC28-RPN2|YIL076W-YIL075C|intergenic_region|YIL076W-YIL075C|||n.217666T>C||||||	9
IX	219464	C	T	YIL075C	proteasome regulatory particle base subunit RPN2	T|missense_variant|MODERATE|RPN2|YIL075C|transcript|YIL075C|protein_coding|1/1|c.1237G>A|p.Ala413Thr|1237/2838|1237/2838|413/945||	9
IX	229359	G	C	YIL071C	Pci8p	C|missense_variant|MODERATE|PCI8|YIL071C|transcript|YIL071C|protein_coding|1/1|c.636C>G|p.His212Gln|636/1335|636/1335|212/444||,C|downstream_gene_variant|MODIFIER|HOP1|YIL072W|transcript|YIL072W|protein_coding||c.*940G>C|||||940|,C|downstream_gene_variant|MODIFIER|YIL071W-A|YIL071W-A|transcript|YIL071W-A|protein_coding||c.*333G>C|||||333|,C|downstream_gene_variant|MODIFIER|MAM33|YIL070C|transcrip…	9
IX	229761	A	C	YIL071C	Pci8p	C|synonymous_variant|LOW|PCI8|YIL071C|transcript|YIL071C|protein_coding|1/1|c.234T>G|p.Leu78Leu|234/1335|234/1335|78/444||,C|downstream_gene_variant|MODIFIER|YIL071W-A|YIL071W-A|transcript|YIL071W-A|protein_coding||c.*735A>C|||||735|,C|downstream_gene_variant|MODIFIER|MAM33|YIL070C|transcript|YIL070C|protein_coding||c.*511T>G|||||511|	9
IX	232123	C	T			T|upstream_gene_variant|MODIFIER|YIL068W-A|YIL068W-A|transcript|YIL068W-A|protein_coding||c.-890C>T|||||890|,T|downstream_gene_variant|MODIFIER|SEC6|YIL068C|transcript|YIL068C|protein_coding||c.*934G>A|||||934|,T|intron_variant|MODIFIER|RPS24B|YIL069C|transcript|YIL069C|protein_coding|1/1|c.4-166G>A||||||	9
IX	232301	T	C			C|upstream_gene_variant|MODIFIER|YIL068W-A|YIL068W-A|transcript|YIL068W-A|protein_coding||c.-712T>C|||||712|,C|downstream_gene_variant|MODIFIER|SEC6|YIL068C|transcript|YIL068C|protein_coding||c.*756A>G|||||756|,C|intron_variant|MODIFIER|RPS24B|YIL069C|transcript|YIL069C|protein_coding|1/1|c.3+66A>G||||||	9
IX	233538	G	T	YIL068C	SNARE-binding exocyst subunit SEC6	T|missense_variant|MODERATE|SEC6|YIL068C|transcript|YIL068C|protein_coding|1/1|c.1937C>A|p.Ser646Tyr|1937/2418|1937/2418|646/805||,T|downstream_gene_variant|MODIFIER|YIL068W-A|YIL068W-A|transcript|YIL068W-A|protein_coding||c.*142G>T|||||142|	9
IX	233638	G	C	YIL068C	SNARE-binding exocyst subunit SEC6	C|missense_variant|MODERATE|SEC6|YIL068C|transcript|YIL068C|protein_coding|1/1|c.1837C>G|p.Gln613Glu|1837/2418|1837/2418|613/805||,C|downstream_gene_variant|MODIFIER|YIL068W-A|YIL068W-A|transcript|YIL068W-A|protein_coding||c.*242G>C|||||242|	9
IX	233999	A	C	YIL068C	SNARE-binding exocyst subunit SEC6	C|synonymous_variant|LOW|SEC6|YIL068C|transcript|YIL068C|protein_coding|1/1|c.1476T>G|p.Val492Val|1476/2418|1476/2418|492/805||,C|downstream_gene_variant|MODIFIER|YIL068W-A|YIL068W-A|transcript|YIL068W-A|protein_coding||c.*603A>C|||||603|	9
IX	249802	T	C	YIL056W	Vhr1p	C|upstream_gene_variant|MODIFIER|VHR1|YIL056W|transcript|YIL056W|protein_coding||c.-189T>C|||||189|,C|downstream_gene_variant|MODIFIER|SUP17|tS(UGA)I|transcript|tS(UGA)I|protein_coding||c.*871T>C|||||871|WARNING_TRANSCRIPT_INCOMPLETE,C|intergenic_region|MODIFIER|SUP17-VHR1|tS(UGA)I-YIL056W|intergenic_region|tS(UGA)I-YIL056W|||n.249802T>C||||||	9
IX	250168	C	A	YIL056W	Vhr1p	A|missense_variant|MODERATE|VHR1|YIL056W|transcript|YIL056W|protein_coding|1/1|c.178C>A|p.Gln60Lys|178/1923|178/1923|60/640||	9
IX	250811	A	G	YIL056W	Vhr1p	G|missense_variant|MODERATE|VHR1|YIL056W|transcript|YIL056W|protein_coding|1/1|c.821A>G|p.Gln274Arg|821/1923|821/1923|274/640||	9
IX	252639	T	C	YIL055C	hypothetical protein	C|synonymous_variant|LOW|YIL055C|YIL055C|transcript|YIL055C|protein_coding|1/1|c.1287A>G|p.Thr429Thr|1287/1884|1287/1884|429/627||,C|downstream_gene_variant|MODIFIER|VHR1|YIL056W|transcript|YIL056W|protein_coding||c.*726T>C|||||726|	9
IX	254397	G	A	YIL055C	hypothetical protein	A|upstream_gene_variant|MODIFIER|YIL055C|YIL055C|transcript|YIL055C|protein_coding||c.-472C>T|||||472|,A|upstream_gene_variant|MODIFIER|YIL054W|YIL054W|transcript|YIL054W|protein_coding||c.-146G>A|||||146|,A|upstream_gene_variant|MODIFIER|RHR2|YIL053W|transcript|YIL053W|protein_coding||c.-718G>A|||||718|,A|intergenic_region|MODIFIER|YIL055C-YIL054W|YIL055C-YIL054W|intergenic_region|YIL055C-YIL054…	9
IX	254964	T	C	YIL053W	glycerol-1-phosphatase RHR2	C|upstream_gene_variant|MODIFIER|RHR2|YIL053W|transcript|YIL053W|protein_coding||c.-151T>C|||||151|,C|downstream_gene_variant|MODIFIER|YIL054W|YIL054W|transcript|YIL054W|protein_coding||c.*104T>C|||||104|,C|intergenic_region|MODIFIER|YIL054W-RHR2|YIL054W-YIL053W|intergenic_region|YIL054W-YIL053W|||n.254964T>C||||||	9
IX	255387	C	T	YIL053W	glycerol-1-phosphatase RHR2	T|synonymous_variant|LOW|RHR2|YIL053W|transcript|YIL053W|protein_coding|1/1|c.273C>T|p.Ile91Ile|273/753|273/753|91/250||,T|downstream_gene_variant|MODIFIER|YIL054W|YIL054W|transcript|YIL054W|protein_coding||c.*527C>T|||||527|,T|downstream_gene_variant|MODIFIER|RPL34B|YIL052C|transcript|YIL052C|protein_coding||c.*839G>A|||||839|WARNING_TRANSCRIPT_MULTIPLE_STOP_CODONS	9
IX	255508	A	C	YIL053W	glycerol-1-phosphatase RHR2	C|missense_variant|MODERATE|RHR2|YIL053W|transcript|YIL053W|protein_coding|1/1|c.394A>C|p.Lys132Gln|394/753|394/753|132/250||,C|downstream_gene_variant|MODIFIER|YIL054W|YIL054W|transcript|YIL054W|protein_coding||c.*648A>C|||||648|,C|downstream_gene_variant|MODIFIER|RPL34B|YIL052C|transcript|YIL052C|protein_coding||c.*718T>G|||||718|WARNING_TRANSCRIPT_MULTIPLE_STOP_CODONS	9
IX	255897	A	G	YIL053W	glycerol-1-phosphatase RHR2	G|downstream_gene_variant|MODIFIER|RHR2|YIL053W|transcript|YIL053W|protein_coding||c.*30A>G|||||30|,G|downstream_gene_variant|MODIFIER|RPL34B|YIL052C|transcript|YIL052C|protein_coding||c.*329T>C|||||329|WARNING_TRANSCRIPT_MULTIPLE_STOP_CODONS,G|intergenic_region|MODIFIER|RHR2-RPL34B|YIL053W-YIL052C|intergenic_region|YIL053W-YIL052C|||n.255897A>G||||||	9
IX	256063	C	T	YIL053W	glycerol-1-phosphatase RHR2	T|downstream_gene_variant|MODIFIER|RHR2|YIL053W|transcript|YIL053W|protein_coding||c.*196C>T|||||196|,T|downstream_gene_variant|MODIFIER|RPL34B|YIL052C|transcript|YIL052C|protein_coding||c.*163G>A|||||163|WARNING_TRANSCRIPT_MULTIPLE_STOP_CODONS,T|intergenic_region|MODIFIER|RHR2-RPL34B|YIL053W-YIL052C|intergenic_region|YIL053W-YIL052C|||n.256063C>T||||||	9
IX	258724	G	A	YIL051C	isoleucine biosynthesis protein MMF1	A|upstream_gene_variant|MODIFIER|MMF1|YIL051C|transcript|YIL051C|protein_coding||c.-444C>T|||||444|,A|upstream_gene_variant|MODIFIER|PCL7|YIL050W|transcript|YIL050W|protein_coding||c.-189G>A|||||189|,A|intergenic_region|MODIFIER|MMF1-PCL7|YIL051C-YIL050W|intergenic_region|YIL051C-YIL050W|||n.258724G>A||||||	9
IX	261070	G	A	YIL048W	putative aminophospholipid-translocating P4-type ATPase NEO1	A|upstream_gene_variant|MODIFIER|NEO1|YIL048W|transcript|YIL048W|protein_coding||c.-367G>A|||||367|,A|downstream_gene_variant|MODIFIER|DFG10|YIL049W|transcript|YIL049W|protein_coding||c.*151G>A|||||151|,A|intergenic_region|MODIFIER|DFG10-NEO1|YIL049W-YIL048W|intergenic_region|YIL049W-YIL048W|||n.261070G>A||||||	9
IX	262478	T	C	YIL048W	putative aminophospholipid-translocating P4-type ATPase NEO1	C|missense_variant|MODERATE|NEO1|YIL048W|transcript|YIL048W|protein_coding|1/1|c.1042T>C|p.Phe348Leu|1042/3456|1042/3456|348/1151||	9
IX	263331	A	T	YIL048W	putative aminophospholipid-translocating P4-type ATPase NEO1	T|missense_variant|MODERATE|NEO1|YIL048W|transcript|YIL048W|protein_coding|1/1|c.1895A>T|p.Tyr632Phe|1895/3456|1895/3456|632/1151||	9
IX	264950	A	C	YIL048W	putative aminophospholipid-translocating P4-type ATPase NEO1	C|downstream_gene_variant|MODIFIER|NEO1|YIL048W|transcript|YIL048W|protein_coding||c.*58A>C|||||58|,C|downstream_gene_variant|MODIFIER|YIL047C-A|YIL047C-A|transcript|YIL047C-A|protein_coding||c.*149T>G|||||149|,C|downstream_gene_variant|MODIFIER|SYG1|YIL047C|transcript|YIL047C|protein_coding||c.*165T>G|||||165|,C|intergenic_region|MODIFIER|NEO1-YIL047C-A|YIL048W-YIL047C-A|intergenic_region|YIL048…	9
IX	266324	G	A	YIL047C	Syg1p	A|synonymous_variant|LOW|SYG1|YIL047C|transcript|YIL047C|protein_coding|1/1|c.1500C>T|p.Phe500Phe|1500/2709|1500/2709|500/902||,A|upstream_gene_variant|MODIFIER|YIL047C-A|YIL047C-A|transcript|YIL047C-A|protein_coding||c.-857C>T|||||857|	9
IX	270566	A	C	YIL046W	ubiquitin-binding SDF ubiquitin ligase complex subunit MET30	C|missense_variant|MODERATE|MET30|YIL046W|transcript|YIL046W|protein_coding|1/1|c.1916A>C|p.Asn639Thr|1916/1923|1916/1923|639/640||,C|upstream_gene_variant|MODIFIER|PIG2|YIL045W|transcript|YIL045W|protein_coding||c.-595A>C|||||595|	9
IX	270924	T	C	YIL045W	putative protein phosphatase regulator PIG2	C|upstream_gene_variant|MODIFIER|PIG2|YIL045W|transcript|YIL045W|protein_coding||c.-237T>C|||||237|,C|downstream_gene_variant|MODIFIER|MET30|YIL046W|transcript|YIL046W|protein_coding||c.*351T>C|||||351|,C|intergenic_region|MODIFIER|MET30-PIG2|YIL046W-YIL045W|intergenic_region|YIL046W-YIL045W|||n.270924T>C||||||	9
IX	294498	C	T	YIL031W	SUMO protease ULP2	T|synonymous_variant|LOW|ULP2|YIL031W|transcript|YIL031W|protein_coding|1/1|c.1866C>T|p.Ser622Ser|1866/3105|1866/3105|622/1034||	9
IX	299287	T	A	YIL030C	E3 ubiquitin-protein ligase SSM4	A|missense_variant|MODERATE|SSM4|YIL030C|transcript|YIL030C|protein_coding|1/1|c.723A>T|p.Leu241Phe|723/3960|723/3960|241/1319||,A|upstream_gene_variant|MODIFIER|YIL029W-A|YIL029W-A|transcript|YIL029W-A|protein_coding||c.-448T>A|||||448|,A|downstream_gene_variant|MODIFIER|tK(CUU)I|tK(CUU)I|transcript|tK(CUU)I|protein_coding||c.*941A>T|||||941|WARNING_TRANSCRIPT_INCOMPLETE	9
IX	304796	G	A	YIL026C	Irr1p	A|missense_variant|MODERATE|IRR1|YIL026C|transcript|YIL026C|protein_coding|1/1|c.3134C>T|p.Ala1045Val|3134/3453|3134/3453|1045/1150||,A|upstream_gene_variant|MODIFIER|KRE27|YIL027C|transcript|YIL027C|protein_coding||c.-692C>T|||||692|	9
IX	307779	T	G	YIL026C	Irr1p	G|missense_variant|MODERATE|IRR1|YIL026C|transcript|YIL026C|protein_coding|1/1|c.151A>C|p.Thr51Pro|151/3453|151/3453|51/1150||,G|downstream_gene_variant|MODIFIER|YIL025C|YIL025C|transcript|YIL025C|protein_coding||c.*422A>C|||||422|,G|downstream_gene_variant|MODIFIER|YIL024C|YIL024C|transcript|YIL024C|protein_coding||c.*823A>C|||||823|	9
IX	308018	T	C	YIL026C	Irr1p	C|upstream_gene_variant|MODIFIER|IRR1|YIL026C|transcript|YIL026C|protein_coding||c.-89A>G|||||89|,C|downstream_gene_variant|MODIFIER|YIL025C|YIL025C|transcript|YIL025C|protein_coding||c.*183A>G|||||183|,C|downstream_gene_variant|MODIFIER|YIL024C|YIL024C|transcript|YIL024C|protein_coding||c.*584A>G|||||584|,C|intergenic_region|MODIFIER|IRR1-YIL025C|YIL026C-YIL025C|intergenic_region|YIL026C-YIL025C…	9
IX	308190	A	G	YIL026C	Irr1p	G|upstream_gene_variant|MODIFIER|IRR1|YIL026C|transcript|YIL026C|protein_coding||c.-261T>C|||||261|,G|downstream_gene_variant|MODIFIER|YIL025C|YIL025C|transcript|YIL025C|protein_coding||c.*11T>C|||||11|,G|downstream_gene_variant|MODIFIER|YIL024C|YIL024C|transcript|YIL024C|protein_coding||c.*412T>C|||||412|,G|intergenic_region|MODIFIER|IRR1-YIL025C|YIL026C-YIL025C|intergenic_region|YIL026C-YIL025C…	9
IX	308198	CTCCTA	TCCCTG			TCCCTG|stop_lost&splice_region_variant|HIGH|YIL025C|YIL025C|transcript|YIL025C|protein_coding|1/1|c.373_*3delTAGGAGinsCAGGGA|p.Ter125Glnext*?||373/375|125/124||,TCCCTG|upstream_gene_variant|MODIFIER|IRR1|YIL026C|transcript|YIL026C|protein_coding||c.-274_-269delTAGGAGinsCAGGGA|||||269|,TCCCTG|downstream_gene_variant|MODIFIER|YIL025C|YIL025C|transcript|YIL025C|protein_coding|1/1|c.373_*3delTAGGAGin…	9
IX	309924	G	C	YIL023C	Zn(2+) transporter YKE4	C|missense_variant|MODERATE|YKE4|YIL023C|transcript|YIL023C|protein_coding|1/1|c.503C>G|p.Ser168Cys|503/1041|503/1041|168/346||,C|upstream_gene_variant|MODIFIER|YIL024C|YIL024C|transcript|YIL024C|protein_coding||c.-753C>G|||||753|	9
IX	310492	C	A	YIL023C	Zn(2+) transporter YKE4	A|upstream_gene_variant|MODIFIER|YKE4|YIL023C|transcript|YIL023C|protein_coding||c.-66G>T|||||66|,A|upstream_gene_variant|MODIFIER|TIM44|YIL022W|transcript|YIL022W|protein_coding||c.-673C>A|||||673|,A|intergenic_region|MODIFIER|YKE4-TIM44|YIL023C-YIL022W|intergenic_region|YIL023C-YIL022W|||n.310492C>A||||||	9
IX	310538	T	C	YIL023C	Zn(2+) transporter YKE4	C|upstream_gene_variant|MODIFIER|YKE4|YIL023C|transcript|YIL023C|protein_coding||c.-112A>G|||||112|,C|upstream_gene_variant|MODIFIER|TIM44|YIL022W|transcript|YIL022W|protein_coding||c.-627T>C|||||627|,C|intergenic_region|MODIFIER|YKE4-TIM44|YIL023C-YIL022W|intergenic_region|YIL023C-YIL022W|||n.310538T>C||||||	9
IX	310576	G	A	YIL023C	Zn(2+) transporter YKE4	A|upstream_gene_variant|MODIFIER|YKE4|YIL023C|transcript|YIL023C|protein_coding||c.-150C>T|||||150|,A|upstream_gene_variant|MODIFIER|TIM44|YIL022W|transcript|YIL022W|protein_coding||c.-589G>A|||||589|,A|intergenic_region|MODIFIER|YKE4-TIM44|YIL023C-YIL022W|intergenic_region|YIL023C-YIL022W|||n.310576G>A||||||	9
IX	311661	G	A	YIL022W	protein translocase subunit TIM44	A|missense_variant|MODERATE|TIM44|YIL022W|transcript|YIL022W|protein_coding|1/1|c.497G>A|p.Gly166Glu|497/1296|497/1296|166/431||	9
IX	313552	T	C	YIL021W	DNA-directed RNA polymerase II core subunit RPB3	C|synonymous_variant|LOW|RPB3|YIL021W|transcript|YIL021W|protein_coding|1/1|c.648T>C|p.Gly216Gly|648/957|648/957|216/318||,C|upstream_gene_variant|MODIFIER|YIL021C-A|YIL021C-A|transcript|YIL021C-A|protein_coding||c.-84A>G|||||84|,C|downstream_gene_variant|MODIFIER|YIL020C-A|YIL020C-A|transcript|YIL020C-A|protein_coding||c.*161A>G|||||161|,C|downstream_gene_variant|MODIFIER|HIS6|YIL020C|transcript…	9
IX	315641	T	C	YIL019W	Faf1p	C|synonymous_variant|LOW|FAF1|YIL019W|transcript|YIL019W|protein_coding|1/1|c.549T>C|p.Thr183Thr|549/1041|549/1041|183/346||,C|upstream_gene_variant|MODIFIER|HIS6|YIL020C|transcript|YIL020C|protein_coding||c.-821A>G|||||821|	9
IX	327975	C	A	YIL014W	alpha-1,3-mannosyltransferase MNT3	A|synonymous_variant|LOW|MNT3|YIL014W|transcript|YIL014W|protein_coding|1/1|c.1873C>A|p.Arg625Arg|1873/1893|1873/1893|625/630||,A|downstream_gene_variant|MODIFIER|PDR11|YIL013C|transcript|YIL013C|protein_coding||c.*232G>T|||||232|	9
IX	328159	TAGT	TAGC,CAGC	YIL014W	alpha-1,3-mannosyltransferase MNT3	CAGC|downstream_gene_variant|MODIFIER|MNT3|YIL014W|transcript|YIL014W|protein_coding||c.*164_*167delTAGTinsCAGC|||||164|,TAGC|downstream_gene_variant|MODIFIER|MNT3|YIL014W|transcript|YIL014W|protein_coding||c.*167T>C|||||167|,CAGC|downstream_gene_variant|MODIFIER|PDR11|YIL013C|transcript|YIL013C|protein_coding||c.*45_*48delACTAinsGCTG|||||48|,TAGC|downstream_gene_variant|MODIFIER|PDR11|YIL013C|tr…	9
IX	328564	A	G	YIL013C	ATP-binding cassette multidrug transporter PDR11	G|synonymous_variant|LOW|PDR11|YIL013C|transcript|YIL013C|protein_coding|1/1|c.3879T>C|p.Ser1293Ser|3879/4236|3879/4236|1293/1411||,G|downstream_gene_variant|MODIFIER|MNT3|YIL014W|transcript|YIL014W|protein_coding||c.*569A>G|||||569|	9
IX	328876	ACAC	ACAT	YIL013C	ATP-binding cassette multidrug transporter PDR11	ACAT|synonymous_variant|LOW|PDR11|YIL013C|transcript|YIL013C|protein_coding|1/1|c.3564G>A|p.Leu1188Leu|3564/4236|3564/4236|1188/1411||,ACAT|downstream_gene_variant|MODIFIER|MNT3|YIL014W|transcript|YIL014W|protein_coding||c.*884C>T|||||884|	9
IX	329523	C	T	YIL013C	ATP-binding cassette multidrug transporter PDR11	T|missense_variant|MODERATE|PDR11|YIL013C|transcript|YIL013C|protein_coding|1/1|c.2920G>A|p.Asp974Asn|2920/4236|2920/4236|974/1411||	9
IX	329605	A	G	YIL013C	ATP-binding cassette multidrug transporter PDR11	G|synonymous_variant|LOW|PDR11|YIL013C|transcript|YIL013C|protein_coding|1/1|c.2838T>C|p.Asp946Asp|2838/4236|2838/4236|946/1411||	9
IX	333735	C	T	YIL011W	Tir3p	T|synonymous_variant|LOW|TIR3|YIL011W|transcript|YIL011W|protein_coding|1/1|c.9C>T|p.Phe3Phe|9/810|9/810|3/269||,T|downstream_gene_variant|MODIFIER|YIL012W|YIL012W|transcript|YIL012W|protein_coding||c.*383C>T|||||383|	9
IX	344102	T	C	YIL006W	NAD+ transporter	C|missense_variant|MODERATE|YIA6|YIL006W|transcript|YIL006W|protein_coding|1/1|c.41T>C|p.Leu14Pro|41/1122|41/1122|14/373||,C|upstream_gene_variant|MODIFIER|NAS2|YIL007C|transcript|YIL007C|protein_coding||c.-446A>G|||||446|	9
IX	344215	C	T	YIL006W	NAD+ transporter	T|missense_variant|MODERATE|YIA6|YIL006W|transcript|YIL006W|protein_coding|1/1|c.154C>T|p.Pro52Ser|154/1122|154/1122|52/373||,T|upstream_gene_variant|MODIFIER|NAS2|YIL007C|transcript|YIL007C|protein_coding||c.-559G>A|||||559|	9
IX	355690	T	C	YIL001W	hypothetical protein	C|downstream_gene_variant|MODIFIER|YIL001W|YIL001W|transcript|YIL001W|protein_coding||c.*209T>C|||||209|,C|downstream_gene_variant|MODIFIER|SGN1|YIR001C|transcript|YIR001C|protein_coding||c.*453A>G|||||453|,C|intergenic_region|MODIFIER|YIL001W-SGN1|YIL001W-YIR001C|intergenic_region|YIL001W-YIR001C|||n.355690T>C||||||	9
IX	363803	G	A	YIR004W	Djp1p	A|missense_variant|MODERATE|DJP1|YIR004W|transcript|YIR004W|protein_coding|1/1|c.583G>A|p.Glu195Lys|583/1299|583/1299|195/432||,A|downstream_gene_variant|MODIFIER|AIM21|YIR003W|transcript|YIR003W|protein_coding||c.*879G>A|||||879|	9
IX	368784	GTTT	ATTT	YIR006C	Pan1p	ATTT|synonymous_variant|LOW|PAN1|YIR006C|transcript|YIR006C|protein_coding|1/1|c.1125C>T|p.Asn375Asn|1125/4443|1125/4443|375/1480||	9
IX	375340	A	T	YIR010W	MIND complex subunit DSN1	T|upstream_gene_variant|MODIFIER|DSN1|YIR010W|transcript|YIR010W|protein_coding||c.-91A>T|||||91|,T|downstream_gene_variant|MODIFIER|MSL1|YIR009W|transcript|YIR009W|protein_coding||c.*480A>T|||||480|,T|intergenic_region|MODIFIER|MSL1-DSN1|YIR009W-YIR010W|intergenic_region|YIR009W-YIR010W|||n.375340A>T||||||	9
IX	394156	GTT	ATT,ATC	YIR019C	Flo11p	ATT|upstream_gene_variant|MODIFIER|MUC1|YIR019C|transcript|YIR019C|protein_coding||c.-481C>T|||||481|,ATC|upstream_gene_variant|MODIFIER|MUC1|YIR019C|transcript|YIR019C|protein_coding||c.-483_-481delAACinsGAT|||||481|,ATT|upstream_gene_variant|MODIFIER|YIR020W-A|YIR020W-A|transcript|YIR020W-A|protein_coding||c.-761G>A|||||761|,ATC|upstream_gene_variant|MODIFIER|YIR020W-A|YIR020W-A|transcript|YIR0…	9
IX	399479	G	A	YIR023W	Dal81p	A|upstream_gene_variant|MODIFIER|DAL81|YIR023W|transcript|YIR023W|protein_coding||c.-298G>A|||||298|,A|downstream_gene_variant|MODIFIER|YIR021W-A|YIR021W-A|transcript|YIR021W-A|protein_coding||c.*753G>A|||||753|,A|downstream_gene_variant|MODIFIER|SEC11|YIR022W|transcript|YIR022W|protein_coding||c.*243G>A|||||243|,A|intergenic_region|MODIFIER|SEC11-DAL81|YIR022W-YIR023W|intergenic_region|YIR022W-Y…	9
IX	400121	C	T	YIR023W	Dal81p	T|synonymous_variant|LOW|DAL81|YIR023W|transcript|YIR023W|protein_coding|1/1|c.345C>T|p.Ala115Ala|345/2913|345/2913|115/970||,T|downstream_gene_variant|MODIFIER|SEC11|YIR022W|transcript|YIR022W|protein_coding||c.*885C>T|||||885|	9
IX	407031	C	T	YIR027C	allantoinase	T|synonymous_variant|LOW|DAL1|YIR027C|transcript|YIR027C|protein_coding|1/1|c.612G>A|p.Gln204Gln|612/1383|612/1383|204/460||	9
IX	408223	G	T	YIR027C	allantoinase	T|upstream_gene_variant|MODIFIER|DAL1|YIR027C|transcript|YIR027C|protein_coding||c.-581C>A|||||581|,T|upstream_gene_variant|MODIFIER|DAL4|YIR028W|transcript|YIR028W|protein_coding||c.-245G>T|||||245|,T|intergenic_region|MODIFIER|DAL1-DAL4|YIR027C-YIR028W|intergenic_region|YIR027C-YIR028W|||n.408223G>T||||||	9
IX	424680	T	G	YIR038C	bifunctional glutathione transferase/peroxidase	G|upstream_gene_variant|MODIFIER|GTT1|YIR038C|transcript|YIR038C|protein_coding||c.-167A>C|||||167|,G|intergenic_region|MODIFIER|GTT1-YPS6|YIR038C-YIR039C|intergenic_region|YIR038C-YIR039C|||n.424680T>G||||||	9
X	49744	T	C	YJL206C	hypothetical protein	C|synonymous_variant|LOW|YJL206C|YJL206C|transcript|YJL206C|protein_coding|1/1|c.192A>G|p.Arg64Arg|192/2277|192/2277|64/758||,C|downstream_gene_variant|MODIFIER|NCE101|YJL205C|transcript|YJL205C|protein_coding||c.*395A>G|||||395|WARNING_TRANSCRIPT_MULTIPLE_STOP_CODONS,C|downstream_gene_variant|MODIFIER|RCY1|YJL204C|transcript|YJL204C|protein_coding||c.*885A>G|||||885|	10
X	59758	A	G	YJL200C	aconitate hydratase ACO2	G|upstream_gene_variant|MODIFIER|ACO2|YJL200C|transcript|YJL200C|protein_coding||c.-945T>C|||||945|,G|upstream_gene_variant|MODIFIER|tT(AGU)J|tT(AGU)J|transcript|tT(AGU)J|protein_coding||c.-586T>C|||||586|WARNING_TRANSCRIPT_INCOMPLETE,G|downstream_gene_variant|MODIFIER|MBB1|YJL199C|transcript|YJL199C|protein_coding||c.*98T>C|||||98|,G|intergenic_region|MODIFIER|tT(AGU)J-MBB1|tT(AGU)J-YJL199C|inte…	10
X	79573	G	C	YJL187C	tyrosine protein kinase SWE1	C|upstream_gene_variant|MODIFIER|SWE1|YJL187C|transcript|YJL187C|protein_coding||c.-311C>G|||||311|,C|upstream_gene_variant|MODIFIER|MNN5|YJL186W|transcript|YJL186W|protein_coding||c.-582G>C|||||582|,C|intergenic_region|MODIFIER|SWE1-MNN5|YJL187C-YJL186W|intergenic_region|YJL187C-YJL186W|||n.79573G>C||||||	10
X	84499	AG	GA	YJL183W	alpha-1,6-mannosyltransferase	GA|missense_variant|MODERATE|MNN11|YJL183W|transcript|YJL183W|protein_coding|1/1|c.432_433delAGinsGA|p.LeuAsp144LeuAsn|432/1269|432/1269|144/422||,GA|downstream_gene_variant|MODIFIER|GON7|YJL184W|transcript|YJL184W|protein_coding||c.*680_*681delAGinsGA|||||680|,GA|downstream_gene_variant|MODIFIER|YJL182C|YJL182C|transcript|YJL182C|protein_coding||c.*935_*936delCTinsTC|||||936|	10
X	90301	T	C	YJL178C	Atg27p	C|upstream_gene_variant|MODIFIER|ATG27|YJL178C|transcript|YJL178C|protein_coding||c.-204A>G|||||204|,C|upstream_gene_variant|MODIFIER|RPL17B|YJL177W|transcript|YJL177W|protein_coding||c.-485T>C|||||485|,C|intergenic_region|MODIFIER|ATG27-RPL17B|YJL178C-YJL177W|intergenic_region|YJL178C-YJL177W|||n.90301T>C||||||	10
X	95389	G	A	YJL174W	Kre9p	A|missense_variant|MODERATE|KRE9|YJL174W|transcript|YJL174W|protein_coding|1/1|c.298G>A|p.Ala100Thr|298/831|298/831|100/276||,A|upstream_gene_variant|MODIFIER|SWI3|YJL176C|transcript|YJL176C|protein_coding||c.-859C>T|||||859|,A|downstream_gene_variant|MODIFIER|YJL175W|YJL175W|transcript|YJL175W|protein_coding||c.*828G>A|||||828|,A|downstream_gene_variant|MODIFIER|RFA3|YJL173C|transcript|YJL173C|p…	10
X	102466	G	T			T|stop_lost&splice_region_variant|HIGH|YJL169W|YJL169W|transcript|YJL169W|protein_coding|1/1|c.368G>T|p.Ter123Leuext*?|368/369|368/369|123/122||,T|missense_variant|MODERATE|SET2|YJL168C|transcript|YJL168C|protein_coding|1/1|c.1963C>A|p.His655Asn|1963/2202|1963/2202|655/733||,T|upstream_gene_variant|MODIFIER|ASG7|YJL170C|transcript|YJL170C|protein_coding||c.-687C>A|||||687|	10
X	105518	T	C	YJL167W	bifunctional (2E,6E)-farnesyl diphosphate synthase/dimethylallyltranstransferase	C|synonymous_variant|LOW|ERG20|YJL167W|transcript|YJL167W|protein_coding|1/1|c.505T>C|p.Leu169Leu|505/1059|505/1059|169/352||,C|upstream_gene_variant|MODIFIER|QCR8|YJL166W|transcript|YJL166W|protein_coding||c.-916T>C|||||916|	10
X	109768	T	C	YJL165C	protein kinase HAL5	C|upstream_gene_variant|MODIFIER|HAL5|YJL165C|transcript|YJL165C|protein_coding||c.-307A>G|||||307|,C|downstream_gene_variant|MODIFIER|TPK1|YJL164C|transcript|YJL164C|protein_coding||c.*198A>G|||||198|,C|intergenic_region|MODIFIER|HAL5-TPK1|YJL165C-YJL164C|intergenic_region|YJL165C-YJL164C|||n.109768T>C||||||	10
X	149718	G	C	YJL141C	serine/threonine protein kinase YAK1	C|missense_variant|MODERATE|YAK1|YJL141C|transcript|YJL141C|protein_coding|1/1|c.673C>G|p.Gln225Glu|673/2424|673/2424|225/807||	10
X	165547	A	G	YJL131C	Aim23p	G|upstream_gene_variant|MODIFIER|AIM23|YJL131C|transcript|YJL131C|protein_coding||c.-199T>C|||||199|,G|downstream_gene_variant|MODIFIER|URA2|YJL130C|transcript|YJL130C|protein_coding||c.*176T>C|||||176|,G|intergenic_region|MODIFIER|AIM23-URA2|YJL131C-YJL130C|intergenic_region|YJL131C-YJL130C|||n.165547A>G||||||	10
X	165655	T	A	YJL131C	Aim23p	A|upstream_gene_variant|MODIFIER|AIM23|YJL131C|transcript|YJL131C|protein_coding||c.-307A>T|||||307|,A|downstream_gene_variant|MODIFIER|URA2|YJL130C|transcript|YJL130C|protein_coding||c.*68A>T|||||68|,A|intergenic_region|MODIFIER|AIM23-URA2|YJL131C-YJL130C|intergenic_region|YJL131C-YJL130C|||n.165655T>A||||||	10
X	167289	CGGAT	TGGAA,TGGAT	YJL130C	bifunctional carbamoylphosphate synthetase/aspartate transcarbamylase	TGGAA|missense_variant|MODERATE|URA2|YJL130C|transcript|YJL130C|protein_coding|1/1|c.5075_5079delATCCGinsTTCCA|p.TyrPro1692PhePro|5079/6645|5075/6645|1692/2214||,TGGAT|synonymous_variant|LOW|URA2|YJL130C|transcript|YJL130C|protein_coding|1/1|c.5079G>A|p.Pro1693Pro|5079/6645|5079/6645|1693/2214||	10
X	173018	A	G	YJL130C	bifunctional carbamoylphosphate synthetase/aspartate transcarbamylase	G|upstream_gene_variant|MODIFIER|URA2|YJL130C|transcript|YJL130C|protein_coding||c.-651T>C|||||651|,G|downstream_gene_variant|MODIFIER|TRK1|YJL129C|transcript|YJL129C|protein_coding||c.*581T>C|||||581|,G|intergenic_region|MODIFIER|URA2-TRK1|YJL130C-YJL129C|intergenic_region|YJL130C-YJL129C|||n.173018A>G||||||	10
X	177523	GTT	GT	YJL129C	Trk1p	GT|upstream_gene_variant|MODIFIER|TRK1|YJL129C|transcript|YJL129C|protein_coding||c.-219delA|||||219|,GT|downstream_gene_variant|MODIFIER|PBS2|YJL128C|transcript|YJL128C|protein_coding||c.*572delA|||||572|,GT|intergenic_region|MODIFIER|TRK1-PBS2|YJL129C-YJL128C|intergenic_region|YJL129C-YJL128C|||n.177525delT||||||	10
X	178042	CTTTTTTTTTG	CTTTTTTTTG	YJL129C	Trk1p	CTTTTTTTTG|upstream_gene_variant|MODIFIER|TRK1|YJL129C|transcript|YJL129C|protein_coding||c.-745delA|||||745|,CTTTTTTTTG|downstream_gene_variant|MODIFIER|PBS2|YJL128C|transcript|YJL128C|protein_coding||c.*46delA|||||46|,CTTTTTTTTG|intergenic_region|MODIFIER|TRK1-PBS2|YJL129C-YJL128C|intergenic_region|YJL129C-YJL128C|||n.178051delT||||||	10
X	186238	C	T	YJL125C	tRNA 1-methyladenosine methyltransferase subunit GCD14	T|missense_variant|MODERATE|GCD14|YJL125C|transcript|YJL125C|protein_coding|1/1|c.442G>A|p.Ala148Thr|442/1152|442/1152|148/383||,T|downstream_gene_variant|MODIFIER|NIT2|YJL126W|transcript|YJL126W|protein_coding||c.*814C>T|||||814|,T|downstream_gene_variant|MODIFIER|LSM1|YJL124C|transcript|YJL124C|protein_coding||c.*888G>A|||||888|	10
X	186247	A	G	YJL125C	tRNA 1-methyladenosine methyltransferase subunit GCD14	G|missense_variant|MODERATE|GCD14|YJL125C|transcript|YJL125C|protein_coding|1/1|c.433T>C|p.Tyr145His|433/1152|433/1152|145/383||,G|downstream_gene_variant|MODIFIER|NIT2|YJL126W|transcript|YJL126W|protein_coding||c.*823A>G|||||823|,G|downstream_gene_variant|MODIFIER|LSM1|YJL124C|transcript|YJL124C|protein_coding||c.*879T>C|||||879|	10
X	187480	GAAG	GACG	YJL124C	Lsm1p	GACG|missense_variant|MODERATE|LSM1|YJL124C|transcript|YJL124C|protein_coding|1/1|c.163T>G|p.Phe55Val|163/519|163/519|55/172||,GACG|upstream_gene_variant|MODIFIER|GCD14|YJL125C|transcript|YJL125C|protein_coding||c.-803T>G|||||803|,GACG|downstream_gene_variant|MODIFIER|MTC1|YJL123C|transcript|YJL123C|protein_coding||c.*522T>G|||||522|	10
X	193022	T	G	YJL117W	Pho86p	G|missense_variant|MODERATE|PHO86|YJL117W|transcript|YJL117W|protein_coding|1/1|c.492T>G|p.Asn164Lys|492/936|492/936|164/311||,G|downstream_gene_variant|MODIFIER|YJL118W|YJL118W|transcript|YJL118W|protein_coding||c.*724T>G|||||724|,G|downstream_gene_variant|MODIFIER|NCA3|YJL116C|transcript|YJL116C|protein_coding||c.*838A>C|||||838|	10
X	193282	C	A	YJL117W	Pho86p	A|missense_variant|MODERATE|PHO86|YJL117W|transcript|YJL117W|protein_coding|1/1|c.752C>A|p.Thr251Asn|752/936|752/936|251/311||,A|downstream_gene_variant|MODIFIER|YJL118W|YJL118W|transcript|YJL118W|protein_coding||c.*984C>A|||||984|,A|downstream_gene_variant|MODIFIER|NCA3|YJL116C|transcript|YJL116C|protein_coding||c.*578G>T|||||578|	10
X	196495	A	G	YJL115W	nucleosome assembly factor ASF1	G|missense_variant|MODERATE|ASF1|YJL115W|transcript|YJL115W|protein_coding|1/1|c.209A>G|p.Asn70Ser|209/840|209/840|70/279||,G|downstream_gene_variant|MODIFIER|tA(AGC)J|tA(AGC)J|transcript|tA(AGC)J|protein_coding||c.*818T>C|||||818|WARNING_TRANSCRIPT_INCOMPLETE	10
X	210899	T	C	YJL110C	Gzf3p	C|missense_variant|MODERATE|GZF3|YJL110C|transcript|YJL110C|protein_coding|1/1|c.679A>G|p.Ser227Gly|679/1656|679/1656|227/551||	10
X	233361	C	G	YJL102W	Mef2p	G|synonymous_variant|LOW|MEF2|YJL102W|transcript|YJL102W|protein_coding|1/1|c.2061C>G|p.Pro687Pro|2061/2460|2061/2460|687/819||,G|upstream_gene_variant|MODIFIER|tR(ACG)J|tR(ACG)J|transcript|tR(ACG)J|protein_coding||c.-578C>G|||||578|WARNING_TRANSCRIPT_INCOMPLETE,G|downstream_gene_variant|MODIFIER|GSH1|YJL101C|transcript|YJL101C|protein_coding||c.*959G>C|||||959|	10
X	244268	A	G	YJL098W	Sap185p	G|synonymous_variant|LOW|SAP185|YJL098W|transcript|YJL098W|protein_coding|1/1|c.2187A>G|p.Lys729Lys|2187/3177|2187/3177|729/1058||	10
X	260726	G	T	YJL092W	DNA helicase SRS2	T|missense_variant|MODERATE|SRS2|YJL092W|transcript|YJL092W|protein_coding|1/1|c.3304G>T|p.Ala1102Ser|3304/3525|3304/3525|1102/1174||,T|downstream_gene_variant|MODIFIER|GWT1|YJL091C|transcript|YJL091C|protein_coding||c.*354C>A|||||354|	10
X	276704	T	C	YJL084C	Aly2p	C|synonymous_variant|LOW|ALY2|YJL084C|transcript|YJL084C|protein_coding|1/1|c.1299A>G|p.Lys433Lys|1299/3141|1299/3141|433/1046||	10
X	281072	GC	TA	YJL082W	Iml2p	TA|upstream_gene_variant|MODIFIER|IML2|YJL082W|transcript|YJL082W|protein_coding||c.-113_-112delGCinsTA|||||113|,TA|downstream_gene_variant|MODIFIER|TAX4|YJL083W|transcript|YJL083W|protein_coding||c.*417_*418delGCinsTA|||||417|,TA|intergenic_region|MODIFIER|TAX4-IML2|YJL083W-YJL082W|intergenic_region|YJL083W-YJL082W|||n.281072_281073delGCinsTA||||||	10
X	283702	A	G	YJL082W	Iml2p	G|downstream_gene_variant|MODIFIER|IML2|YJL082W|transcript|YJL082W|protein_coding||c.*322A>G|||||322|,G|downstream_gene_variant|MODIFIER|ARP4|YJL081C|transcript|YJL081C|protein_coding||c.*100T>C|||||100|,G|intergenic_region|MODIFIER|IML2-ARP4|YJL082W-YJL081C|intergenic_region|YJL082W-YJL081C|||n.283702A>G||||||	10
X	289508	G	A	YJL080C	Scp160p	A|upstream_gene_variant|MODIFIER|SCP160|YJL080C|transcript|YJL080C|protein_coding||c.-282C>T|||||282|,A|downstream_gene_variant|MODIFIER|PRY1|YJL079C|transcript|YJL079C|protein_coding||c.*367C>T|||||367|,A|intergenic_region|MODIFIER|SCP160-PRY1|YJL080C-YJL079C|intergenic_region|YJL080C-YJL079C|||n.289508G>A||||||	10
X	292303	G	A	YJL078C	Pry3p	A|missense_variant|MODERATE|PRY3|YJL078C|transcript|YJL078C|protein_coding|1/1|c.1679C>T|p.Thr560Ile|1679/2646|1679/2646|560/881||	10
X	298641	G	A	YJL076W	Net1p	A|missense_variant|MODERATE|NET1|YJL076W|transcript|YJL076W|protein_coding|1/1|c.3397G>A|p.Val1133Ile|3397/3570|3397/3570|1133/1189||,A|missense_variant|MODERATE|APQ13|YJL075C|transcript|YJL075C|protein_coding|1/1|c.236C>T|p.Thr79Met|236/417|236/417|79/138||,A|downstream_gene_variant|MODIFIER|SMC3|YJL074C|transcript|YJL074C|protein_coding||c.*516C>T|||||516|	10
X	299730	C	A	YJL074C	cohesin subunit SMC3	A|synonymous_variant|LOW|SMC3|YJL074C|transcript|YJL074C|protein_coding|1/1|c.3120G>T|p.Ala1040Ala|3120/3693|3120/3693|1040/1230||,A|upstream_gene_variant|MODIFIER|APQ13|YJL075C|transcript|YJL075C|protein_coding||c.-854G>T|||||854|,A|downstream_gene_variant|MODIFIER|NET1|YJL076W|transcript|YJL076W|protein_coding||c.*916C>A|||||916|	10
X	300158	T	G	YJL074C	cohesin subunit SMC3	G|missense_variant|MODERATE|SMC3|YJL074C|transcript|YJL074C|protein_coding|1/1|c.2692A>C|p.Ile898Leu|2692/3693|2692/3693|898/1230||	10
X	300813	C	T	YJL074C	cohesin subunit SMC3	T|synonymous_variant|LOW|SMC3|YJL074C|transcript|YJL074C|protein_coding|1/1|c.2037G>A|p.Gln679Gln|2037/3693|2037/3693|679/1230||	10
X	304415	G	C	YJL073W	Jem1p	C|missense_variant|MODERATE|JEM1|YJL073W|transcript|YJL073W|protein_coding|1/1|c.1235G>C|p.Trp412Ser|1235/1938|1235/1938|412/645||,C|downstream_gene_variant|MODIFIER|PSF2|YJL072C|transcript|YJL072C|protein_coding||c.*806C>G|||||806|	10
X	314151	A	G			G|missense_variant|MODERATE|YJL067W|YJL067W|transcript|YJL067W|protein_coding|1/1|c.68A>G|p.His23Arg|68/351|68/351|23/116||,G|missense_variant|MODERATE|MPM1|YJL066C|transcript|YJL066C|protein_coding|1/1|c.722T>C|p.Val241Ala|722/759|722/759|241/252||,G|upstream_gene_variant|MODIFIER|YJL068C|YJL068C|transcript|YJL068C|protein_coding||c.-236T>C|||||236|,G|downstream_gene_variant|MODIFIER|DLS1|YJL065…	10
X	314883	C	T	YJL068C	S-formylglutathione hydrolase	T|upstream_gene_variant|MODIFIER|YJL068C|YJL068C|transcript|YJL068C|protein_coding||c.-968G>A|||||968|,T|upstream_gene_variant|MODIFIER|MPM1|YJL066C|transcript|YJL066C|protein_coding||c.-11G>A|||||11|,T|upstream_gene_variant|MODIFIER|YJL064W|YJL064W|transcript|YJL064W|protein_coding||c.-292C>T|||||292|,T|downstream_gene_variant|MODIFIER|YJL067W|YJL067W|transcript|YJL067W|protein_coding||c.*449C>T…	10
X	315315	C	T	YJL065C	Dls1p	T|synonymous_variant|LOW|DLS1|YJL065C|transcript|YJL065C|protein_coding|1/1|c.243G>A|p.Thr81Thr|243/504|243/504|81/167||,T|synonymous_variant|LOW|YJL064W|YJL064W|transcript|YJL064W|protein_coding|1/1|c.141C>T|p.Ser47Ser|141/396|141/396|47/131||,T|upstream_gene_variant|MODIFIER|MPM1|YJL066C|transcript|YJL066C|protein_coding||c.-443G>A|||||443|,T|downstream_gene_variant|MODIFIER|YJL067W|YJL067W|tra…	10
X	319864	C	T	YJL061W	linker nucleoporin NUP82	T|upstream_gene_variant|MODIFIER|NUP82|YJL061W|transcript|YJL061W|protein_coding||c.-152C>T|||||152|,T|downstream_gene_variant|MODIFIER|LAS21|YJL062W|transcript|YJL062W|protein_coding||c.*88C>T|||||88|,T|intergenic_region|MODIFIER|LAS21-NUP82|YJL062W-YJL061W|intergenic_region|YJL062W-YJL061W|||n.319864C>T||||||	10
X	333356	G	A	YJL056C	Zap1p	A|upstream_gene_variant|MODIFIER|ZAP1|YJL056C|transcript|YJL056C|protein_coding||c.-283C>T|||||283|,A|upstream_gene_variant|MODIFIER|YJL055W|YJL055W|transcript|YJL055W|protein_coding||c.-1G>A|||||1|,A|upstream_gene_variant|MODIFIER|TIM54|YJL054W|transcript|YJL054W|protein_coding||c.-909G>A|||||909|,A|intergenic_region|MODIFIER|ZAP1-YJL055W|YJL056C-YJL055W|intergenic_region|YJL056C-YJL055W|||n.333…	10
X	341258	A	G	YJL051W	Irc8p	G|missense_variant|MODERATE|IRC8|YJL051W|transcript|YJL051W|protein_coding|1/1|c.1472A>G|p.Asp491Gly|1472/2469|1472/2469|491/822||	10
X	345107	T	C	YJL050W	ATP-dependent RNA helicase MTR4	C|synonymous_variant|LOW|MTR4|YJL050W|transcript|YJL050W|protein_coding|1/1|c.2586T>C|p.Asp862Asp|2586/3222|2586/3222|862/1073||,C|upstream_gene_variant|MODIFIER|YJL049W|YJL049W|transcript|YJL049W|protein_coding||c.-866T>C|||||866|	10
X	350479	A	G	YJL047C	cullin RTT101	G|synonymous_variant|LOW|RTT101|YJL047C|transcript|YJL047C|protein_coding|1/1|c.1630T>C|p.Leu544Leu|1630/2529|1630/2529|544/842||	10
X	353784	T	C	YJL046W	putative lipoate--protein ligase	C|upstream_gene_variant|MODIFIER|SUP7|tY(GUA)J1|transcript|tY(GUA)J1|protein_coding||c.-460T>C|||||460|WARNING_TRANSCRIPT_MULTIPLE_STOP_CODONS,C|downstream_gene_variant|MODIFIER|AIM22|YJL046W|transcript|YJL046W|protein_coding||c.*169T>C|||||169|,C|intergenic_region|MODIFIER|AIM22-SUP7|YJL046W-tY(GUA)J1|intergenic_region|YJL046W-tY(GUA)J1|||n.353784T>C||||||	10
X	353837	TTA	TTG,CTG	YJL046W	putative lipoate--protein ligase	CTG|upstream_gene_variant|MODIFIER|SUP7|tY(GUA)J1|transcript|tY(GUA)J1|protein_coding||c.-407_-405delTTAinsCTG|||||407|WARNING_TRANSCRIPT_MULTIPLE_STOP_CODONS,TTG|upstream_gene_variant|MODIFIER|SUP7|tY(GUA)J1|transcript|tY(GUA)J1|protein_coding||c.-405A>G|||||405|WARNING_TRANSCRIPT_MULTIPLE_STOP_CODONS,CTG|downstream_gene_variant|MODIFIER|AIM22|YJL046W|transcript|YJL046W|protein_coding||c.*222_*2…	10
X	355335	C	G	YJL045W	succinate dehydrogenase SDH1b	G|upstream_gene_variant|MODIFIER|tR(UCU)J1|tR(UCU)J1|transcript|tR(UCU)J1|protein_coding||c.-39C>G|||||39|WARNING_TRANSCRIPT_MULTIPLE_STOP_CODONS,G|upstream_gene_variant|MODIFIER|tD(GUC)J2|tD(GUC)J2|transcript|tD(GUC)J2|protein_coding||c.-121C>G|||||121|WARNING_TRANSCRIPT_NO_START_CODON,G|upstream_gene_variant|MODIFIER|YJL045W|YJL045W|transcript|YJL045W|protein_coding||c.-689C>G|||||689|,G|interg…	10
X	357628	T	C	YJL045W	succinate dehydrogenase SDH1b	C|synonymous_variant|LOW|YJL045W|YJL045W|transcript|YJL045W|protein_coding|1/1|c.1605T>C|p.Asp535Asp|1605/1905|1605/1905|535/634||,C|downstream_gene_variant|MODIFIER|GYP6|YJL044C|transcript|YJL044C|protein_coding||c.*672A>G|||||672|	10
X	357682	G	A	YJL045W	succinate dehydrogenase SDH1b	A|synonymous_variant|LOW|YJL045W|YJL045W|transcript|YJL045W|protein_coding|1/1|c.1659G>A|p.Leu553Leu|1659/1905|1659/1905|553/634||,A|downstream_gene_variant|MODIFIER|GYP6|YJL044C|transcript|YJL044C|protein_coding||c.*618C>T|||||618|	10
X	357701	A	T	YJL045W	succinate dehydrogenase SDH1b	T|missense_variant|MODERATE|YJL045W|YJL045W|transcript|YJL045W|protein_coding|1/1|c.1678A>T|p.Thr560Ser|1678/1905|1678/1905|560/634||,T|downstream_gene_variant|MODIFIER|GYP6|YJL044C|transcript|YJL044C|protein_coding||c.*599T>A|||||599|	10
X	358010	T	C	YJL045W	succinate dehydrogenase SDH1b	C|downstream_gene_variant|MODIFIER|YJL045W|YJL045W|transcript|YJL045W|protein_coding||c.*82T>C|||||82|,C|downstream_gene_variant|MODIFIER|GYP6|YJL044C|transcript|YJL044C|protein_coding||c.*290A>G|||||290|,C|intergenic_region|MODIFIER|YJL045W-GYP6|YJL045W-YJL044C|intergenic_region|YJL045W-YJL044C|||n.358010T>C||||||	10
X	361997	A	C	YJL042W	Mhp1p	C|missense_variant|MODERATE|MHP1|YJL042W|transcript|YJL042W|protein_coding|1/1|c.749A>C|p.Lys250Thr|749/4197|749/4197|250/1398||	10
X	368826	A	G	YJL039C	Nup192p	G|synonymous_variant|LOW|NUP192|YJL039C|transcript|YJL039C|protein_coding|1/1|c.4974T>C|p.Pro1658Pro|4974/5052|4974/5052|1658/1683||,G|downstream_gene_variant|MODIFIER|NSP1|YJL041W|transcript|YJL041W|protein_coding||c.*453A>G|||||453|WARNING_TRANSCRIPT_MULTIPLE_STOP_CODONS	10
X	374095	C	T	YJL039C	Nup192p	T|upstream_gene_variant|MODIFIER|NUP192|YJL039C|transcript|YJL039C|protein_coding||c.-296G>A|||||296|,T|downstream_gene_variant|MODIFIER|tD(GUC)J3|tD(GUC)J3|transcript|tD(GUC)J3|protein_coding||c.*329G>A|||||329|WARNING_TRANSCRIPT_NO_START_CODON,T|downstream_gene_variant|MODIFIER|tR(UCU)J2|tR(UCU)J2|transcript|tR(UCU)J2|protein_coding||c.*411G>A|||||411|WARNING_TRANSCRIPT_MULTIPLE_STOP_CODONS,T|i…	10
X	391326	A	G	YJL028W	hypothetical protein	G|missense_variant|MODERATE|YJL028W|YJL028W|transcript|YJL028W|protein_coding|1/1|c.16A>G|p.Arg6Gly|16/336|16/336|6/111||,G|upstream_gene_variant|MODIFIER|VPS53|YJL029C|transcript|YJL029C|protein_coding||c.-473T>C|||||473|,G|upstream_gene_variant|MODIFIER|EMT5|tM(CAU)J1|transcript|tM(CAU)J1|protein_coding||c.-211T>C|||||211|WARNING_TRANSCRIPT_INCOMPLETE,G|downstream_gene_variant|MODIFIER|YJL027C|…	10
X	395144	T	C	YJL025W	Rrn7p	C|missense_variant|MODERATE|RRN7|YJL025W|transcript|YJL025W|protein_coding|1/1|c.1178T>C|p.Leu393Ser|1178/1545|1178/1545|393/514||,C|downstream_gene_variant|MODIFIER|APS3|YJL024C|transcript|YJL024C|protein_coding||c.*787A>G|||||787|WARNING_TRANSCRIPT_MULTIPLE_STOP_CODONS	10
X	398827	T	C	YJL023C	Pet130p	C|upstream_gene_variant|MODIFIER|PET130|YJL023C|transcript|YJL023C|protein_coding||c.-429A>G|||||429|,C|downstream_gene_variant|MODIFIER|YJL022W|YJL022W|transcript|YJL022W|protein_coding||c.*410T>C|||||410|,C|downstream_gene_variant|MODIFIER|BBC1|YJL020C|transcript|YJL020C|protein_coding||c.*110A>G|||||110|,C|intergenic_region|MODIFIER|YJL022W-BBC1|YJL022W-YJL020C|intergenic_region|YJL022W-YJL020…	10
X	398859	T	A	YJL023C	Pet130p	A|upstream_gene_variant|MODIFIER|PET130|YJL023C|transcript|YJL023C|protein_coding||c.-461A>T|||||461|,A|downstream_gene_variant|MODIFIER|YJL022W|YJL022W|transcript|YJL022W|protein_coding||c.*442T>A|||||442|,A|downstream_gene_variant|MODIFIER|BBC1|YJL020C|transcript|YJL020C|protein_coding||c.*78A>T|||||78|,A|intergenic_region|MODIFIER|YJL022W-BBC1|YJL022W-YJL020C|intergenic_region|YJL022W-YJL020C|…	10
X	404168	T	C	YJL019W	Mps3p	C|synonymous_variant|LOW|MPS3|YJL019W|transcript|YJL019W|protein_coding|1/1|c.1272T>C|p.Asn424Asn|1272/2049|1272/2049|424/682||	10
X	408573	G	A	YJL014W	chaperonin-containing T-complex subunit CCT3	A|missense_variant|MODERATE|CCT3|YJL014W|transcript|YJL014W|protein_coding|1/1|c.1016G>A|p.Arg339His|1016/1605|1016/1605|339/534||,A|downstream_gene_variant|MODIFIER|MAD3|YJL013C|transcript|YJL013C|protein_coding||c.*920C>T|||||920|	10
X	409133	A	G	YJL014W	chaperonin-containing T-complex subunit CCT3	G|missense_variant|MODERATE|CCT3|YJL014W|transcript|YJL014W|protein_coding|1/1|c.1576A>G|p.Ile526Val|1576/1605|1576/1605|526/534||,G|downstream_gene_variant|MODIFIER|MAD3|YJL013C|transcript|YJL013C|protein_coding||c.*360T>C|||||360|	10
X	410503	A	G	YJL013C	Mad3p	G|missense_variant|MODERATE|MAD3|YJL013C|transcript|YJL013C|protein_coding|1/1|c.538T>C|p.Tyr180His|538/1548|538/1548|180/515||,G|downstream_gene_variant|MODIFIER|VTC4|YJL012C|transcript|YJL012C|protein_coding||c.*731T>C|||||731|	10
X	410930	C	T	YJL013C	Mad3p	T|synonymous_variant|LOW|MAD3|YJL013C|transcript|YJL013C|protein_coding|1/1|c.111G>A|p.Lys37Lys|111/1548|111/1548|37/515||,T|downstream_gene_variant|MODIFIER|VTC4|YJL012C|transcript|YJL012C|protein_coding||c.*304G>A|||||304|	10
X	419279	C	T	YJL010C	RNA-binding RNA processing protein NOP9	T|missense_variant|MODERATE|NOP9|YJL010C|transcript|YJL010C|protein_coding|1/1|c.284G>A|p.Gly95Asp|284/2001|284/2001|95/666||,T|upstream_gene_variant|MODIFIER|YJL009W|YJL009W|transcript|YJL009W|protein_coding||c.-576C>T|||||576|,T|downstream_gene_variant|MODIFIER|CCT8|YJL008C|transcript|YJL008C|protein_coding||c.*678G>A|||||678|	10
X	428841	A	G	YJL005W	adenylate cyclase	G|missense_variant|MODERATE|CYR1|YJL005W|transcript|YJL005W|protein_coding|1/1|c.3685A>G|p.Thr1229Ala|3685/6081|3685/6081|1229/2026||	10
X	433225	T	A	YJL002C	dolichyl-diphosphooligosaccharide--protein glycotransferase subunit OST1	A|missense_variant|MODERATE|OST1|YJL002C|transcript|YJL002C|protein_coding|1/1|c.1427A>T|p.Asn476Ile|1427/1431|1427/1431|476/476||,A|downstream_gene_variant|MODIFIER|COX16|YJL003W|transcript|YJL003W|protein_coding||c.*225T>A|||||225|	10
X	439991	G	T	YJR002W	rRNA-processing protein MPP10	T|missense_variant|MODERATE|MPP10|YJR002W|transcript|YJR002W|protein_coding|1/1|c.1127G>T|p.Ser376Ile|1127/1782|1127/1782|376/593||	10
X	445019	CTTTTTTTTTA	CTTTTTTTTA	YJR004C	Sag1p	CTTTTTTTTA|upstream_gene_variant|MODIFIER|SAG1|YJR004C|transcript|YJR004C|protein_coding||c.-167delA|||||167|,CTTTTTTTTA|upstream_gene_variant|MODIFIER|APL1|YJR005W|transcript|YJR005W|protein_coding||c.-895delT|||||895|,CTTTTTTTTA|intergenic_region|MODIFIER|SAG1-APL1|YJR004C-YJR005W|intergenic_region|YJR004C-YJR005W|||n.445028delT||||||	10
X	487049	G	A	YJR031C	Arf family guanine nucleotide exchange factor GEA1	A|missense_variant|MODERATE|GEA1|YJR031C|transcript|YJR031C|protein_coding|1/1|c.3764C>T|p.Ser1255Phe|3764/4227|3764/4227|1255/1408||,A|upstream_gene_variant|MODIFIER|YJR030C|YJR030C|transcript|YJR030C|protein_coding||c.-853C>T|||||853|	10
X	498966	G	T	YJR035W	DNA-dependent ATPase RAD26	T|missense_variant|MODERATE|RAD26|YJR035W|transcript|YJR035W|protein_coding|1/1|c.1612G>T|p.Gly538Cys|1612/3258|1612/3258|538/1085||	10
X	527685	A	T	YJR049C	NADH/NAD(+) kinase	T|missense_variant|MODERATE|UTR1|YJR049C|transcript|YJR049C|protein_coding|1/1|c.792T>A|p.Asn264Lys|792/1593|792/1593|264/530||	10
X	529017	G	T	YJR050W	Isy1p	T|missense_variant|MODERATE|ISY1|YJR050W|transcript|YJR050W|protein_coding|1/1|c.321G>T|p.Arg107Ser|321/708|321/708|107/235||,T|upstream_gene_variant|MODIFIER|UTR1|YJR049C|transcript|YJR049C|protein_coding||c.-541C>A|||||541|,T|upstream_gene_variant|MODIFIER|OSM1|YJR051W|transcript|YJR051W|protein_coding||c.-844G>T|||||844|	10
X	545644	C	G	YJR058C	Aps2p	G|upstream_gene_variant|MODIFIER|APS2|YJR058C|transcript|YJR058C|protein_coding||c.-469G>C|||||469|,G|upstream_gene_variant|MODIFIER|PTK2|YJR059W|transcript|YJR059W|protein_coding||c.-143C>G|||||143|,G|downstream_gene_variant|MODIFIER|CDC8|YJR057W|transcript|YJR057W|protein_coding||c.*932C>G|||||932|,G|intergenic_region|MODIFIER|APS2-PTK2|YJR058C-YJR059W|intergenic_region|YJR058C-YJR059W|||n.5456…	10
X	571678	T	C	YJR072C	GTPase NPA3	C|synonymous_variant|LOW|NPA3|YJR072C|transcript|YJR072C|protein_coding|1/1|c.447A>G|p.Thr149Thr|447/1158|447/1158|149/385||,C|downstream_gene_variant|MODIFIER|YJR071W|YJR071W|transcript|YJR071W|protein_coding||c.*905T>C|||||905|,C|downstream_gene_variant|MODIFIER|OPI3|YJR073C|transcript|YJR073C|protein_coding||c.*637A>G|||||637|	10
X	606046	A	G	YJR094C	transcription factor IME1	G|upstream_gene_variant|MODIFIER|IME1|YJR094C|transcript|YJR094C|protein_coding||c.-395T>C|||||395|,G|intergenic_region|MODIFIER|IME1-RPL43B|YJR094C-YJR094W-A|intergenic_region|YJR094C-YJR094W-A|||n.606046A>G||||||	10
X	616688	G	A	YJR100C	Aim25p	A|missense_variant|MODERATE|AIM25|YJR100C|transcript|YJR100C|protein_coding|1/1|c.647C>T|p.Ser216Phe|647/984|647/984|216/327||,A|downstream_gene_variant|MODIFIER|YUH1|YJR099W|transcript|YJR099W|protein_coding||c.*402G>A|||||402|	10
X	642723	G	C	YJR117W	zinc metalloprotease	C|missense_variant|MODERATE|STE24|YJR117W|transcript|YJR117W|protein_coding|1/1|c.717G>C|p.Leu239Phe|717/1362|717/1362|239/453||,C|downstream_gene_variant|MODIFIER|ILM1|YJR118C|transcript|YJR118C|protein_coding||c.*767C>G|||||767|	10
X	644257	C	T	YJR118C	Ilm1p	T|upstream_gene_variant|MODIFIER|ILM1|YJR118C|transcript|YJR118C|protein_coding||c.-156G>A|||||156|,T|downstream_gene_variant|MODIFIER|STE24|YJR117W|transcript|YJR117W|protein_coding||c.*889C>T|||||889|,T|downstream_gene_variant|MODIFIER|JHD2|YJR119C|transcript|YJR119C|protein_coding||c.*47G>A|||||47|,T|intergenic_region|MODIFIER|ILM1-JHD2|YJR118C-YJR119C|intergenic_region|YJR118C-YJR119C|||n.644…	10
X	649033	C	A	YJR121W	F1F0 ATP synthase subunit beta	A|missense_variant|MODERATE|ATP2|YJR121W|transcript|YJR121W|protein_coding|1/1|c.1427C>A|p.Ala476Asp|1427/1536|1427/1536|476/511||,A|upstream_gene_variant|MODIFIER|IBA57|YJR122W|transcript|YJR122W|protein_coding||c.-743C>A|||||743|	10
X	651418	A	C	YJR123W	ribosomal 40S subunit protein S5	C|upstream_gene_variant|MODIFIER|RPS5|YJR123W|transcript|YJR123W|protein_coding||c.-483A>C|||||483|,C|downstream_gene_variant|MODIFIER|IBA57|YJR122W|transcript|YJR122W|protein_coding||c.*149A>C|||||149|,C|intergenic_region|MODIFIER|IBA57-RPS5|YJR122W-YJR123W|intergenic_region|YJR122W-YJR123W|||n.651418A>C||||||	10
X	652772	G	A	YJR123W	ribosomal 40S subunit protein S5	A|downstream_gene_variant|MODIFIER|RPS5|YJR123W|transcript|YJR123W|protein_coding||c.*194G>A|||||194|,A|downstream_gene_variant|MODIFIER|YJR124C|YJR124C|transcript|YJR124C|protein_coding||c.*120C>T|||||120|,A|intergenic_region|MODIFIER|RPS5-YJR124C|YJR123W-YJR124C|intergenic_region|YJR123W-YJR124C|||n.652772G>A||||||	10
X	665190	T	A	YJR129C	protein-lysine N-methyltransferase	A|upstream_gene_variant|MODIFIER|YJR129C|YJR129C|transcript|YJR129C|protein_coding||c.-171A>T|||||171|,A|downstream_gene_variant|MODIFIER|STR2|YJR130C|transcript|YJR130C|protein_coding||c.*28A>T|||||28|,A|intergenic_region|MODIFIER|YJR129C-STR2|YJR129C-YJR130C|intergenic_region|YJR129C-YJR130C|||n.665190T>A||||||	10
X	682076	C	A	YJR137C	sulfite reductase (NADPH) subunit beta	A|missense_variant|MODERATE|MET5|YJR137C|transcript|YJR137C|protein_coding|1/1|c.1210G>T|p.Asp404Tyr|1210/4329|1210/4329|404/1442||	10
X	700700	TC	AT	YJR143C	dolichyl-phosphate-mannose-protein mannosyltransferase	AT|upstream_gene_variant|MODIFIER|PMT4|YJR143C|transcript|YJR143C|protein_coding||c.-87_-86delGAinsAT|||||86|,AT|upstream_gene_variant|MODIFIER|MGM101|YJR144W|transcript|YJR144W|protein_coding||c.-182_-181delTCinsAT|||||182|,AT|intergenic_region|MODIFIER|PMT4-MGM101|YJR143C-YJR144W|intergenic_region|YJR143C-YJR144W|||n.700700_700701delTCinsAT||||||	10
X	704650	G	A	YJR147W	Hms2p	A|missense_variant|MODERATE|HMS2|YJR147W|transcript|YJR147W|protein_coding|1/1|c.455G>A|p.Arg152Lys|455/1077|455/1077|152/358||,A|downstream_gene_variant|MODIFIER|YJR146W|YJR146W|transcript|YJR146W|protein_coding||c.*412G>A|||||412|	10
XI	6193	C	G	YKL221W	Mch2p	G|synonymous_variant|LOW|MCH2|YKL221W|transcript|YKL221W|protein_coding|1/1|c.87C>G|p.Thr29Thr|87/1422|87/1422|29/473||,G|upstream_gene_variant|MODIFIER|YKL222C|YKL222C|transcript|YKL222C|protein_coding||c.-573G>C|||||573|	11
XI	6997	G	T	YKL221W	Mch2p	T|synonymous_variant|LOW|MCH2|YKL221W|transcript|YKL221W|protein_coding|1/1|c.891G>T|p.Leu297Leu|891/1422|891/1422|297/473||	11
XI	8197	T	C	YKL221W	Mch2p	C|downstream_gene_variant|MODIFIER|MCH2|YKL221W|transcript|YKL221W|protein_coding||c.*669T>C|||||669|,C|downstream_gene_variant|MODIFIER|FRE2|YKL220C|transcript|YKL220C|protein_coding||c.*894A>G|||||894|,C|intergenic_region|MODIFIER|MCH2-FRE2|YKL221W-YKL220C|intergenic_region|YKL221W-YKL220C|||n.8197T>C||||||	11
XI	8772	A	G	YKL220C	ferric/cupric-chelate reductase	G|downstream_gene_variant|MODIFIER|FRE2|YKL220C|transcript|YKL220C|protein_coding||c.*319T>C|||||319|,G|intergenic_region|MODIFIER|MCH2-FRE2|YKL221W-YKL220C|intergenic_region|YKL221W-YKL220C|||n.8772A>G||||||	11
XI	12514	T	C			C|intergenic_region|MODIFIER|FRE2-COS9|YKL220C-YKL219W|intergenic_region|YKL220C-YKL219W|||n.12514T>C||||||	11
XI	14472	T	C	YKL219W	Cos9p	C|upstream_gene_variant|MODIFIER|COS9|YKL219W|transcript|YKL219W|protein_coding||c.-13T>C|||||13|,C|intergenic_region|MODIFIER|FRE2-COS9|YKL220C-YKL219W|intergenic_region|YKL220C-YKL219W|||n.14472T>C||||||	11
XI	14936	AAAC	AAAT,GAAT	YKL219W	Cos9p	GAAT|missense_variant|MODERATE|COS9|YKL219W|transcript|YKL219W|protein_coding|1/1|c.452_455delAAACinsGAAT|p.GluThr151GlyIle|452/1224|452/1224|151/407||,AAAT|missense_variant|MODERATE|COS9|YKL219W|transcript|YKL219W|protein_coding|1/1|c.455C>T|p.Thr152Ile|455/1224|455/1224|152/407||	11
XI	16419	A	G	YKL219W	Cos9p	G|downstream_gene_variant|MODIFIER|COS9|YKL219W|transcript|YKL219W|protein_coding||c.*711A>G|||||711|,G|downstream_gene_variant|MODIFIER|SRY1|YKL218C|transcript|YKL218C|protein_coding||c.*940T>C|||||940|,G|intergenic_region|MODIFIER|COS9-SRY1|YKL219W-YKL218C|intergenic_region|YKL219W-YKL218C|||n.16419A>G||||||	11
XI	16458	T	C	YKL219W	Cos9p	C|downstream_gene_variant|MODIFIER|COS9|YKL219W|transcript|YKL219W|protein_coding||c.*750T>C|||||750|,C|downstream_gene_variant|MODIFIER|SRY1|YKL218C|transcript|YKL218C|protein_coding||c.*901A>G|||||901|,C|intergenic_region|MODIFIER|COS9-SRY1|YKL219W-YKL218C|intergenic_region|YKL219W-YKL218C|||n.16458T>C||||||	11
XI	16472	G	A	YKL219W	Cos9p	A|downstream_gene_variant|MODIFIER|COS9|YKL219W|transcript|YKL219W|protein_coding||c.*764G>A|||||764|,A|downstream_gene_variant|MODIFIER|SRY1|YKL218C|transcript|YKL218C|protein_coding||c.*887C>T|||||887|,A|intergenic_region|MODIFIER|COS9-SRY1|YKL219W-YKL218C|intergenic_region|YKL219W-YKL218C|||n.16472G>A||||||	11
XI	16537	T	A	YKL219W	Cos9p	A|downstream_gene_variant|MODIFIER|COS9|YKL219W|transcript|YKL219W|protein_coding||c.*829T>A|||||829|,A|downstream_gene_variant|MODIFIER|SRY1|YKL218C|transcript|YKL218C|protein_coding||c.*822A>T|||||822|,A|intergenic_region|MODIFIER|COS9-SRY1|YKL219W-YKL218C|intergenic_region|YKL219W-YKL218C|||n.16537T>A||||||	11
XI	16677	T	C	YKL219W	Cos9p	C|downstream_gene_variant|MODIFIER|COS9|YKL219W|transcript|YKL219W|protein_coding||c.*969T>C|||||969|,C|downstream_gene_variant|MODIFIER|SRY1|YKL218C|transcript|YKL218C|protein_coding||c.*682A>G|||||682|,C|intergenic_region|MODIFIER|COS9-SRY1|YKL219W-YKL218C|intergenic_region|YKL219W-YKL218C|||n.16677T>C||||||	11
XI	16703	A	G	YKL219W	Cos9p	G|downstream_gene_variant|MODIFIER|COS9|YKL219W|transcript|YKL219W|protein_coding||c.*995A>G|||||995|,G|downstream_gene_variant|MODIFIER|SRY1|YKL218C|transcript|YKL218C|protein_coding||c.*656T>C|||||656|,G|intergenic_region|MODIFIER|COS9-SRY1|YKL219W-YKL218C|intergenic_region|YKL219W-YKL218C|||n.16703A>G||||||	11
XI	16782	A	G	YKL218C	threo-3-hydroxy-L-aspartate ammonia-lyase SRY1	G|downstream_gene_variant|MODIFIER|SRY1|YKL218C|transcript|YKL218C|protein_coding||c.*577T>C|||||577|,G|intergenic_region|MODIFIER|COS9-SRY1|YKL219W-YKL218C|intergenic_region|YKL219W-YKL218C|||n.16782A>G||||||	11
XI	16794	T	A	YKL218C	threo-3-hydroxy-L-aspartate ammonia-lyase SRY1	A|downstream_gene_variant|MODIFIER|SRY1|YKL218C|transcript|YKL218C|protein_coding||c.*565A>T|||||565|,A|intergenic_region|MODIFIER|COS9-SRY1|YKL219W-YKL218C|intergenic_region|YKL219W-YKL218C|||n.16794T>A||||||	11
XI	16846	T	C	YKL218C	threo-3-hydroxy-L-aspartate ammonia-lyase SRY1	C|downstream_gene_variant|MODIFIER|SRY1|YKL218C|transcript|YKL218C|protein_coding||c.*513A>G|||||513|,C|intergenic_region|MODIFIER|COS9-SRY1|YKL219W-YKL218C|intergenic_region|YKL219W-YKL218C|||n.16846T>C||||||	11
XI	16866	A	G	YKL218C	threo-3-hydroxy-L-aspartate ammonia-lyase SRY1	G|downstream_gene_variant|MODIFIER|SRY1|YKL218C|transcript|YKL218C|protein_coding||c.*493T>C|||||493|,G|intergenic_region|MODIFIER|COS9-SRY1|YKL219W-YKL218C|intergenic_region|YKL219W-YKL218C|||n.16866A>G||||||	11
XI	16973	T	C	YKL218C	threo-3-hydroxy-L-aspartate ammonia-lyase SRY1	C|downstream_gene_variant|MODIFIER|SRY1|YKL218C|transcript|YKL218C|protein_coding||c.*386A>G|||||386|,C|intergenic_region|MODIFIER|COS9-SRY1|YKL219W-YKL218C|intergenic_region|YKL219W-YKL218C|||n.16973T>C||||||	11
XI	17068	A	C	YKL218C	threo-3-hydroxy-L-aspartate ammonia-lyase SRY1	C|downstream_gene_variant|MODIFIER|SRY1|YKL218C|transcript|YKL218C|protein_coding||c.*291T>G|||||291|,C|intergenic_region|MODIFIER|COS9-SRY1|YKL219W-YKL218C|intergenic_region|YKL219W-YKL218C|||n.17068A>C||||||	11
XI	17134	A	C	YKL218C	threo-3-hydroxy-L-aspartate ammonia-lyase SRY1	C|downstream_gene_variant|MODIFIER|SRY1|YKL218C|transcript|YKL218C|protein_coding||c.*225T>G|||||225|,C|intergenic_region|MODIFIER|COS9-SRY1|YKL219W-YKL218C|intergenic_region|YKL219W-YKL218C|||n.17134A>C||||||	11
XI	17221	C	T	YKL218C	threo-3-hydroxy-L-aspartate ammonia-lyase SRY1	T|downstream_gene_variant|MODIFIER|SRY1|YKL218C|transcript|YKL218C|protein_coding||c.*138G>A|||||138|,T|intergenic_region|MODIFIER|COS9-SRY1|YKL219W-YKL218C|intergenic_region|YKL219W-YKL218C|||n.17221C>T||||||	11
XI	17482	A	G	YKL218C	threo-3-hydroxy-L-aspartate ammonia-lyase SRY1	G|synonymous_variant|LOW|SRY1|YKL218C|transcript|YKL218C|protein_coding|1/1|c.858T>C|p.Gly286Gly|858/981|858/981|286/326||	11
XI	17520	C	T	YKL218C	threo-3-hydroxy-L-aspartate ammonia-lyase SRY1	T|missense_variant|MODERATE|SRY1|YKL218C|transcript|YKL218C|protein_coding|1/1|c.820G>A|p.Val274Met|820/981|820/981|274/326||	11
XI	17883	C	T	YKL218C	threo-3-hydroxy-L-aspartate ammonia-lyase SRY1	T|missense_variant|MODERATE|SRY1|YKL218C|transcript|YKL218C|protein_coding|1/1|c.457G>A|p.Val153Ile|457/981|457/981|153/326||	11
XI	18152	T	C	YKL218C	threo-3-hydroxy-L-aspartate ammonia-lyase SRY1	C|missense_variant|MODERATE|SRY1|YKL218C|transcript|YKL218C|protein_coding|1/1|c.188A>G|p.Lys63Arg|188/981|188/981|63/326||	11
XI	18739	G	A	YKL218C	threo-3-hydroxy-L-aspartate ammonia-lyase SRY1	A|upstream_gene_variant|MODIFIER|SRY1|YKL218C|transcript|YKL218C|protein_coding||c.-400C>T|||||400|,A|intergenic_region|MODIFIER|SRY1-JEN1|YKL218C-YKL217W|intergenic_region|YKL218C-YKL217W|||n.18739G>A||||||	11
XI	18764	GAA	GA	YKL218C	threo-3-hydroxy-L-aspartate ammonia-lyase SRY1	GA|upstream_gene_variant|MODIFIER|SRY1|YKL218C|transcript|YKL218C|protein_coding||c.-427delT|||||427|,GA|intergenic_region|MODIFIER|SRY1-JEN1|YKL218C-YKL217W|intergenic_region|YKL218C-YKL217W|||n.18766delA||||||	11
XI	19122	G	A	YKL218C	threo-3-hydroxy-L-aspartate ammonia-lyase SRY1	A|upstream_gene_variant|MODIFIER|SRY1|YKL218C|transcript|YKL218C|protein_coding||c.-783C>T|||||783|,A|intergenic_region|MODIFIER|SRY1-JEN1|YKL218C-YKL217W|intergenic_region|YKL218C-YKL217W|||n.19122G>A||||||	11
XI	20551	T	C			C|intergenic_region|MODIFIER|SRY1-JEN1|YKL218C-YKL217W|intergenic_region|YKL218C-YKL217W|||n.20551T>C||||||	11
XI	21086	C	T			T|intergenic_region|MODIFIER|SRY1-JEN1|YKL218C-YKL217W|intergenic_region|YKL218C-YKL217W|||n.21086C>T||||||	11
XI	23096	G	C	YKL217W	Jen1p	C|missense_variant|MODERATE|JEN1|YKL217W|transcript|YKL217W|protein_coding|1/1|c.863G>C|p.Gly288Ala|863/1851|863/1851|288/616||	11
XI	25585	A	C	YKL216W	dihydroorotate dehydrogenase	C|missense_variant|MODERATE|URA1|YKL216W|transcript|YKL216W|protein_coding|1/1|c.371A>C|p.Asn124Thr|371/945|371/945|124/314||	11
XI	26692	C	T	YKL216W	dihydroorotate dehydrogenase	T|downstream_gene_variant|MODIFIER|URA1|YKL216W|transcript|YKL216W|protein_coding||c.*533C>T|||||533|,T|downstream_gene_variant|MODIFIER|OXP1|YKL215C|transcript|YKL215C|protein_coding||c.*135G>A|||||135|,T|intergenic_region|MODIFIER|URA1-OXP1|YKL216W-YKL215C|intergenic_region|YKL216W-YKL215C|||n.26692C>T||||||	11
XI	27322	T	G	YKL215C	5-oxoprolinase	G|synonymous_variant|LOW|OXP1|YKL215C|transcript|YKL215C|protein_coding|1/1|c.3366A>C|p.Gly1122Gly|3366/3861|3366/3861|1122/1286||	11
XI	27340	A	G	YKL215C	5-oxoprolinase	G|synonymous_variant|LOW|OXP1|YKL215C|transcript|YKL215C|protein_coding|1/1|c.3348T>C|p.Phe1116Phe|3348/3861|3348/3861|1116/1286||	11
XI	27541	C	T	YKL215C	5-oxoprolinase	T|synonymous_variant|LOW|OXP1|YKL215C|transcript|YKL215C|protein_coding|1/1|c.3147G>A|p.Arg1049Arg|3147/3861|3147/3861|1049/1286||	11
XI	30438	G	A	YKL215C	5-oxoprolinase	A|synonymous_variant|LOW|OXP1|YKL215C|transcript|YKL215C|protein_coding|1/1|c.250C>T|p.Leu84Leu|250/3861|250/3861|84/1286||,A|downstream_gene_variant|MODIFIER|YRA2|YKL214C|transcript|YKL214C|protein_coding||c.*644C>T|||||644|	11
XI	30481	A	G	YKL215C	5-oxoprolinase	G|synonymous_variant|LOW|OXP1|YKL215C|transcript|YKL215C|protein_coding|1/1|c.207T>C|p.Pro69Pro|207/3861|207/3861|69/1286||,G|downstream_gene_variant|MODIFIER|YRA2|YKL214C|transcript|YKL214C|protein_coding||c.*601T>C|||||601|	11
XI	32884	G	A	YKL213C	Doa1p	A|synonymous_variant|LOW|DOA1|YKL213C|transcript|YKL213C|protein_coding|1/1|c.1224C>T|p.Asp408Asp|1224/2148|1224/2148|408/715||	11
XI	52120	C	T	YKL205W	Ran GTPase-binding protein LOS1	T|synonymous_variant|LOW|LOS1|YKL205W|transcript|YKL205W|protein_coding|1/1|c.2070C>T|p.Ile690Ile|2070/3303|2070/3303|690/1100||	11
XI	52174	T	C	YKL205W	Ran GTPase-binding protein LOS1	C|synonymous_variant|LOW|LOS1|YKL205W|transcript|YKL205W|protein_coding|1/1|c.2124T>C|p.Gly708Gly|2124/3303|2124/3303|708/1100||	11
XI	52276	T	A	YKL205W	Ran GTPase-binding protein LOS1	A|synonymous_variant|LOW|LOS1|YKL205W|transcript|YKL205W|protein_coding|1/1|c.2226T>A|p.Pro742Pro|2226/3303|2226/3303|742/1100||	11
XI	52354	T	C	YKL205W	Ran GTPase-binding protein LOS1	C|synonymous_variant|LOW|LOS1|YKL205W|transcript|YKL205W|protein_coding|1/1|c.2304T>C|p.Ala768Ala|2304/3303|2304/3303|768/1100||	11
XI	52498	G	A	YKL205W	Ran GTPase-binding protein LOS1	A|synonymous_variant|LOW|LOS1|YKL205W|transcript|YKL205W|protein_coding|1/1|c.2448G>A|p.Ser816Ser|2448/3303|2448/3303|816/1100||	11
XI	52567	T	C	YKL205W	Ran GTPase-binding protein LOS1	C|synonymous_variant|LOW|LOS1|YKL205W|transcript|YKL205W|protein_coding|1/1|c.2517T>C|p.Phe839Phe|2517/3303|2517/3303|839/1100||	11
XI	52588	TCAG	CCAG,CCAA	YKL205W	Ran GTPase-binding protein LOS1	CCAA|synonymous_variant|LOW|LOS1|YKL205W|transcript|YKL205W|protein_coding|1/1|c.2538_2541delTCAGinsCCAA|p.TyrGln846TyrGln|2538/3303|2538/3303|846/1100||,CCAG|synonymous_variant|LOW|LOS1|YKL205W|transcript|YKL205W|protein_coding|1/1|c.2538T>C|p.Tyr846Tyr|2538/3303|2538/3303|846/1100||	11
XI	52594	GTTT	GTTC	YKL205W	Ran GTPase-binding protein LOS1	GTTC|synonymous_variant|LOW|LOS1|YKL205W|transcript|YKL205W|protein_coding|1/1|c.2547T>C|p.Phe849Phe|2547/3303|2547/3303|849/1100||	11
XI	52618	T	A	YKL205W	Ran GTPase-binding protein LOS1	A|synonymous_variant|LOW|LOS1|YKL205W|transcript|YKL205W|protein_coding|1/1|c.2568T>A|p.Leu856Leu|2568/3303|2568/3303|856/1100||	11
XI	52900	C	T	YKL205W	Ran GTPase-binding protein LOS1	T|synonymous_variant|LOW|LOS1|YKL205W|transcript|YKL205W|protein_coding|1/1|c.2850C>T|p.Ile950Ile|2850/3303|2850/3303|950/1100||,T|upstream_gene_variant|MODIFIER|EAP1|YKL204W|transcript|YKL204W|protein_coding||c.-804C>T|||||804|	11
XI	54541	C	T	YKL204W	Eap1p	T|missense_variant|MODERATE|EAP1|YKL204W|transcript|YKL204W|protein_coding|1/1|c.838C>T|p.Pro280Ser|838/1899|838/1899|280/632||	11
XI	55836	T	G	YKL204W	Eap1p	G|downstream_gene_variant|MODIFIER|EAP1|YKL204W|transcript|YKL204W|protein_coding||c.*234T>G|||||234|,G|downstream_gene_variant|MODIFIER|TOR2|YKL203C|transcript|YKL203C|protein_coding||c.*99A>C|||||99|,G|intergenic_region|MODIFIER|EAP1-TOR2|YKL204W-YKL203C|intergenic_region|YKL204W-YKL203C|||n.55836T>G||||||	11
XI	55869	G	A	YKL204W	Eap1p	A|downstream_gene_variant|MODIFIER|EAP1|YKL204W|transcript|YKL204W|protein_coding||c.*267G>A|||||267|,A|downstream_gene_variant|MODIFIER|TOR2|YKL203C|transcript|YKL203C|protein_coding||c.*66C>T|||||66|,A|intergenic_region|MODIFIER|EAP1-TOR2|YKL204W-YKL203C|intergenic_region|YKL204W-YKL203C|||n.55869G>A||||||	11
XI	62225	CAGCT	CAGCC,AAGCC	YKL203C	phosphatidylinositol kinase-related protein kinase TOR2	AAGCC|missense_variant|MODERATE|TOR2|YKL203C|transcript|YKL203C|protein_coding|1/1|c.1131_1135delAGCTGinsGGCTT|p.LeuAlaAla377LeuAlaSer|1135/7425|1131/7425|377/2474||,CAGCC|synonymous_variant|LOW|TOR2|YKL203C|transcript|YKL203C|protein_coding|1/1|c.1131A>G|p.Leu377Leu|1131/7425|1131/7425|377/2474||	11
XI	74347	C	T	YKL197C	AAA family ATPase peroxin 1	T|upstream_gene_variant|MODIFIER|PEX1|YKL197C|transcript|YKL197C|protein_coding||c.-482G>A|||||482|,T|upstream_gene_variant|MODIFIER|tN(GUU)K|tN(GUU)K|transcript|tN(GUU)K|protein_coding||c.-277C>T|||||277|WARNING_TRANSCRIPT_INCOMPLETE,T|downstream_gene_variant|MODIFIER|YKT6|YKL196C|transcript|YKL196C|protein_coding||c.*585G>A|||||585|,T|intergenic_region|MODIFIER|PEX1-tN(GUU)K|YKL197C-tN(GUU)K|in…	11
XI	77969	T	A	YKL194C	threonine--tRNA ligase MST1	A|synonymous_variant|LOW|MST1|YKL194C|transcript|YKL194C|protein_coding|1/1|c.678A>T|p.Ile226Ile|678/1389|678/1389|226/462||,A|downstream_gene_variant|MODIFIER|MIA40|YKL195W|transcript|YKL195W|protein_coding||c.*937T>A|||||937|,A|downstream_gene_variant|MODIFIER|SDS22|YKL193C|transcript|YKL193C|protein_coding||c.*897A>T|||||897|	11
XI	78014	G	A	YKL194C	threonine--tRNA ligase MST1	A|synonymous_variant|LOW|MST1|YKL194C|transcript|YKL194C|protein_coding|1/1|c.633C>T|p.Phe211Phe|633/1389|633/1389|211/462||,A|downstream_gene_variant|MODIFIER|MIA40|YKL195W|transcript|YKL195W|protein_coding||c.*982G>A|||||982|,A|downstream_gene_variant|MODIFIER|SDS22|YKL193C|transcript|YKL193C|protein_coding||c.*852C>T|||||852|	11
XI	78107	T	C	YKL194C	threonine--tRNA ligase MST1	C|synonymous_variant|LOW|MST1|YKL194C|transcript|YKL194C|protein_coding|1/1|c.540A>G|p.Gln180Gln|540/1389|540/1389|180/462||,C|downstream_gene_variant|MODIFIER|SDS22|YKL193C|transcript|YKL193C|protein_coding||c.*759A>G|||||759|	11
XI	78131	C	T	YKL194C	threonine--tRNA ligase MST1	T|synonymous_variant|LOW|MST1|YKL194C|transcript|YKL194C|protein_coding|1/1|c.516G>A|p.Leu172Leu|516/1389|516/1389|172/462||,T|downstream_gene_variant|MODIFIER|SDS22|YKL193C|transcript|YKL193C|protein_coding||c.*735G>A|||||735|	11
XI	78137	C	T	YKL194C	threonine--tRNA ligase MST1	T|synonymous_variant|LOW|MST1|YKL194C|transcript|YKL194C|protein_coding|1/1|c.510G>A|p.Ser170Ser|510/1389|510/1389|170/462||,T|downstream_gene_variant|MODIFIER|SDS22|YKL193C|transcript|YKL193C|protein_coding||c.*729G>A|||||729|	11
XI	78169	G	A	YKL194C	threonine--tRNA ligase MST1	A|synonymous_variant|LOW|MST1|YKL194C|transcript|YKL194C|protein_coding|1/1|c.478C>T|p.Leu160Leu|478/1389|478/1389|160/462||,A|downstream_gene_variant|MODIFIER|SDS22|YKL193C|transcript|YKL193C|protein_coding||c.*697C>T|||||697|	11
XI	78245	T	C	YKL194C	threonine--tRNA ligase MST1	C|synonymous_variant|LOW|MST1|YKL194C|transcript|YKL194C|protein_coding|1/1|c.402A>G|p.Pro134Pro|402/1389|402/1389|134/462||,C|downstream_gene_variant|MODIFIER|SDS22|YKL193C|transcript|YKL193C|protein_coding||c.*621A>G|||||621|	11
XI	78269	G	A	YKL194C	threonine--tRNA ligase MST1	A|synonymous_variant|LOW|MST1|YKL194C|transcript|YKL194C|protein_coding|1/1|c.378C>T|p.Tyr126Tyr|378/1389|378/1389|126/462||,A|downstream_gene_variant|MODIFIER|SDS22|YKL193C|transcript|YKL193C|protein_coding||c.*597C>T|||||597|	11
XI	78566	A	T	YKL194C	threonine--tRNA ligase MST1	T|synonymous_variant|LOW|MST1|YKL194C|transcript|YKL194C|protein_coding|1/1|c.81T>A|p.Thr27Thr|81/1389|81/1389|27/462||,T|downstream_gene_variant|MODIFIER|SDS22|YKL193C|transcript|YKL193C|protein_coding||c.*300T>A|||||300|	11
XI	78615	G	C	YKL194C	threonine--tRNA ligase MST1	C|missense_variant|MODERATE|MST1|YKL194C|transcript|YKL194C|protein_coding|1/1|c.32C>G|p.Ser11Cys|32/1389|32/1389|11/462||,C|downstream_gene_variant|MODIFIER|SDS22|YKL193C|transcript|YKL193C|protein_coding||c.*251C>G|||||251|	11
XI	78679	T	C	YKL194C	threonine--tRNA ligase MST1	C|upstream_gene_variant|MODIFIER|MST1|YKL194C|transcript|YKL194C|protein_coding||c.-33A>G|||||33|,C|downstream_gene_variant|MODIFIER|SDS22|YKL193C|transcript|YKL193C|protein_coding||c.*187A>G|||||187|,C|intergenic_region|MODIFIER|MST1-SDS22|YKL194C-YKL193C|intergenic_region|YKL194C-YKL193C|||n.78679T>C||||||	11
XI	81146	G	A	YKL191W	Dph2p	A|missense_variant|MODERATE|DPH2|YKL191W|transcript|YKL191W|protein_coding|1/1|c.112G>A|p.Glu38Lys|112/1605|112/1605|38/534||,A|upstream_gene_variant|MODIFIER|ACP1|YKL192C|transcript|YKL192C|protein_coding||c.-609C>T|||||609|	11
XI	81400	A	C	YKL191W	Dph2p	C|synonymous_variant|LOW|DPH2|YKL191W|transcript|YKL191W|protein_coding|1/1|c.366A>C|p.Val122Val|366/1605|366/1605|122/534||,C|upstream_gene_variant|MODIFIER|ACP1|YKL192C|transcript|YKL192C|protein_coding||c.-863T>G|||||863|	11
XI	81454	A	C	YKL191W	Dph2p	C|synonymous_variant|LOW|DPH2|YKL191W|transcript|YKL191W|protein_coding|1/1|c.420A>C|p.Ser140Ser|420/1605|420/1605|140/534||,C|upstream_gene_variant|MODIFIER|ACP1|YKL192C|transcript|YKL192C|protein_coding||c.-917T>G|||||917|	11
XI	81568	G	A	YKL191W	Dph2p	A|synonymous_variant|LOW|DPH2|YKL191W|transcript|YKL191W|protein_coding|1/1|c.534G>A|p.Leu178Leu|534/1605|534/1605|178/534||	11
XI	81670	T	C	YKL191W	Dph2p	C|synonymous_variant|LOW|DPH2|YKL191W|transcript|YKL191W|protein_coding|1/1|c.636T>C|p.Leu212Leu|636/1605|636/1605|212/534||	11
XI	81688	C	T	YKL191W	Dph2p	T|synonymous_variant|LOW|DPH2|YKL191W|transcript|YKL191W|protein_coding|1/1|c.654C>T|p.Pro218Pro|654/1605|654/1605|218/534||	11
XI	81766	G	T	YKL191W	Dph2p	T|synonymous_variant|LOW|DPH2|YKL191W|transcript|YKL191W|protein_coding|1/1|c.732G>T|p.Ser244Ser|732/1605|732/1605|244/534||	11
XI	81821	T	C	YKL191W	Dph2p	C|missense_variant|MODERATE|DPH2|YKL191W|transcript|YKL191W|protein_coding|1/1|c.787T>C|p.Tyr263His|787/1605|787/1605|263/534||	11
XI	82123	C	T	YKL191W	Dph2p	T|synonymous_variant|LOW|DPH2|YKL191W|transcript|YKL191W|protein_coding|1/1|c.1089C>T|p.Ser363Ser|1089/1605|1089/1605|363/534||,T|upstream_gene_variant|MODIFIER|CNB1|YKL190W|transcript|YKL190W|protein_coding||c.-824C>T|||||824|WARNING_TRANSCRIPT_MULTIPLE_STOP_CODONS	11
XI	93317	ATTA	GTTG	YKL186C	Mtr2p	GTTG|upstream_gene_variant|MODIFIER|MTR2|YKL186C|transcript|YKL186C|protein_coding||c.-22_-19delTAATinsCAAC|||||19|,GTTG|intergenic_region|MODIFIER|MTR2-ASH1|YKL186C-YKL185W|intergenic_region|YKL186C-YKL185W|||n.93317_93320delATTAinsGTTG||||||	11
XI	93518	G	C	YKL186C	Mtr2p	C|upstream_gene_variant|MODIFIER|MTR2|YKL186C|transcript|YKL186C|protein_coding||c.-220C>G|||||220|,C|upstream_gene_variant|MODIFIER|ASH1|YKL185W|transcript|YKL185W|protein_coding||c.-981G>C|||||981|,C|intergenic_region|MODIFIER|MTR2-ASH1|YKL186C-YKL185W|intergenic_region|YKL186C-YKL185W|||n.93518G>C||||||	11
XI	93530	T	C	YKL186C	Mtr2p	C|upstream_gene_variant|MODIFIER|MTR2|YKL186C|transcript|YKL186C|protein_coding||c.-232A>G|||||232|,C|upstream_gene_variant|MODIFIER|ASH1|YKL185W|transcript|YKL185W|protein_coding||c.-969T>C|||||969|,C|intergenic_region|MODIFIER|MTR2-ASH1|YKL186C-YKL185W|intergenic_region|YKL186C-YKL185W|||n.93530T>C||||||	11
XI	94052	T	G	YKL186C	Mtr2p	G|upstream_gene_variant|MODIFIER|MTR2|YKL186C|transcript|YKL186C|protein_coding||c.-754A>C|||||754|,G|upstream_gene_variant|MODIFIER|ASH1|YKL185W|transcript|YKL185W|protein_coding||c.-447T>G|||||447|,G|intergenic_region|MODIFIER|MTR2-ASH1|YKL186C-YKL185W|intergenic_region|YKL186C-YKL185W|||n.94052T>G||||||	11
XI	94592	C	T	YKL185W	DNA-binding transcription repressor ASH1	T|missense_variant|MODERATE|ASH1|YKL185W|transcript|YKL185W|protein_coding|1/1|c.94C>T|p.Pro32Ser|94/1767|94/1767|32/588||	11
XI	98613	A	C	YKL183C-A	hypothetical protein	C|upstream_gene_variant|MODIFIER|YKL183C-A|YKL183C-A|transcript|YKL183C-A|protein_coding||c.-6T>G|||||6|,C|upstream_gene_variant|MODIFIER|LOT5|YKL183W|transcript|YKL183W|protein_coding||c.-108A>C|||||108|,C|downstream_gene_variant|MODIFIER|SPE1|YKL184W|transcript|YKL184W|protein_coding||c.*456A>C|||||456|,C|intergenic_region|MODIFIER|YKL183C-A-LOT5|YKL183C-A-YKL183W|intergenic_region|YKL183C-A-YK…	11
XI	108911	A	G	YKL180W	ribosomal 60S subunit protein L17A	G|upstream_gene_variant|MODIFIER|RPL17A|YKL180W|transcript|YKL180W|protein_coding||c.-358A>G|||||358|,G|downstream_gene_variant|MODIFIER|PRS1|YKL181W|transcript|YKL181W|protein_coding||c.*312A>G|||||312|,G|intergenic_region|MODIFIER|PRS1-RPL17A|YKL181W-YKL180W|intergenic_region|YKL181W-YKL180W|||n.108911A>G||||||	11
XI	113405	G	A	YKL178C	Ste3p	A|missense_variant|MODERATE|STE3|YKL178C|transcript|YKL178C|protein_coding|1/1|c.1223C>T|p.Thr408Met|1223/1413|1223/1413|408/470||,A|upstream_gene_variant|MODIFIER|COY1|YKL179C|transcript|YKL179C|protein_coding||c.-902C>T|||||902|,A|upstream_gene_variant|MODIFIER|YKL177W|YKL177W|transcript|YKL177W|protein_coding||c.-951G>A|||||951|	11
XI	115238	C	T	YKL178C	Ste3p	T|upstream_gene_variant|MODIFIER|STE3|YKL178C|transcript|YKL178C|protein_coding||c.-611G>A|||||611|,T|downstream_gene_variant|MODIFIER|YKL177W|YKL177W|transcript|YKL177W|protein_coding||c.*544C>T|||||544|,T|downstream_gene_variant|MODIFIER|LST4|YKL176C|transcript|YKL176C|protein_coding||c.*262G>A|||||262|,T|intergenic_region|MODIFIER|YKL177W-LST4|YKL177W-YKL176C|intergenic_region|YKL177W-YKL176C|…	11
XI	115888	C	G	YKL176C	Lst4p	G|missense_variant|MODERATE|LST4|YKL176C|transcript|YKL176C|protein_coding|1/1|c.2099G>C|p.Ser700Thr|2099/2487|2099/2487|700/828||	11
XI	120468	T	C	YKL174C	Tpo5p	C|missense_variant|MODERATE|TPO5|YKL174C|transcript|YKL174C|protein_coding|1/1|c.1769A>G|p.Glu590Gly|1769/1857|1769/1857|590/618||,C|downstream_gene_variant|MODIFIER|ZRT3|YKL175W|transcript|YKL175W|protein_coding||c.*164T>C|||||164|	11
XI	123581	T	C	YKL173W	U5 snRNP GTPase SNU114	C|synonymous_variant|LOW|SNU114|YKL173W|transcript|YKL173W|protein_coding|1/1|c.1065T>C|p.His355His|1065/3027|1065/3027|355/1008||	11
XI	126478	T	C	YKL172W	Ebp2p	C|synonymous_variant|LOW|EBP2|YKL172W|transcript|YKL172W|protein_coding|1/1|c.720T>C|p.Thr240Thr|720/1284|720/1284|240/427||,C|upstream_gene_variant|MODIFIER|NNK1|YKL171W|transcript|YKL171W|protein_coding||c.-997T>C|||||997|,C|downstream_gene_variant|MODIFIER|SNU114|YKL173W|transcript|YKL173W|protein_coding||c.*935T>C|||||935|	11
XI	127864	GGCG	AGCA,GGCA	YKL171W	protein kinase NNK1	AGCA|synonymous_variant|LOW|NNK1|YKL171W|transcript|YKL171W|protein_coding|1/1|c.390_393delGGCGinsAGCA|p.GlyAla130GlyAla|390/2787|390/2787|130/928||,GGCA|synonymous_variant|LOW|NNK1|YKL171W|transcript|YKL171W|protein_coding|1/1|c.393G>A|p.Ala131Ala|393/2787|393/2787|131/928||,AGCA|downstream_gene_variant|MODIFIER|EBP2|YKL172W|transcript|YKL172W|protein_coding||c.*822_*825delGGCGinsAGCA|||||822|,G…	11
XI	128362	C	A	YKL171W	protein kinase NNK1	A|synonymous_variant|LOW|NNK1|YKL171W|transcript|YKL171W|protein_coding|1/1|c.888C>A|p.Thr296Thr|888/2787|888/2787|296/928||	11
XI	129709	C	T	YKL171W	protein kinase NNK1	T|synonymous_variant|LOW|NNK1|YKL171W|transcript|YKL171W|protein_coding|1/1|c.2235C>T|p.Tyr745Tyr|2235/2787|2235/2787|745/928||,T|upstream_gene_variant|MODIFIER|MRPL38|YKL170W|transcript|YKL170W|protein_coding||c.-925C>T|||||925|,T|downstream_gene_variant|MODIFIER|YKL169C|YKL169C|transcript|YKL169C|protein_coding||c.*976G>A|||||976|	11
XI	134583	T	C	YKL166C	cAMP-dependent protein kinase catalytic subunit TPK3	C|missense_variant|MODERATE|TPK3|YKL166C|transcript|YKL166C|protein_coding|1/1|c.1123A>G|p.Arg375Gly|1123/1197|1123/1197|375/398||,C|upstream_gene_variant|MODIFIER|MRP49|YKL167C|transcript|YKL167C|protein_coding||c.-449A>G|||||449|	11
XI	141027	G	A	YKL165C	mannose-ethanolamine phosphotransferase MCD4	A|synonymous_variant|LOW|tE(UUC)K|tE(UUC)K|transcript|tE(UUC)K|protein_coding|1/1|c.63C>T|p.Pro21Pro|63/72|63/72|21/23||WARNING_TRANSCRIPT_NO_START_CODON,A|upstream_gene_variant|MODIFIER|MCD4|YKL165C|transcript|YKL165C|protein_coding||c.-336C>T|||||336|,A|downstream_gene_variant|MODIFIER|PIR1|YKL164C|transcript|YKL164C|protein_coding||c.*767C>T|||||767|	11
XI	141969	G	T	YKL164C	beta-1,3-glucan linked protein	T|missense_variant|MODERATE|PIR1|YKL164C|transcript|YKL164C|protein_coding|1/1|c.851C>A|p.Ala284Asp|851/1026|851/1026|284/341||,T|upstream_gene_variant|MODIFIER|tE(UUC)K|tE(UUC)K|transcript|tE(UUC)K|protein_coding||c.-880C>A|||||880|WARNING_TRANSCRIPT_NO_START_CODON	11
XI	143374	C	T	YKL164C	beta-1,3-glucan linked protein	T|upstream_gene_variant|MODIFIER|PIR1|YKL164C|transcript|YKL164C|protein_coding||c.-555G>A|||||555|,T|intergenic_region|MODIFIER|PIR1-PIR3|YKL164C-YKL163W|intergenic_region|YKL164C-YKL163W|||n.143374C>T||||||	11
XI	143468	A	C	YKL164C	beta-1,3-glucan linked protein	C|upstream_gene_variant|MODIFIER|PIR1|YKL164C|transcript|YKL164C|protein_coding||c.-649T>G|||||649|,C|upstream_gene_variant|MODIFIER|PIR3|YKL163W|transcript|YKL163W|protein_coding||c.-933A>C|||||933|,C|intergenic_region|MODIFIER|PIR1-PIR3|YKL164C-YKL163W|intergenic_region|YKL164C-YKL163W|||n.143468A>C||||||	11
XI	145211	A	G	YKL163W	beta-1,3-glucan linked protein	G|missense_variant|MODERATE|PIR3|YKL163W|transcript|YKL163W|protein_coding|1/1|c.811A>G|p.Ile271Val|811/978|811/978|271/325||,G|downstream_gene_variant|MODIFIER|YKL162C-A|YKL162C-A|transcript|YKL162C-A|protein_coding||c.*711T>C|||||711|	11
XI	147671	C	A	YKL162C	hypothetical protein	A|missense_variant|MODERATE|YKL162C|YKL162C|transcript|YKL162C|protein_coding|1/1|c.1168G>T|p.Asp390Tyr|1168/1209|1168/1209|390/402||	11
XI	149356	C	G	YKL162C	hypothetical protein	G|upstream_gene_variant|MODIFIER|YKL162C|YKL162C|transcript|YKL162C|protein_coding||c.-518G>C|||||518|,G|downstream_gene_variant|MODIFIER|KDX1|YKL161C|transcript|YKL161C|protein_coding||c.*30G>C|||||30|,G|intergenic_region|MODIFIER|YKL162C-KDX1|YKL162C-YKL161C|intergenic_region|YKL162C-YKL161C|||n.149356C>G||||||	11
XI	150247	AGCAG	TGCAA,TGCAG	YKL161C	putative protein kinase KDX1	TGCAA|missense_variant|MODERATE|KDX1|YKL161C|transcript|YKL161C|protein_coding|1/1|c.437_441delCTGCTinsTTGCA|p.SerAla146PheAla|441/1302|437/1302|146/433||,TGCAG|synonymous_variant|LOW|KDX1|YKL161C|transcript|YKL161C|protein_coding|1/1|c.441T>A|p.Ala147Ala|441/1302|441/1302|147/433||	11
XI	151724	ATTTC	CTTTT			CTTTT|intergenic_region|MODIFIER|KDX1-ELF1|YKL161C-YKL160W|intergenic_region|YKL161C-YKL160W|||n.151724_151728delATTTCinsCTTTT||||||	11
XI	151898	C	G			G|intergenic_region|MODIFIER|KDX1-ELF1|YKL161C-YKL160W|intergenic_region|YKL161C-YKL160W|||n.151898C>G||||||	11
XI	152314	C	T	YKL160W	Elf1p	T|upstream_gene_variant|MODIFIER|ELF1|YKL160W|transcript|YKL160W|protein_coding||c.-955C>T|||||955|,T|intergenic_region|MODIFIER|KDX1-ELF1|YKL161C-YKL160W|intergenic_region|YKL161C-YKL160W|||n.152314C>T||||||	11
XI	152399	C	G	YKL160W	Elf1p	G|upstream_gene_variant|MODIFIER|ELF1|YKL160W|transcript|YKL160W|protein_coding||c.-870C>G|||||870|,G|intergenic_region|MODIFIER|KDX1-ELF1|YKL161C-YKL160W|intergenic_region|YKL161C-YKL160W|||n.152399C>G||||||	11
XI	155519	G	C	YKL157W	metallo-aminopeptidase	C|intron_variant|MODIFIER|APE2|YKL157W|transcript|YKL157W|protein_coding|1/1|c.282-137G>C||||||WARNING_TRANSCRIPT_MULTIPLE_STOP_CODONS	11
XI	155692	G	A	YKL157W	metallo-aminopeptidase	A|synonymous_variant|LOW|APE2|YKL157W|transcript|YKL157W|protein_coding|2/2|c.318G>A|p.Ser106Ser|318/2858|318/2858|106/951||WARNING_TRANSCRIPT_MULTIPLE_STOP_CODONS	11
XI	156109	G	T	YKL157W	metallo-aminopeptidase	T|missense_variant|MODERATE|APE2|YKL157W|transcript|YKL157W|protein_coding|2/2|c.735G>T|p.Lys245Asn|735/2858|735/2858|245/951||WARNING_TRANSCRIPT_MULTIPLE_STOP_CODONS	11
XI	159446	T	G			G|upstream_gene_variant|MODIFIER|YKL156C-A|YKL156C-A|transcript|YKL156C-A|protein_coding||c.-355A>C|||||355|,G|downstream_gene_variant|MODIFIER|RPS27A|YKL156W|transcript|YKL156W|protein_coding||c.*234T>G|||||234|,G|downstream_gene_variant|MODIFIER|RSM22|YKL155C|transcript|YKL155C|protein_coding||c.*10A>C|||||10|,G|intergenic_region|MODIFIER|RPS27A-RSM22|YKL156W-YKL155C|intergenic_region|YKL156W-Y…	11
XI	162501	G	A	YKL154W	Signal recognition particle receptor subunit beta	A|missense_variant|MODERATE|tR(UCU)K|tR(UCU)K|transcript|tR(UCU)K|protein_coding|1/1|c.58C>T|p.Pro20Ser|58/72|58/72|20/23||WARNING_TRANSCRIPT_MULTIPLE_STOP_CODONS,A|downstream_gene_variant|MODIFIER|SRP102|YKL154W|transcript|YKL154W|protein_coding||c.*166G>A|||||166|	11
XI	162853	C	T			T|upstream_gene_variant|MODIFIER|tR(UCU)K|tR(UCU)K|transcript|tR(UCU)K|protein_coding||c.-295G>A|||||295|WARNING_TRANSCRIPT_MULTIPLE_STOP_CODONS,T|upstream_gene_variant|MODIFIER|YKL153W|YKL153W|transcript|YKL153W|protein_coding||c.-747C>T|||||747|,T|downstream_gene_variant|MODIFIER|SRP102|YKL154W|transcript|YKL154W|protein_coding||c.*518C>T|||||518|,T|downstream_gene_variant|MODIFIER|GPM1|YKL152C…	11
XI	167158	A	G	YKL150W	cytochrome-b5 reductase	G|synonymous_variant|LOW|MCR1|YKL150W|transcript|YKL150W|protein_coding|1/1|c.615A>G|p.Leu205Leu|615/909|615/909|205/302||,G|downstream_gene_variant|MODIFIER|DBR1|YKL149C|transcript|YKL149C|protein_coding||c.*454T>C|||||454|	11
XI	168338	A	G	YKL149C	RNA lariat debranching enzyme	G|synonymous_variant|LOW|DBR1|YKL149C|transcript|YKL149C|protein_coding|1/1|c.492T>C|p.Ala164Ala|492/1218|492/1218|164/405||,G|downstream_gene_variant|MODIFIER|MCR1|YKL150W|transcript|YKL150W|protein_coding||c.*886A>G|||||886|,G|downstream_gene_variant|MODIFIER|SDH1|YKL148C|transcript|YKL148C|protein_coding||c.*869T>C|||||869|	11
XI	168767	T	C	YKL149C	RNA lariat debranching enzyme	C|synonymous_variant|LOW|DBR1|YKL149C|transcript|YKL149C|protein_coding|1/1|c.63A>G|p.Lys21Lys|63/1218|63/1218|21/405||,C|downstream_gene_variant|MODIFIER|SDH1|YKL148C|transcript|YKL148C|protein_coding||c.*440A>G|||||440|	11
XI	168841	TAA	TA	YKL149C	RNA lariat debranching enzyme	TA|upstream_gene_variant|MODIFIER|DBR1|YKL149C|transcript|YKL149C|protein_coding||c.-14delT|||||14|,TA|downstream_gene_variant|MODIFIER|SDH1|YKL148C|transcript|YKL148C|protein_coding||c.*364delT|||||364|,TA|intergenic_region|MODIFIER|DBR1-SDH1|YKL149C-YKL148C|intergenic_region|YKL149C-YKL148C|||n.168843delA||||||	11
XI	168859	A	C	YKL149C	RNA lariat debranching enzyme	C|upstream_gene_variant|MODIFIER|DBR1|YKL149C|transcript|YKL149C|protein_coding||c.-30T>G|||||30|,C|downstream_gene_variant|MODIFIER|SDH1|YKL148C|transcript|YKL148C|protein_coding||c.*348T>G|||||348|,C|intergenic_region|MODIFIER|DBR1-SDH1|YKL149C-YKL148C|intergenic_region|YKL149C-YKL148C|||n.168859A>C||||||	11
XI	168931	C	A	YKL149C	RNA lariat debranching enzyme	A|upstream_gene_variant|MODIFIER|DBR1|YKL149C|transcript|YKL149C|protein_coding||c.-102G>T|||||102|,A|downstream_gene_variant|MODIFIER|SDH1|YKL148C|transcript|YKL148C|protein_coding||c.*276G>T|||||276|,A|intergenic_region|MODIFIER|DBR1-SDH1|YKL149C-YKL148C|intergenic_region|YKL149C-YKL148C|||n.168931C>A||||||	11
XI	168942	A	G	YKL149C	RNA lariat debranching enzyme	G|upstream_gene_variant|MODIFIER|DBR1|YKL149C|transcript|YKL149C|protein_coding||c.-113T>C|||||113|,G|downstream_gene_variant|MODIFIER|SDH1|YKL148C|transcript|YKL148C|protein_coding||c.*265T>C|||||265|,G|intergenic_region|MODIFIER|DBR1-SDH1|YKL149C-YKL148C|intergenic_region|YKL149C-YKL148C|||n.168942A>G||||||	11
XI	168974	G	A	YKL149C	RNA lariat debranching enzyme	A|upstream_gene_variant|MODIFIER|DBR1|YKL149C|transcript|YKL149C|protein_coding||c.-145C>T|||||145|,A|downstream_gene_variant|MODIFIER|SDH1|YKL148C|transcript|YKL148C|protein_coding||c.*233C>T|||||233|,A|intergenic_region|MODIFIER|DBR1-SDH1|YKL149C-YKL148C|intergenic_region|YKL149C-YKL148C|||n.168974G>A||||||	11
XI	168990	G	A	YKL149C	RNA lariat debranching enzyme	A|upstream_gene_variant|MODIFIER|DBR1|YKL149C|transcript|YKL149C|protein_coding||c.-161C>T|||||161|,A|downstream_gene_variant|MODIFIER|SDH1|YKL148C|transcript|YKL148C|protein_coding||c.*217C>T|||||217|,A|intergenic_region|MODIFIER|DBR1-SDH1|YKL149C-YKL148C|intergenic_region|YKL149C-YKL148C|||n.168990G>A||||||	11
XI	171423	C	T	YKL148C	succinate dehydrogenase flavoprotein subunit SDH1	T|upstream_gene_variant|MODIFIER|SDH1|YKL148C|transcript|YKL148C|protein_coding||c.-294G>A|||||294|,T|upstream_gene_variant|MODIFIER|AVT3|YKL146W|transcript|YKL146W|protein_coding||c.-360C>T|||||360|,T|downstream_gene_variant|MODIFIER|YKL147C|YKL147C|transcript|YKL147C|protein_coding||c.*128G>A|||||128|,T|intergenic_region|MODIFIER|SDH1-YKL147C|YKL148C-YKL147C|intergenic_region|YKL148C-YKL147C|||…	11
XI	172212	C	A	YKL146W	Avt3p	A|missense_variant|MODERATE|AVT3|YKL146W|transcript|YKL146W|protein_coding|1/1|c.430C>A|p.Pro144Thr|430/2079|430/2079|144/692||,A|upstream_gene_variant|MODIFIER|YKL147C|YKL147C|transcript|YKL147C|protein_coding||c.-44G>T|||||44|	11
XI	175041	T	A	YKL145W	proteasome regulatory particle base subunit RPT1	A|missense_variant|MODERATE|RPT1|YKL145W|transcript|YKL145W|protein_coding|1/1|c.829T>A|p.Ser277Thr|829/1404|829/1404|277/467||,A|synonymous_variant|LOW|YKL145W-A|YKL145W-A|transcript|YKL145W-A|protein_coding|1/1|c.84T>A|p.Gly28Gly|84/93|84/93|28/30||,A|downstream_gene_variant|MODIFIER|RPC25|YKL144C|transcript|YKL144C|protein_coding||c.*802A>T|||||802|	11
XI	175686	C	G	YKL145W	proteasome regulatory particle base subunit RPT1	G|downstream_gene_variant|MODIFIER|RPT1|YKL145W|transcript|YKL145W|protein_coding||c.*70C>G|||||70|,G|downstream_gene_variant|MODIFIER|YKL145W-A|YKL145W-A|transcript|YKL145W-A|protein_coding||c.*636C>G|||||636|,G|downstream_gene_variant|MODIFIER|RPC25|YKL144C|transcript|YKL144C|protein_coding||c.*157G>C|||||157|,G|intergenic_region|MODIFIER|RPT1-RPC25|YKL145W-YKL144C|intergenic_region|YKL145W-YKL…	11
XI	175727	A	C	YKL145W	proteasome regulatory particle base subunit RPT1	C|downstream_gene_variant|MODIFIER|RPT1|YKL145W|transcript|YKL145W|protein_coding||c.*111A>C|||||111|,C|downstream_gene_variant|MODIFIER|YKL145W-A|YKL145W-A|transcript|YKL145W-A|protein_coding||c.*677A>C|||||677|,C|downstream_gene_variant|MODIFIER|RPC25|YKL144C|transcript|YKL144C|protein_coding||c.*116T>G|||||116|,C|intergenic_region|MODIFIER|RPT1-RPC25|YKL145W-YKL144C|intergenic_region|YKL145W-Y…	11
XI	186624	A	G			G|missense_variant|MODERATE|YKL136W|YKL136W|transcript|YKL136W|protein_coding|1/1|c.209A>G|p.Asp70Gly|209/399|209/399|70/132||,G|missense_variant|MODERATE|APL2|YKL135C|transcript|YKL135C|protein_coding|1/1|c.2017T>C|p.Ser673Pro|2017/2181|2017/2181|673/726||,G|upstream_gene_variant|MODIFIER|MRPL31|YKL138C|transcript|YKL138C|protein_coding||c.-943T>C|||||943|,G|downstream_gene_variant|MODIFIER|CMC1…	11
XI	193459	G	A	YKL133C	hypothetical protein	A|upstream_gene_variant|MODIFIER|YKL133C|YKL133C|transcript|YKL133C|protein_coding||c.-389C>T|||||389|,A|downstream_gene_variant|MODIFIER|RMA1|YKL132C|transcript|YKL132C|protein_coding||c.*115C>T|||||115|,A|intergenic_region|MODIFIER|YKL133C-RMA1|YKL133C-YKL132C|intergenic_region|YKL133C-YKL132C|||n.193459G>A||||||	11
XI	193755	T	G	YKL132C	putative tetrahydrofolate synthase	G|missense_variant|MODERATE|RMA1|YKL132C|transcript|YKL132C|protein_coding|1/1|c.1112A>C|p.Asn371Thr|1112/1293|1112/1293|371/430||,G|upstream_gene_variant|MODIFIER|YKL133C|YKL133C|transcript|YKL133C|protein_coding||c.-685A>C|||||685|,G|upstream_gene_variant|MODIFIER|YKL131W|YKL131W|transcript|YKL131W|protein_coding||c.-723T>G|||||723|	11
XI	196676	G	A	YKL129C	myosin 3	A|synonymous_variant|LOW|MYO3|YKL129C|transcript|YKL129C|protein_coding|1/1|c.3492C>T|p.Leu1164Leu|3492/3819|3492/3819|1164/1272||,A|upstream_gene_variant|MODIFIER|SHE2|YKL130C|transcript|YKL130C|protein_coding||c.-648C>T|||||648|	11
XI	215128	T	A	YKL121W	Dgr2p	A|missense_variant|MODERATE|DGR2|YKL121W|transcript|YKL121W|protein_coding|1/1|c.987T>A|p.Phe329Leu|987/2559|987/2559|329/852||	11
XI	227319	CGTC	TGTT,TGTC	YKL112W	DNA-binding protein ABF1	TGTT|synonymous_variant|LOW|ABF1|YKL112W|transcript|YKL112W|protein_coding|1/1|c.750_753delCGTCinsTGTT|p.AlaVal250AlaVal|750/2196|750/2196|250/731||,TGTC|synonymous_variant|LOW|ABF1|YKL112W|transcript|YKL112W|protein_coding|1/1|c.750C>T|p.Ala250Ala|750/2196|750/2196|250/731||	11
XI	231907	T	A	YKL109W	transcription factor HAP4	A|upstream_gene_variant|MODIFIER|HAP4|YKL109W|transcript|YKL109W|protein_coding||c.-320T>A|||||320|,A|intergenic_region|MODIFIER|KTI12-HAP4|YKL110C-YKL109W|intergenic_region|YKL110C-YKL109W|||n.231907T>A||||||	11
XI	231921	A	G	YKL109W	transcription factor HAP4	G|upstream_gene_variant|MODIFIER|HAP4|YKL109W|transcript|YKL109W|protein_coding||c.-306A>G|||||306|,G|intergenic_region|MODIFIER|KTI12-HAP4|YKL110C-YKL109W|intergenic_region|YKL110C-YKL109W|||n.231921A>G||||||	11
XI	233705	C	T	YKL109W	transcription factor HAP4	T|synonymous_variant|LOW|HAP4|YKL109W|transcript|YKL109W|protein_coding|1/1|c.1479C>T|p.Ala493Ala|1479/1665|1479/1665|493/554||,T|upstream_gene_variant|MODIFIER|SLD2|YKL108W|transcript|YKL108W|protein_coding||c.-721C>T|||||721|	11
XI	233882	A	C	YKL109W	transcription factor HAP4	C|missense_variant|MODERATE|HAP4|YKL109W|transcript|YKL109W|protein_coding|1/1|c.1656A>C|p.Gln552His|1656/1665|1656/1665|552/554||,C|upstream_gene_variant|MODIFIER|SLD2|YKL108W|transcript|YKL108W|protein_coding||c.-544A>C|||||544|	11
XI	237591	C	T	YKL106W	aspartate transaminase AAT1	T|missense_variant|MODERATE|AAT1|YKL106W|transcript|YKL106W|protein_coding|1/1|c.56C>T|p.Ser19Leu|56/1356|56/1356|19/451||,T|upstream_gene_variant|MODIFIER|YKL106C-A|YKL106C-A|transcript|YKL106C-A|protein_coding||c.-325G>A|||||325|,T|downstream_gene_variant|MODIFIER|YKL107W|YKL107W|transcript|YKL107W|protein_coding||c.*521C>T|||||521|	11
XI	245818	T	C	YKL104C	glutamine--fructose-6-phosphate transaminase (isomerizing) GFA1	C|upstream_gene_variant|MODIFIER|GFA1|YKL104C|transcript|YKL104C|protein_coding||c.-445A>G|||||445|,C|downstream_gene_variant|MODIFIER|LAP4|YKL103C|transcript|YKL103C|protein_coding||c.*320A>G|||||320|,C|intergenic_region|MODIFIER|GFA1-LAP4|YKL104C-YKL103C|intergenic_region|YKL104C-YKL103C|||n.245818T>C||||||	11
XI	252511	T	A	YKL101W	protein kinase HSL1	A|missense_variant|MODERATE|HSL1|YKL101W|transcript|YKL101W|protein_coding|1/1|c.3592T>A|p.Trp1198Arg|3592/4557|3592/4557|1198/1518||	11
XI	253897	C	G	YKL100C	aspartic endopeptidase	G|missense_variant|MODERATE|YKL100C|YKL100C|transcript|YKL100C|protein_coding|1/1|c.1564G>C|p.Glu522Gln|1564/1764|1564/1764|522/587||,G|upstream_gene_variant|MODIFIER|YKL100W-A|YKL100W-A|transcript|YKL100W-A|protein_coding||c.-262C>G|||||262|,G|downstream_gene_variant|MODIFIER|HSL1|YKL101W|transcript|YKL101W|protein_coding||c.*421C>G|||||421|	11
XI	256758	GCAA	ACAG,GCAG	YKL099C	rRNA-processing protein UTP11	ACAG|upstream_gene_variant|MODIFIER|UTP11|YKL099C|transcript|YKL099C|protein_coding||c.-289_-286delTTGCinsCTGT|||||286|,GCAG|upstream_gene_variant|MODIFIER|UTP11|YKL099C|transcript|YKL099C|protein_coding||c.-289T>C|||||289|,ACAG|upstream_gene_variant|MODIFIER|MTC2|YKL098W|transcript|YKL098W|protein_coding||c.-12_-9delGCAAinsACAG|||||12|,GCAG|upstream_gene_variant|MODIFIER|MTC2|YKL098W|transcript|…	11
XI	258732	C	G			G|missense_variant|MODERATE|YKL097C|YKL097C|transcript|YKL097C|protein_coding|1/1|c.182G>C|p.Cys61Ser|182/411|182/411|61/136||,G|upstream_gene_variant|MODIFIER|CWP2|YKL096W-A|transcript|YKL096W-A|protein_coding||c.-521C>G|||||521|,G|downstream_gene_variant|MODIFIER|MTC2|YKL098W|transcript|YKL098W|protein_coding||c.*889C>G|||||889|,G|downstream_gene_variant|MODIFIER|YKL096C-B|YKL096C-B|transcript|…	11
XI	259027	A	G			G|upstream_gene_variant|MODIFIER|YKL097C|YKL097C|transcript|YKL097C|protein_coding||c.-114T>C|||||114|,G|upstream_gene_variant|MODIFIER|CWP2|YKL096W-A|transcript|YKL096W-A|protein_coding||c.-226A>G|||||226|,G|downstream_gene_variant|MODIFIER|YKL096C-B|YKL096C-B|transcript|YKL096C-B|protein_coding||c.*46T>C|||||46|,G|intergenic_region|MODIFIER|YKL097C-YKL096C-B|YKL097C-YKL096C-B|intergenic_region|…	11
XI	264880	T	C	YKL093W	Mbr1p	C|missense_variant|MODERATE|MBR1|YKL093W|transcript|YKL093W|protein_coding|1/1|c.92T>C|p.Leu31Ser|92/1020|92/1020|31/339||,C|downstream_gene_variant|MODIFIER|YJU3|YKL094W|transcript|YKL094W|protein_coding||c.*590T>C|||||590|	11
XI	265311	A	G	YKL093W	Mbr1p	G|missense_variant|MODERATE|MBR1|YKL093W|transcript|YKL093W|protein_coding|1/1|c.523A>G|p.Arg175Gly|523/1020|523/1020|175/339||,G|downstream_gene_variant|MODIFIER|BUD2|YKL092C|transcript|YKL092C|protein_coding||c.*834T>C|||||834|	11
XI	266439	G	A	YKL092C	Bud2p	A|synonymous_variant|LOW|BUD2|YKL092C|transcript|YKL092C|protein_coding|1/1|c.3021C>T|p.Ser1007Ser|3021/3315|3021/3315|1007/1104||,A|downstream_gene_variant|MODIFIER|MBR1|YKL093W|transcript|YKL093W|protein_coding||c.*631G>A|||||631|	11
XI	266726	T	C	YKL092C	Bud2p	C|missense_variant|MODERATE|BUD2|YKL092C|transcript|YKL092C|protein_coding|1/1|c.2734A>G|p.Ile912Val|2734/3315|2734/3315|912/1104||,C|downstream_gene_variant|MODIFIER|MBR1|YKL093W|transcript|YKL093W|protein_coding||c.*918T>C|||||918|	11
XI	266805	T	G	YKL092C	Bud2p	G|synonymous_variant|LOW|BUD2|YKL092C|transcript|YKL092C|protein_coding|1/1|c.2655A>C|p.Leu885Leu|2655/3315|2655/3315|885/1104||,G|downstream_gene_variant|MODIFIER|MBR1|YKL093W|transcript|YKL093W|protein_coding||c.*997T>G|||||997|	11
XI	276625	T	C	YKL088W	phosphopantothenoylcysteine decarboxylase complex subunit CAB3	C|missense_variant|MODERATE|CAB3|YKL088W|transcript|YKL088W|protein_coding|1/1|c.1343T>C|p.Ile448Thr|1343/1716|1343/1716|448/571||,C|downstream_gene_variant|MODIFIER|CYT2|YKL087C|transcript|YKL087C|protein_coding||c.*564A>G|||||564|	11
XI	281117	T	C			C|missense_variant|MODERATE|YKL083W|YKL083W|transcript|YKL083W|protein_coding|1/1|c.197T>C|p.Phe66Ser|197/615|197/615|66/204||,C|missense_variant|MODERATE|RRP14|YKL082C|transcript|YKL082C|protein_coding|1/1|c.1213A>G|p.Lys405Glu|1213/1305|1213/1305|405/434||,C|downstream_gene_variant|MODIFIER|MDH1|YKL085W|transcript|YKL085W|protein_coding||c.*990T>C|||||990|,C|downstream_gene_variant|MODIFIER|HOT…	11
XI	287026	T	C	YKL079W	Smy1p	C|missense_variant|MODERATE|SMY1|YKL079W|transcript|YKL079W|protein_coding|1/1|c.424T>C|p.Phe142Leu|424/1971|424/1971|142/656||,C|downstream_gene_variant|MODIFIER|VMA5|YKL080W|transcript|YKL080W|protein_coding||c.*818T>C|||||818|	11
XI	287848	T	C	YKL079W	Smy1p	C|missense_variant|MODERATE|SMY1|YKL079W|transcript|YKL079W|protein_coding|1/1|c.1246T>C|p.Ser416Pro|1246/1971|1246/1971|416/656||,C|upstream_gene_variant|MODIFIER|DHR2|YKL078W|transcript|YKL078W|protein_coding||c.-997T>C|||||997|	11
XI	288587	C	T	YKL078W	RNA helicase	T|upstream_gene_variant|MODIFIER|DHR2|YKL078W|transcript|YKL078W|protein_coding||c.-258C>T|||||258|,T|downstream_gene_variant|MODIFIER|SMY1|YKL079W|transcript|YKL079W|protein_coding||c.*14C>T|||||14|,T|intergenic_region|MODIFIER|SMY1-DHR2|YKL079W-YKL078W|intergenic_region|YKL079W-YKL078W|||n.288587C>T||||||	11
XI	290512	A	G	YKL078W	RNA helicase	G|synonymous_variant|LOW|DHR2|YKL078W|transcript|YKL078W|protein_coding|1/1|c.1668A>G|p.Leu556Leu|1668/2208|1668/2208|556/735||,G|upstream_gene_variant|MODIFIER|YKL077W|YKL077W|transcript|YKL077W|protein_coding||c.-941A>G|||||941|	11
XI	299316	G	A	YKL072W	Stb6p	A|upstream_gene_variant|MODIFIER|STB6|YKL072W|transcript|YKL072W|protein_coding||c.-266G>A|||||266|,A|downstream_gene_variant|MODIFIER|LHS1|YKL073W|transcript|YKL073W|protein_coding||c.*241G>A|||||241|,A|intergenic_region|MODIFIER|LHS1-STB6|YKL073W-YKL072W|intergenic_region|YKL073W-YKL072W|||n.299316G>A||||||	11
XI	301176	T	C	YKL072W	Stb6p	C|missense_variant|MODERATE|STB6|YKL072W|transcript|YKL072W|protein_coding|1/1|c.1595T>C|p.Leu532Pro|1595/2301|1595/2301|532/766||	11
XI	310645	T	A	YKL068W	FG-nucleoporin NUP100	A|missense_variant|MODERATE|NUP100|YKL068W|transcript|YKL068W|protein_coding|1/1|c.447T>A|p.Asn149Lys|447/2880|447/2880|149/959||	11
XI	315314	T	C			C|missense_variant|MODERATE|YKL066W|YKL066W|transcript|YKL066W|protein_coding|1/1|c.34T>C|p.Phe12Leu|34/444|34/444|12/147||,C|upstream_gene_variant|MODIFIER|YKL065W-A|YKL065W-A|transcript|YKL065W-A|protein_coding||c.-640T>C|||||640|,C|downstream_gene_variant|MODIFIER|YNK1|YKL067W|transcript|YKL067W|protein_coding||c.*41T>C|||||41|	11
XI	324942	C	T	YKL062W	stress-responsive transcriptional activator MSN4	T|missense_variant|MODERATE|MSN4|YKL062W|transcript|YKL062W|protein_coding|1/1|c.1715C>T|p.Pro572Leu|1715/1893|1715/1893|572/630||,T|upstream_gene_variant|MODIFIER|BLI1|YKL061W|transcript|YKL061W|protein_coding||c.-829C>T|||||829|	11
XI	327302	G	A	YKL060C	fructose-bisphosphate aldolase FBA1	A|synonymous_variant|LOW|FBA1|YKL060C|transcript|YKL060C|protein_coding|1/1|c.186C>T|p.Thr62Thr|186/1080|186/1080|62/359||,A|downstream_gene_variant|MODIFIER|MPE1|YKL059C|transcript|YKL059C|protein_coding||c.*816C>T|||||816|	11
XI	337851	C	A	YKL054C	DNA damage-responsive RNA polymerase-degradation factor DEF1	A|missense_variant|MODERATE|DEF1|YKL054C|transcript|YKL054C|protein_coding|1/1|c.903G>T|p.Glu301Asp|903/2217|903/2217|301/738||	11
XI	362263	C	T	YKL040C	Nfu1p	T|upstream_gene_variant|MODIFIER|NFU1|YKL040C|transcript|YKL040C|protein_coding||c.-435G>A|||||435|,T|upstream_gene_variant|MODIFIER|PTM1|YKL039W|transcript|YKL039W|protein_coding||c.-359C>T|||||359|,T|intergenic_region|MODIFIER|NFU1-PTM1|YKL040C-YKL039W|intergenic_region|YKL040C-YKL039W|||n.362263C>T||||||	11
XI	371905	G	A	YKL034W	ubiquitin-protein ligase TUL1	A|missense_variant|MODERATE|TUL1|YKL034W|transcript|YKL034W|protein_coding|1/1|c.77G>A|p.Gly26Asp|77/2277|77/2277|26/758||,A|downstream_gene_variant|MODIFIER|UGP1|YKL035W|transcript|YKL035W|protein_coding||c.*515G>A|||||515|	11
XI	388135	A	T	YKL027W	tRNA threonylcarbamoyladenosine dehydratase	T|missense_variant|MODERATE|YKL027W|YKL027W|transcript|YKL027W|protein_coding|1/1|c.574A>T|p.Thr192Ser|574/1344|574/1344|192/447||,T|downstream_gene_variant|MODIFIER|TFA1|YKL028W|transcript|YKL028W|protein_coding||c.*929A>T|||||929|	11
XI	390256	C	G	YKL025C	Pan3p	G|missense_variant|MODERATE|PAN3|YKL025C|transcript|YKL025C|protein_coding|1/1|c.2024G>C|p.Arg675Pro|2024/2040|2024/2040|675/679||,G|upstream_gene_variant|MODIFIER|GPX1|YKL026C|transcript|YKL026C|protein_coding||c.-373G>C|||||373|	11
XI	390487	A	T	YKL025C	Pan3p	T|missense_variant|MODERATE|PAN3|YKL025C|transcript|YKL025C|protein_coding|1/1|c.1793T>A|p.Ile598Lys|1793/2040|1793/2040|598/679||,T|upstream_gene_variant|MODIFIER|GPX1|YKL026C|transcript|YKL026C|protein_coding||c.-604T>A|||||604|	11
XI	391170	A	G	YKL025C	Pan3p	G|synonymous_variant|LOW|PAN3|YKL025C|transcript|YKL025C|protein_coding|1/1|c.1110T>C|p.Ser370Ser|1110/2040|1110/2040|370/679||	11
XI	408277	T	G	YKL016C	F1F0 ATP synthase subunit d	G|upstream_gene_variant|MODIFIER|ATP7|YKL016C|transcript|YKL016C|protein_coding||c.-288A>C|||||288|,G|upstream_gene_variant|MODIFIER|PUT3|YKL015W|transcript|YKL015W|protein_coding||c.-267T>G|||||267|,G|intergenic_region|MODIFIER|ATP7-PUT3|YKL016C-YKL015W|intergenic_region|YKL016C-YKL015W|||n.408277T>G||||||	11
XI	411081	C	T	YKL015W	Put3p	T|synonymous_variant|LOW|PUT3|YKL015W|transcript|YKL015W|protein_coding|1/1|c.2538C>T|p.Asn846Asn|2538/2940|2538/2940|846/979||,T|downstream_gene_variant|MODIFIER|URB1|YKL014C|transcript|YKL014C|protein_coding||c.*538G>A|||||538|	11
XI	421225	CTTTTTTA	CTTTTTTTA,CTTTTTCA	YKL011C	cruciform cutting endonuclease	CTTTTTCA|upstream_gene_variant|MODIFIER|CCE1|YKL011C|transcript|YKL011C|protein_coding||c.-15A>G|||||15|,CTTTTTTTA|upstream_gene_variant|MODIFIER|CCE1|YKL011C|transcript|YKL011C|protein_coding||c.-16_-15insA|||||16|,CTTTTTCA|downstream_gene_variant|MODIFIER|UFD4|YKL010C|transcript|YKL010C|protein_coding||c.*193A>G|||||193|,CTTTTTTTA|downstream_gene_variant|MODIFIER|UFD4|YKL010C|transcript|YKL010C…	11
XI	436838	A	G	YKL002W	ESCRT-III subunit protein DID4	G|upstream_gene_variant|MODIFIER|DID4|YKL002W|transcript|YKL002W|protein_coding||c.-940A>G|||||940|,G|downstream_gene_variant|MODIFIER|AUR1|YKL004W|transcript|YKL004W|protein_coding||c.*53A>G|||||53|,G|downstream_gene_variant|MODIFIER|MRP17|YKL003C|transcript|YKL003C|protein_coding||c.*259T>C|||||259|,G|intergenic_region|MODIFIER|AUR1-MRP17|YKL004W-YKL003C|intergenic_region|YKL004W-YKL003C|||n.43…	11
XI	441855	T	C	YKR001C	dynamin-like GTPase VPS1	C|missense_variant|MODERATE|VPS1|YKR001C|transcript|YKR001C|protein_coding|1/1|c.868A>G|p.Ile290Val|868/2115|868/2115|290/704||	11
XI	444187	C	G	YKR002W	polynucleotide adenylyltransferase PAP1	G|missense_variant|MODERATE|PAP1|YKR002W|transcript|YKR002W|protein_coding|1/1|c.956C>G|p.Ser319Cys|956/1707|956/1707|319/568||	11
XI	470313	T	C	YKR016W	Mic60p	C|synonymous_variant|LOW|FCJ1|YKR016W|transcript|YKR016W|protein_coding|1/1|c.597T>C|p.Asn199Asn|597/1623|597/1623|199/540||	11
XI	474702	G	A	YKR018C	hypothetical protein	A|missense_variant|MODERATE|YKR018C|YKR018C|transcript|YKR018C|protein_coding|1/1|c.1199C>T|p.Ala400Val|1199/2178|1199/2178|400/725||	11
XI	496369	T	C	YKR028W	Sap190p	C|missense_variant|MODERATE|SAP190|YKR028W|transcript|YKR028W|protein_coding|1/1|c.2113T>C|p.Tyr705His|2113/3102|2113/3102|705/1033||	11
XI	499019	T	A	YKR029C	histone-binding protein SET3	A|missense_variant|MODERATE|SET3|YKR029C|transcript|YKR029C|protein_coding|1/1|c.815A>T|p.Tyr272Phe|815/2256|815/2256|272/751||	11
XI	503706	T	C	YKR031C	phospholipase D	C|missense_variant|MODERATE|SPO14|YKR031C|transcript|YKR031C|protein_coding|1/1|c.2690A>G|p.Tyr897Cys|2690/5052|2690/5052|897/1683||	11
XI	506201	C	T	YKR031C	phospholipase D	T|synonymous_variant|LOW|SPO14|YKR031C|transcript|YKR031C|protein_coding|1/1|c.195G>A|p.Lys65Lys|195/5052|195/5052|65/1683||,T|upstream_gene_variant|MODIFIER|YKR032W|YKR032W|transcript|YKR032W|protein_coding||c.-316C>T|||||316|,T|upstream_gene_variant|MODIFIER|DAL80|YKR034W|transcript|YKR034W|protein_coding||c.-697C>T|||||697|,T|downstream_gene_variant|MODIFIER|YKR033C|YKR033C|transcript|YKR033C|…	11
XI	513130	T	G	YKR038C	tRNA N6-adenosine threonylcarbamoyltransferase	G|missense_variant|MODERATE|KAE1|YKR038C|transcript|YKR038C|protein_coding|1/1|c.30A>C|p.Lys10Asn|30/1161|30/1161|10/386||,G|downstream_gene_variant|MODIFIER|tD(GUC)K|tD(GUC)K|transcript|tD(GUC)K|protein_coding||c.*202A>C|||||202|WARNING_TRANSCRIPT_NO_START_CODON	11
XI	527215	G	A	YKR049C	putative redox protein	A|missense_variant|MODERATE|FMP46|YKR049C|transcript|YKR049C|protein_coding|1/1|c.17C>T|p.Thr6Ile|17/402|17/402|6/133||,A|upstream_gene_variant|MODIFIER|NAP1|YKR048C|transcript|YKR048C|protein_coding||c.-575C>T|||||575|,A|upstream_gene_variant|MODIFIER|TRK2|YKR050W|transcript|YKR050W|protein_coding||c.-600G>A|||||600|	11
XI	540146	G	A	YKR054C	dynein heavy chain	A|missense_variant|MODERATE|DYN1|YKR054C|transcript|YKR054C|protein_coding|1/1|c.7780C>T|p.Arg2594Cys|7780/12279|7780/12279|2594/4092||	11
XI	540681	G	A	YKR054C	dynein heavy chain	A|synonymous_variant|LOW|DYN1|YKR054C|transcript|YKR054C|protein_coding|1/1|c.7245C>T|p.Ile2415Ile|7245/12279|7245/12279|2415/4092||	11
XI	543702	A	G	YKR054C	dynein heavy chain	G|synonymous_variant|LOW|DYN1|YKR054C|transcript|YKR054C|protein_coding|1/1|c.4224T>C|p.Asp1408Asp|4224/12279|4224/12279|1408/4092||	11
XI	543932	G	A	YKR054C	dynein heavy chain	A|synonymous_variant|LOW|DYN1|YKR054C|transcript|YKR054C|protein_coding|1/1|c.3994C>T|p.Leu1332Leu|3994/12279|3994/12279|1332/4092||	11
XI	547076	C	T	YKR054C	dynein heavy chain	T|missense_variant|MODERATE|DYN1|YKR054C|transcript|YKR054C|protein_coding|1/1|c.850G>A|p.Ala284Thr|850/12279|850/12279|284/4092||	11
XI	550022	A	T	YKR056W	Trm2p	T|missense_variant|MODERATE|TRM2|YKR056W|transcript|YKR056W|protein_coding|1/1|c.575A>T|p.Glu192Val|575/1920|575/1920|192/639||,T|downstream_gene_variant|MODIFIER|RHO4|YKR055W|transcript|YKR055W|protein_coding||c.*931A>T|||||931|	11
XI	550152	G	A	YKR056W	Trm2p	A|missense_variant|MODERATE|TRM2|YKR056W|transcript|YKR056W|protein_coding|1/1|c.705G>A|p.Met235Ile|705/1920|705/1920|235/639||	11
XI	550603	A	T	YKR056W	Trm2p	T|missense_variant|MODERATE|TRM2|YKR056W|transcript|YKR056W|protein_coding|1/1|c.1156A>T|p.Ile386Phe|1156/1920|1156/1920|386/639||	11
XI	552474	A	C	YKR058W	glycogenin glucosyltransferase GLG1	C|upstream_gene_variant|MODIFIER|GLG1|YKR058W|transcript|YKR058W|protein_coding||c.-296A>C|||||296|,C|downstream_gene_variant|MODIFIER|RPS21A|YKR057W|transcript|YKR057W|protein_coding||c.*232A>C|||||232|,C|intergenic_region|MODIFIER|RPS21A-GLG1|YKR057W-YKR058W|intergenic_region|YKR057W-YKR058W|||n.552474A>C||||||	11
XI	552751	G	A	YKR058W	glycogenin glucosyltransferase GLG1	A|upstream_gene_variant|MODIFIER|GLG1|YKR058W|transcript|YKR058W|protein_coding||c.-19G>A|||||19|,A|downstream_gene_variant|MODIFIER|RPS21A|YKR057W|transcript|YKR057W|protein_coding||c.*509G>A|||||509|,A|intergenic_region|MODIFIER|RPS21A-GLG1|YKR057W-YKR058W|intergenic_region|YKR057W-YKR058W|||n.552751G>A||||||	11
XI	554174	A	G	YKR058W	glycogenin glucosyltransferase GLG1	G|missense_variant|MODERATE|GLG1|YKR058W|transcript|YKR058W|protein_coding|1/1|c.1405A>G|p.Ser469Gly|1405/1851|1405/1851|469/616||,G|upstream_gene_variant|MODIFIER|TIF1|YKR059W|transcript|YKR059W|protein_coding||c.-813A>G|||||813|	11
XI	558621	C	T	YKR061W	mannosyltransferase KTR2	T|synonymous_variant|LOW|KTR2|YKR061W|transcript|YKR061W|protein_coding|1/1|c.945C>T|p.Gly315Gly|945/1278|945/1278|315/425||,T|downstream_gene_variant|MODIFIER|snR42|snR42|transcript|snR42|snoRNA||n.*395G>A|||||395|	11
XI	563351	GAAAAAAT	GAAAAAAAT	YKR064W	Oaf3p	GAAAAAAAT|frameshift_variant|HIGH|OAF3|YKR064W|transcript|YKR064W|protein_coding|1/1|c.811dupA|p.Ile271fs|812/2592|812/2592|271/863||	11
XI	563947	A	G	YKR064W	Oaf3p	G|synonymous_variant|LOW|OAF3|YKR064W|transcript|YKR064W|protein_coding|1/1|c.1401A>G|p.Gln467Gln|1401/2592|1401/2592|467/863||	11
XI	567666	T	C	YKR066C	cytochrome-c peroxidase	C|upstream_gene_variant|MODIFIER|CCP1|YKR066C|transcript|YKR066C|protein_coding||c.-468A>G|||||468|,C|upstream_gene_variant|MODIFIER|GPT2|YKR067W|transcript|YKR067W|protein_coding||c.-252T>C|||||252|,C|intergenic_region|MODIFIER|CCP1-GPT2|YKR066C-YKR067W|intergenic_region|YKR066C-YKR067W|||n.567666T>C||||||	11
[truncated: 958 more rows]
