# Supplementary material for: Whole-Genome Analysis of Three Yeast Strains Used for Production of Sherry-Like Wines Revealed Genetic Traits Specific to Flor Yeasts
Source: Front Microbiol. 2018 May 15;9:965. doi: 10.3389/fmicb.2018.00965 (PMC5962777; doi:10.3389/fmicb.2018.00965)
Supplement: Supplementary file 3 [file Table_3.XLS]

## Sheet: Description
	This file contains information about genes lost and gained in flor yeast strains compared to the reference S288C genome
	Sheet "Genes lost" contains a list of S288C genes genes miissing in the three genome
	Sheet "Non-ref loci" contains a list of non-reference loci found in the genomes of three flor strains
	Sheet "Genes gained" contains a list of genes missing in S288C genome

## Sheet: Gnees lost
Gene > Systematic Name	Gene > Standard Name		Gene > Brief Description
YAL063C-A			Putative protein of unknown function
YAL064C-A	TDA8		Putative protein of unknown function
YAL064W			Protein of unknown function
YAR009C			Retrotransposon TYA Gag and TYB Pol genes
YAR010C			Retrotransposon TYA Gag gene co-transcribed with TYB Pol
YBL005W-B			Retrotransposon TYA Gag and TYB Pol genes
YBR012W-A			Retrotransposon TYA Gag gene co-transcribed with TYB Pol
YBR012W-B			Retrotransposon TYA Gag and TYB Pol genes
YDR098C-A			Retrotransposon TYA Gag gene co-transcribed with TYB Pol
YDR098C-B			Retrotransposon TYA Gag and TYB Pol genes
YDR210C-C			Retrotransposon TYA Gag gene co-transcribed with TYB Pol
YDR210C-D			Retrotransposon TYA Gag and TYB Pol genes
YDR261C-C			Retrotransposon TYA Gag gene co-transcribed with TYB Pol
YDR261C-D			Retrotransposon TYA Gag and TYB Pol genes
YDR316W-A			Retrotransposon TYA Gag gene co-transcribed with TYB Pol
YDR316W-B			Retrotransposon TYA Gag and TYB Pol genes
YDR365W-A			Retrotransposon TYA Gag gene co-transcribed with TYB Pol
YDR365W-B			Retrotransposon TYA Gag and TYB Pol genes
YER137C-A			Retrotransposon TYA Gag gene co-transcribed with TYB Pol
YER138C			Retrotransposon TYA Gag and TYB Pol genes
YER138W-A			Putative protein of unknown function
YER159C-A			Retrotransposon TYA Gag gene co-transcribed with TYB Pol
YER160C			Retrotransposon TYA Gag and TYB Pol genes
YGR027W-A			Retrotransposon TYA Gag gene co-transcribed with TYB Pol
YGR027W-B			Retrotransposon TYA Gag and TYB Pol genes
YGR038C-A			Retrotransposon TYA Gag gene co-transcribed with TYB Pol
YGR038C-B			Retrotransposon TYA Gag and TYB Pol genes
YGR109W-A			Retrotransposon TYA Gag gene co-transcribed with TYB Pol
YGR109W-B			Retrotransposon TYA Gag and TYB Pol genes
YGR161C-C			Retrotransposon TYA Gag gene co-transcribed with TYB Pol
YGR161C-D			Retrotransposon TYA Gag and TYB Pol genes
YGR288W	MAL13		MAL-activator protein
YGR289C	MAL11		High-affinity maltose transporter (alpha-glucoside transporter)
YHL009W-A			Retrotransposon TYA Gag gene co-transcribed with TYB Pol
YHL009W-B			Retrotransposon TYA Gag and TYB Pol genes
YHR212W-A			Pseudogenic fragment with similarity to flocculins
YIL014C-A			Putative protein of unknown function
YIL082W-A			Retrotransposon TYA Gag and TYB Pol genes
YJL113W			Retrotransposon TYA Gag and TYB Pol genes
YJL114W			Retrotransposon TYA Gag gene co-transcribed with TYB Pol
YJR026W			Retrotransposon TYA Gag gene co-transcribed with TYB Pol
YJR027W			Retrotransposon TYA Gag and TYB Pol genes
YJR028W			Retrotransposon TYA Gag gene co-transcribed with TYB Pol
YJR029W			Retrotransposon TYA Gag and TYB Pol genes
YLR035C-A			Retrotransposon TYA Gag and TYB Pol genes
YLR155C	ASP3-1		Cell-wall L-asparaginase II involved in asparagine catabolism
YLR156W			Putative protein of unknown function
YLR157C	ASP3-2		Cell-wall L-asparaginase II involved in asparagine catabolism
YLR157C-A			Retrotransposon TYA Gag gene co-transcribed with TYB Pol
YLR157C-B			Retrotransposon TYA Gag and TYB Pol genes
YLR157W-D			Putative protein of unknown function
YLR157W-E			Putative protein of unknown function identified by gene-trapping
YLR158C	ASP3-3		Cell-wall L-asparaginase II involved in asparagine catabolism
YLR159C-A			Putative protein of unknown function
YLR159W			Putative protein of unknown function
YLR160C	ASP3-4		Cell-wall L-asparaginase II involved in asparagine catabolism
YLR161W			Putative protein of unknown function
YLR162W			Protein of unknown function
YLR227W-A			Retrotransposon TYA Gag gene co-transcribed with TYB Pol
YLR227W-B			Retrotransposon TYA Gag and TYB Pol genes
YML039W			Retrotransposon TYA Gag and TYB Pol genes
YML040W			Retrotransposon TYA Gag gene co-transcribed with TYB Pol
YML045W			Retrotransposon TYA Gag and TYB Pol genes
YML045W-A			Retrotransposon TYA Gag gene co-transcribed with TYB Pol
YMR045C			Retrotransposon TYA Gag and TYB Pol genes
YMR050C			Retrotransposon TYA Gag and TYB Pol genes
YMR051C			Retrotransposon TYA Gag gene co-transcribed with TYB Pol
YNL054W-A			Retrotransposon TYA Gag gene co-transcribed with TYB Pol
YNL054W-B			Retrotransposon TyB Gag-Pol protein
YNL284C-A			Retrotransposon TYA Gag gene co-transcribed with TYB Pol
YNL284C-B			Retrotransposon TYA Gag and TYB Pol genes
YOL103W-A			Retrotransposon TYA Gag gene co-transcribed with TYB Pol
YOL103W-B			Retrotransposon TYA Gag and TYB Pol genes
YOR142W-A			Retrotransposon TYA Gag gene co-transcribed with TYB Pol
YOR142W-B			Retrotransposon TYA Gag and TYB Pol genes
YOR381W-A			Putative protein of unknown function
YOR382W	FIT2		Mannoprotein that is incorporated into the cell wall, facilitator of iron transport
YOR383C	FIT3		Mannoprotein that is incorporated into the cell wall, facilitator of iron transport
YOR384W	FRE5		Ferric reductase with similarity to Fre2p
YOR385W			Putative protein of unknown function
YOR386W	PHR1		DNA photolyase involved in photoreactivation
YOR387C			Putative protein of unknown function
YPL060C-A			Retrotransposon TyA Gag protein
YPL257W			Putative protein of unknown function
YPL257W-A			Retrotransposon TYA Gag gene co-transcribed with TYB Pol
YPL257W-B			Retrotransposon TYA Gag and TYB Pol genes
YPR137C-A			Retrotransposon TYA Gag gene co-transcribed with TYB Pol
YPR137C-B			Retrotransposon TYA Gag and TYB Pol genes
YPR158C-C			Retrotransposon TYA Gag gene co-transcribed with TYB Pol
YPR158C-D			Retrotransposon TYA Gag and TYB Pol genes
YPR158W-A			Retrotransposon TYA Gag gene co-transcribed with TYB Pol
YPR158W-B			Retrotransposon TYA Gag and TYB Pol genes

## Sheet: Non-ref loci
Region (missing in S288C)	Length (bp)		Coverage in flor strains (%)*
			I-30	I-329	I-566
Sc_unk_2micron	6318		1	0.0672681	1
Sc_YJM789_chr1R-cluster	3596		0	0	0.0645161
Sc_EC1118_chr6L-cluster	37647		0	0	0.0006906
Sc_JAY291_chr6L-cluster	19352		0.241732	0.182203	0.242094
Sc_unk_killertoxin	891		1	0	1
Sc_QA23_chr12-circle	14829		1	0	0
Sp_unk_tyrosine-permease	1314		0	0	0
Sc_RM11-1a_asparticprotease-cluster	7673		0	0	0.0321908
Sc_EC1118_chr15-cluster	59139		0	0	0.001116
Sc_AWRI796_arylalcohol-cluster	46053		0.27616	0.267388	0.281458
Sc_unk_RTM1-cluster	3993		0	0	0.220386
Sc_EC1118_1M36-cluster	2102		1	1	0.738344
Sc_YJM789_YJM-GNAT	438		0	0	0
Sc_1278b_MPR1	690		1	1	1
Sc_K7_AWA1	5142		0.767406	0.785103	0.826527
Sc_K7_BIO6	1023		0	0	0
Sc_K7_BIO1	813		0	0	0.0246002
Sc_K7_EHL	1134		0	0	0
Sc_K7_chrIV-cluster	7390		0.827064	0.869147	0.890528
Sc_Y10_Irc7paralog	6365		0.159466	0.168421	0.143912
Sc_PW5_AFDC01000160.1	3616		0	0	0.005531
Sc_PW5_AFDC01000161.1	4686		0	0	0.0089629
Sc_PW5_AFDC01000162.1	5649		0	0.0035404	0
Sc_PW5_AFDC01000089.1:1-5465	5465		0.05215	0.0863678	0.112717
Sc_PW5_AFDC01001065.1:1-8000	8000		0.005875	0.007375	0.031375
* estimated by mapping of Illumina reads

## Sheet: Genes gained
Gnee ID	Length, bp.	Annotation	Assignment to known non-refrence regions	Best BLASTN hit
I--30
C4S55_1087	741	hypothetical protein		R103_P20001 [Saccharomyces cerevisiae R103]
C4S55_1405	690	acetyl-transferase Mpr1	Sc_1278b_MPR1	Mpr1p [Saccharomyces cerevisiae EC1118]
C4S55_1482	1263	hypothetical protein	Sc_QA23_chr12-circle	KO01_00868 [Saccharomyces sp. 'boulardii']
C4S55_1483	1962	Transcriptional factor Put3p	Sc_QA23_chr12-circle	C1Q_05654 [Saccharomyces cerevisiae JAY291]
C4S55_1484	3864	5-oxoprolinase	Sc_QA23_chr12-circle	EC1118_1N26_0012p [Saccharomyces cerevisiae EC1118]
C4S55_1485	1512	Nicotinic acid plasma membrane transporter Tna1p	Sc_QA23_chr12-circle	EC1118_1N26_0023p [Saccharomyces cerevisiae EC1118]
C4S55_1486	1182	Flo11p-like protein	Sc_QA23_chr12-circle	EC1118_1N26_0034p [Saccharomyces cerevisiae EC1118]
C4S55_3641	891	killer toxin	Sc_unk_killertoxin	killer toxin [Saccharomyces cerevisiae YJM789]
C4S55_3961	666	hypothetical protein	Sc_EC1118_1M36-cluster	VIN7_5252 [Saccharomyces cerevisiae x Saccharomyces kudriavzevii VIN7]
C4S55_5326	759	Rep2p	Sc_unk_2micron	Rep2p (plasmid) [Saccharomyces cerevisiae YJM1415]
C4S55_5329	318	hypothetical protein		EC1118_1M36_0034p [Saccharomyces cerevisiae EC1118]
I-329
C4S56_1515	318	hypothetical protein		EC1118_1M36_0034p [Saccharomyces cerevisiae EC1118]
C4S56_1537	741	hypothetical protein		R103_P20001 [Saccharomyces cerevisiae R103]
C4S56_4549	690	acetyl-transferase Mpr1	Sc_1278b_MPR1	Mpr1p [Saccharomyces cerevisiae EC1118]
C4S56_5342	312	hypothetical protein		EC1118_1M36_0045p
I-566
C4S57_0931	891	killer toxin	Sc_unk_killertoxin	killer toxin [Saccharomyces cerevisiae YJM789]
C4S57_0992	741	hypothetical protein		R103_P20001 [Saccharomyces cerevisiae R103]
C4S57_5057	666	hypothetical protein	Sc_EC1118_1M36-cluster	VIN7_5252 [Saccharomyces cerevisiae x Saccharomyces kudriavzevii VIN7]
C4S57_5164	690	acetyl-transferase Mpr1	Sc_1278b_MPR1	Mpr1p [Saccharomyces cerevisiae EC1118]
C4S57_5229	759	Rep2p	Sc_unk_2micron	Rep2p (plasmid) [Saccharomyces cerevisiae YJM1415]
C4S57_5290	273	hypothetical protein		flocculation protein FLO1-like [Saccoglossus kowalevskii] (fragment)
