# Supplementary material for: Whole-Genome Analysis of Three Yeast Strains Used for Production of Sherry-Like Wines Revealed Genetic Traits Specific to Flor Yeasts
Source: Front Microbiol. 2018 May 15;9:965. doi: 10.3389/fmicb.2018.00965 (PMC5962777; doi:10.3389/fmicb.2018.00965)
Supplement: Supplementary file 4 [file Table_4.XLS]

## Sheet: Description
	This file contains description of the 670 genes with FYSM in coding sequences likely to be under positive selection.

## Sheet: Gene names
Gene > Systematic Name	Gene > Standard Name	Gene > Name	Gene > Brief Description
YAL005C	SSA1	Stress-Seventy subfamily A	ATPase involved in protein folding and NLS-directed nuclear transport
YAL007C	ERP2	Emp24p/Erv25p Related Protein	Member of the p24 family involved in ER to Golgi transport
YAL010C	MDM10	Mitochondrial Distribution and Morphology	Subunit of both the ERMES and the SAM complex
YAL013W	DEP1	Disability in regulation of Expression of genes involved in Phospholipid biosynthesis	Component of the Rpd3L histone deacetylase complex
YAL017W	PSK1	Pas domain-containing Serine/threonine protein Kinase	PAS domain-containing serine/threonine protein kinase
YAL021C	CCR4	Carbon Catabolite Repression	Component of the CCR4-NOT transcriptional complex
YAL029C	MYO4	MYOsin	Type V myosin motor involved in actin-based transport of cargos
YAL040C	CLN3	CycLiN	G1 cyclin involved in cell cycle progression
YAL048C	GEM1	GTPase EF-hand protein of Mitochondria	Outer mitochondrial membrane GTPase, subunit of the ERMES complex
YBL004W	UTP20	U Three Protein	Component of the small-subunit (SSU) processome
YBL015W	ACH1	Acetyl CoA Hydrolase	Protein with CoA transferase activity
YBL020W	RFT1	Requiring Fifty-Three	Membrane protein required for translocation of Man5GlcNac2-PP-Dol
YBL022C	PIM1	Proteolysis In Mitochondria	ATP-dependent Lon protease
YBL023C	MCM2	MiniChromosome Maintenance	Protein involved in DNA replication
YBL030C	PET9	PETite	Major ADP/ATP carrier of the mitochondrial inner membrane
YBL035C	POL12	POLymerase	B subunit of DNA polymerase alpha-primase complex
YBL039C	URA7	URAcil requiring	Major CTP synthase isozyme (see also URA8)
YBL052C	SAS3	Something About Silencing	Histone acetyltransferase catalytic subunit of NuA3 complex
YBL054W	TOD6	Twin Of Dot6p	PAC motif binding protein involved in rRNA and ribosome biogenesis
YBL059W		Interactor of AIm11	Putative protein of unknown function
YBL085W	BOI1	Bem1 (One) Interacting protein	Protein implicated in polar growth
YBL088C	TEL1	TELomere maintenance	Protein kinase primarily involved in telomere length regulation
YBL098W	BNA4	Biosynthesis of Nicotinic Acid	Kynurenine 3-monooxygenase
YBL099W	ATP1	ATP synthase	Alpha subunit of the F1 sector of mitochondrial F1F0 ATP synthase
YBL101C	ECM21	ExtraCellular Mutant	Protein involved in regulating endocytosis of plasma membrane proteins
YBR028C	YPK3		AGC kinase
YBR039W	ATP3	ATP synthase	Gamma subunit of the F1 sector of mitochondrial F1F0 ATP synthase
YBR040W	FIG1	Factor-Induced Gene	Integral membrane protein required for efficient mating
YBR063C			Putative protein of unknown function
YBR066C	NRG2	Negative Regulator of Glucose-controlled genes	transcriptional repressor
YBR068C	BAP2	Branched-chain Amino acid Permease	High-affinity leucine permease
YBR078W	ECM33	ExtraCellular Mutant	GPI-anchored protein of unknown function
YBR081C	SPT7	SuPpressor of Ty's	Subunit of the SAGA transcriptional regulatory complex
YBR084W	MIS1	MItochondrial C1-tetrahydrofolate Synthase	Mitochondrial C1-tetrahydrofolate synthase
YBR086C	IST2	Increased Sodium Tolerance	Cortical ER protein involved in ER-plasma membrane tethering
YBR097W	VPS15	Vacuolar Protein Sorting	Serine/threonine protein kinase involved in vacuolar protein sorting
YBR108W	AIM3	Altered Inheritance rate of Mitochondria	Protein that inhibits barbed-end actin filament elongation
YBR132C	AGP2	high-Affinity Glutamine Permease	Plasma membrane regulator of polyamine and carnitine transport
YBR133C	HSL7	Histone Synthetic Lethal	Protein arginine N-methyltransferase
YBR136W	MEC1	Mitosis Entry Checkpoint	Genome integrity checkpoint protein and PI kinase superfamily member
YBR140C	IRA1	Inhibitory Regulator of the RAS-cAMP pathway	GTPase-activating protein
YBR146W	MRPS9	Mitochondrial Ribosomal Protein, Small subunit	Mitochondrial ribosomal protein of the small subunit
YBR158W	AMN1	Antagonist of Mitotic exit Network	Protein required for daughter cell separation
YBR176W	ECM31	ExtraCellular Mutant	Ketopantoate hydroxymethyltransferase
YBR187W	GDT1	Gcr1 Dependent Translation factor	Calcium transporter localized to the cis- and medial-Golgi apparatus
YBR202W	MCM7	MiniChromosome Maintenance	Component of the Mcm2-7 hexameric helicase complex
YBR203W	COS111	Ciclopirox Olamine Sensitive	Protein required for antifungal drug ciclopirox olamine resistance
YBR205W	KTR3	Kre Two Related	Putative alpha-1,2-mannosyltransferase
YBR220C			Putative protein of unknown function
YBR230W-A		COQ interacting protein	Putative protein of unknown function
YBR239C	ERT1	Ethanol Regulated transcription factor	transcriptional regulator
YBR245C	ISW1	Imitation SWitch subfamily	ATPase subunit of imitation-switch (ISWI) class chromatin remodelers
YBR248C	HIS7	HIStidine requiring	Imidazole glycerol phosphate synthase
YBR254C	TRS20	TRapp Subunit	Core component of transport protein particle (TRAPP) complexes I-III
YBR255W	MTC4	Maintenance of Telomere Capping	Protein of unknown function
YBR256C	RIB5	RIBoflavin biosynthesis	Riboflavin synthase
YBR282W	MRPL27	Mitochondrial Ribosomal Protein, Large subunit	Mitochondrial ribosomal protein of the large subunit
YBR287W			Protein of unknown function
YBR288C	APM3	clathrin Adaptor Protein complex Medium chain	Mu3-like subunit of the clathrin associated protein complex (AP-3)
YCL014W	BUD3	BUD site selection	Guanine nucleotide exchange factor (GEF) for Cdc42p
YCL024W	KCC4		Protein kinase of the bud neck involved in the septin checkpoint
YCL025C	AGP1	high-Affinity Glutamine Permease	Low-affinity amino acid permease with broad substrate range
YCR008W	SAT4		Ser/Thr protein kinase involved in salt tolerance
YCR009C	RVS161	Reduced Viability on Starvation	Amphiphysin-like lipid raft protein
YCR012W	PGK1	3-PhosphoGlycerate Kinase	3-phosphoglycerate kinase
YCR020C	PET18	PETite colonies	Protein of unknown function
YCR026C	NPP1	ecto-Nucleotide Pyrophosphatase/Phosphodiesterase	Nucleotide pyrophosphatase/phosphodiesterase
YCR033W	SNT1	SaNT domains	Subunit of the Set3C deacetylase complex
YCR042C	TAF2	TATA binding protein-Associated Factor	TFIID subunit (150 kDa)
YCR060W	TAH1	Tpr-containing protein Associated with Hsp90	Component of conserved R2TP complex (Rvb1-Rvb2-Tah1-Pih1)
YCR061W			Protein of unknown function
YCR084C	TUP1	dTMP-UPtake	General repressor of transcription
YCR088W	ABP1	Actin Binding Protein	Actin-binding protein of the cortical actin cytoskeleton
YDL047W	SIT4	Suppressor of Initiation of transcription	Ceramide-activated, type 2A-related serine-threonine phosphatase
YDL054C	MCH1	MonoCarboxylate transporter Homolog	Protein with similarity to mammalian monocarboxylate permeases
YDL056W	MBP1	MluI-box Binding Protein	transcription factor
YDL058W	USO1	yUSOu - transport in Japanese	Essential protein involved in vesicle-mediated ER to Golgi transport
YDL089W	NUR1	NUclear Rim1	Protein involved in regulation of mitotic exit
YDL097C	RPN6	Regulatory Particle Non-ATPase	Essential, non-ATPase regulatory subunit of the 26S proteasome lid
YDL100C	GET3	Guided Entry of Tail-anchored proteins	Guanine nucleotide exchange factor for Gpa1p
YDL102W	POL3	POLymerase	Catalytic subunit of DNA polymerase delta
YDL122W	UBP1	UBiquitin-specific Protease	Ubiquitin-specific protease
YDL129W			Protein of unknown function
YDL140C	RPO21	RNA POlymerase	RNA polymerase II largest subunit B220
YDL164C	CDC9	Cell Division Cycle	DNA ligase I found in nucleus and mitochondria
YDL176W			Protein of unknown function
YDL231C	BRE4	BREfeldin A sensitivity	Zinc finger protein containing five transmembrane domains
YDL240W	LRG1	Lim-RhoGap homolog	GTPase-activating protein (GAP)
YDR001C	NTH1	Neutral TreHalase	Neutral trehalase, degrades trehalose
YDR002W	YRB1	Yeast Ran Binder	Ran GTPase binding protein
YDR011W	SNQ2	Sensitivity to 4-NitroQuinoline-N-oxide	Plasma membrane ATP-binding cassette (ABC) transporter
YDR017C	KCS1	pKC1 Suppressor	Inositol hexakisphosphate and inositol heptakisphosphate kinase
YDR021W	FAL1	eukaryotic translation initiation factor Four A Like	Nucleolar protein required for maturation of 18S rRNA
YDR027C	VPS54	Vacuolar Protein Sorting	Component of the GARP (Golgi-associated retrograde protein) complex
YDR032C	PST2	Protoplasts-SecreTed	Protein with similarity to a family of flavodoxin-like proteins
YDR055W	PST1	Protoplasts-SecreTed	Cell wall protein that contains a putative GPI-attachment site
YDR057W	YOS9	Yeast OS-9 homolog	ER quality-control lectin
YDR058C	TGL2	TriacylGlycerol Lipase	Triacylglycerol lipase that is localized to the mitochondria
YDR064W	RPS13	Ribosomal Protein of the Small subunit	Protein component of the small (40S) ribosomal subunit
YDR092W	UBC13	UBiquitin-Conjugating	E2 ubiquitin-conjugating enzyme
YDR093W	DNF2	Drs2 Neo1 Family	Aminophospholipid translocase (flippase)
YDR096W	GIS1	GIg1-2 Suppressor	Histone demethylase and transcription factor
YDR101C	ARX1	Associated with Ribosomal eXport complex	Nuclear export factor for the ribosomal pre-60S subunit
YDR104C	SPO71	SPOrulation	Meiosis-specific protein required for prospore membrane morphogenesis
YDR120C	TRM1	tRNA Methyltransferase	tRNA methyltransferase
YDR122W	KIN1	KINase	Serine/threonine protein kinase involved in regulation of exocytosis
YDR141C	DOP1	homolog of A. nidulans DOPey	Golgi-localized, leucine-zipper domain containing protein
YDR144C	MKC7	Multicopy suppressor of Kex2 Cold sensitivity	GPI-anchored aspartyl protease
YDR170C	SEC7	SECretory	Guanine nucleotide exchange factor (GEF) for ADP ribosylation factors
YDR173C	ARG82	ARGinine requiring	Inositol polyphosphate multikinase (IPMK)
YDR181C	SAS4	Something About Silencing	Subunit of the SAS complex (Sas2p, Sas4p, Sas5p)
YDR186C	SND1	Srp-iNDependent targeting	Protein involved in SRP-independent targeting of substrates to the ER
YDR189W	SLY1	Suppressor of Loss of Ypt1	Hydrophilic protein involved in ER/Golgi vesicle trafficking
YDR190C	RVB1	RuVB-like	ATP-dependent DNA helicase, also known as pontin
YDR191W	HST4	Homolog of SIR Two (SIR2)	NAD(+)-dependent protein deacetylase
YDR192C	NUP42	NUclear Pore	FG-nucleoporin component of central core of the nuclear pore complex
YDR206W	EBS1	Est1-like Bcy1 Suppressor	Protein involved in translation inhibition and nonsense-mediated decay
YDR209C			Putative protein of unknown function
YDR213W	UPC2	UPtake Control	Sterol regulatory element binding protein
YDR218C	SPR28	SPorulation Regulated	Sporulation-specific homolog of the CDC3/10/11/12 family of genes
YDR227W	SIR4	Silent Information Regulator	SIR protein involved in assembly of silent chromatin domains
YDR235W	PRP42	Pre-mRNA Processing	U1 snRNP protein involved in splicing
YDR238C	SEC26	SECretory	Essential beta-coat protein of the COPI coatomer
YDR239C			Protein of unknown function
YDR251W	PAM1	Pp2A Multicopy suppressor	Essential protein of unknown function
YDR270W	CCC2	Cross-Complements Ca(2+) phenotype of csg1	Cu(+2)-transporting P-type ATPase
YDR274C			Putative protein of unknown function
YDR277C	MTH1	MSN Three Homolog	Negative regulator of the glucose-sensing signal transduction pathway
YDR280W	RRP45	Ribosomal RNA Processing	Exosome non-catalytic core component
YDR284C	DPP1	Diacylglycerol Pyrophosphate Phosphatase	Diacylglycerol pyrophosphate (DGPP) phosphatase
YDR310C	SUM1	SUppresor of Mar1-1	transcriptional repressor that regulates middle-sporulation genes
YDR355C			Dubious open reading frame
YDR364C	CDC40	Cell Division Cycle	Pre-mRNA splicing factor
YDR370C	DXO1	Decapping eXOnuclease	mRNA 5'-end-capping quality-control protein
YDR392W	SPT3	SuPpressor of Ty's	Subunit of the SAGA and SAGA-like transcriptional regulatory complexes
YDR393W	SHE9	Sensitivity to High Expression	Protein required for normal mitochondrial morphology
YDR397C	NCB2	Negative Cofactor B	Subunit of a heterodimeric NC2 transcription regulator complex
YDR400W	URH1	URidine Hydrolase	Uridine nucleosidase (uridine-cytidine N-ribohydrolase)
YDR402C	DIT2	DITyrosine	N-formyltyrosine oxidase
YDR403W	DIT1	DITyrosine	Sporulation-specific enzyme required for spore wall maturation
YDR406W	PDR15	Pleiotropic Drug Resistance	Plasma membrane ATP binding cassette (ABC) transporter
YDR407C	TRS120	TRapp Subunit	Component of transport protein particle (TRAPP) complex II
YDR409W	SIZ1	SAP and mIZ-finger domain	SUMO E3 ligase
YDR419W	RAD30	RADiation sensitive	DNA polymerase eta
YDR422C	SIP1	SNF1-Interacting Protein	Alternate beta-subunit of the Snf1p kinase complex
YDR423C	CAD1	CADmium resistance	AP-1-like basic leucine zipper (bZIP) transcriptional activator
YDR434W	GPI17	GlycosylPhosphatidylInositol anchor biosynthesis	Transmembrane protein
YDR441C	APT2	Adenine PhosphoribosylTransferase	Potential adenine phosphoribosyltransferase
YDR444W			Putative hydrolase acting on ester bonds
YDR457W	TOM1	Temperature dependent Organization in Mitotic nucleus or Trigger Of Mitosis	E3 ubiquitin ligase of the hect-domain class
YDR485C	VPS72	Vacuolar Protein Sorting	Htz1p-binding component of the SWR1 complex
YDR497C	ITR1	myo-Inositol TRansporter	Myo-inositol transporter
YDR501W	PLM2	PLasmid Maintenance	Putative transcription factor, contains Forkhead Associated domain
YDR507C	GIN4	Growth Inhibitory	Protein kinase involved in bud growth and assembly of the septin ring
YEL001C	IRC22	Increased Recombination Centers	Protein of unknown function
YEL007W	MIT1	Muc1 expressed Independent of TEC1	transcriptional regulator of pseudohyphal growth
YEL009C	GCN4	General Control Nonderepressible	bZIP transcriptional activator of amino acid biosynthetic genes
YEL017W	GTT3	GlutaThione Transferase	Protein of unknown function may be involved in glutathione metabolism
YEL020W-A	TIM9	Translocase of the Inner Mitochondrial membrane	Essential protein of the mitochondrial intermembrane space
YEL024W	RIP1	Rieske Iron-sulfur Protein	Ubiquinol-cytochrome-c reductase
YEL061C	CIN8	Chromosome INstability	Kinesin motor protein
YER016W	BIM1	BInding to Microtubules	Microtubule plus end-tracking protein
YER017C	AFG3	ATPase Family Gene	Mitochondrial inner membrane m-AAA protease component
YER020W	GPA2	G Protein Alpha subunit	Nucleotide binding alpha subunit of the heterotrimeric G protein
YER026C	CHO1	CHOline requiring	Phosphatidylserine synthase
YER032W	FIR1	Factor Interacting with REF2	Protein involved in 3' mRNA processing
YER033C	ZRG8	Zinc Regulated Gene	Protein of unknown function
YER036C	ARB1	ATP-binding cassette protein involved in Ribosome Biogenesis	ATPase of the ATP-binding cassette (ABC) family
YER039C	HVG1	Homologous to VRG4	Protein of unknown function
YER045C	ACA1	ATF/CREB Activator	ATF/CREB family basic leucine zipper (bZIP) transcription factor
YER050C	RSM18	Ribosomal Small subunit of Mitochondria	Mitochondrial ribosomal protein of the small subunit
YER054C	GIP2	Glc7-Interacting Protein	Putative regulatory subunit of protein phosphatase Glc7p
YER055C	HIS1	HIStidine	ATP phosphoribosyltransferase
YER063W	THO1	suppressor of the transcriptional defect of Hpr1 by Overexpression	Conserved nuclear RNA-binding protein
YER069W	ARG5,6	ARGinine requiring	Acetylglutamate kinase and N-acetyl-gamma-glutamyl-phosphate reductase
YER079W			Putative protein of unknown function
YER080W	AIM9	Altered Inheritance rate of Mitochondria	Protein of unknown function
YER090W	TRP2	TRyPtophan	Anthranilate synthase
YER110C	KAP123	KAryoPherin	Karyopherin beta
YER112W	LSM4	Like SM	Lsm (Like Sm) protein
YER113C	TMN3	TransMembrane Nine	Protein with a role in cellular adhesion and filamentous growth
YER125W	RSP5	Reverses Spt- Phenotype	NEDD4 family E3 ubiquitin ligase
YER132C	PMD1	Paralog of MDS3	Protein with an N-terminal kelch-like domain
YER133W-A			Dubious open reading frame
YER134C			Magnesium-dependent acid phosphatase
YER136W	GDI1	GDP Dissociation Inhibitor	GDP dissociation inhibitor
YER145C	FTR1	Fe TRansporter	High affinity iron permease
YER148W-A			Dubious open reading frame
YER149C	PEA2	PEAnut shmoo mutant	Coiled-coil 12S polarisome subunit
YER150W	SPI1	Stationary Phase Induced	GPI-anchored cell wall protein involved in weak acid resistance
YER151C	UBP3	UBiquitin-specific Protease	Ubiquitin-specific protease involved in transport and osmotic response
YER162C	RAD4	RADiation sensitive	Protein that recognizes and binds damaged DNA (with Rad23p) during NER
YER166W	DNF1	Drs2 Neo1 Family	Aminophospholipid translocase (flippase)
YER171W	RAD3	RADiation sensitive	5' to 3' DNA helicase
YER172C	BRR2	Bad Response to Refrigeration	RNA-dependent ATPase RNA helicase (DEIH box)
YFL002C	SPB4	Suppressor of PAB1	Putative ATP-dependent RNA helicase
YFL007W	BLM10	BLeoMycin resistance	Proteasome activator
YFL024C	EPL1	Enhancer of Polycomb Like	Subunit of NuA4, an essential histone H4/H2A acetyltransferase complex
YFL025C	BST1	Bypass of Sec Thirteen	GPI inositol deacylase of the endoplasmic reticulum (ER)
YFL028C	CAF16	CCR4 Associated Factor	Part of evolutionarily-conserved CCR4-NOT regulatory complex
YFL033C	RIM15	Regulator of IME2	Protein kinase involved in cell proliferation in response to nutrients
YFL034C-B	MOB2	Mps One Binder	Activator of Cbk1p kinase
YFL042C	LAM5	Lipid transfer protein Anchored at Membrane contact site	Putative sterol transfer protein
YFL048C	EMP47		Integral membrane component of ER-derived COPII-coated vesicles
YFL049W	SWP82	SWi/snf-associated Protein	Member of the SWI/SNF chromatin remodeling complex
YFR009W	GCN20	General Control Nonderepressible	Positive regulator of the Gcn2p kinase activity
YFR019W	FAB1	Forms Aploid and Binucleate cells	1-phosphatidylinositol-3-phosphate 5-kinase
YFR022W	ROG3	Revertant Of Glycogen synthase kinase mutation	Alpha-arrestin involved in ubiquitin-dependent endocytosis
YFR040W	SAP155	Sit4 Associated Protein	Protein required for function of the Sit4p protein phosphatase
YGL006W	PMC1	Plasma Membrane Calcium	Vacuolar Ca2+ ATPase involved in depleting cytosol of Ca2+ ions
YGL007C-A			Putative protein of unknown function
YGL007W	BRP1		Putative protein of unknown function
YGL008C	PMA1	Plasma Membrane ATPase	Plasma membrane P2-type H+-ATPase
YGL023C	PIB2	PhosphatidylInositol(3)-phosphate Binding	Protein of unknown function
YGL037C	PNC1	Pyrazinamidase and NiCotinamidase	Nicotinamidase that converts nicotinamide to nicotinic acid
YGL055W	OLE1	OLEic acid requiring	Delta(9) fatty acid desaturase
YGL062W	PYC1	PYruvate Carboxylase	Pyruvate carboxylase isoform
YGL083W	SCY1		Putative kinase
YGL086W	MAD1	Mitotic Arrest-Deficient	Coiled-coil protein involved in spindle-assembly checkpoint
YGL091C	NBP35	Nucleotide Binding Protein	Essential cytoplasmic iron-sulfur cluster binding protein
YGL092W	NUP145	NUclear Pore	Essential protein with distinct roles in two nuclear pore subcomplexes
YGL093W	SPC105	Spindle Pole Component	Subunit of a kinetochore-microtubule binding complex
YGL095C	VPS45	Vacuolar Protein Sorting	Protein of the Sec1p/Munc-18 family
YGL114W			Putative protein of unknown function
YGL117W			Putative protein of unknown function
YGL119W	COQ8	COenzyme Q	ATPase required for ubiquinone biosynthesis and respiratory growth
YGL147C	RPL9A	Ribosomal Protein of the Large subunit	Ribosomal 60S subunit protein L9A
YGL150C	INO80	INOsitol requiring	ATPase and nucleosome spacing factor
YGL162W	SUT1	Sterol UpTake	Zn(II)2Cys6 family transcription factor
YGL175C	SAE2	Sporulation in the Absence of spo Eleven	Endonuclease required for telomere elongation
YGL176C			Putative protein of unknown function
YGL183C	MND1	Meiotic Nuclear Divisions	Protein required for recombination and meiotic nuclear division
YGL185C			Putative protein with sequence similar to hydroxyacid dehydrogenases
YGL192W	IME4	Inducer of MEiosis	mRNA N6-adenosine methyltransferase required for entry into meiosis
YGL197W	MDS3	Mck1 Dosage Suppressor	Putative component of the TOR regulatory pathway
YGL205W	POX1		Fatty-acyl coenzyme A oxidase
YGL207W	SPT16	SuPpressor of Ty	Subunit of the heterodimeric FACT complex (Spt16p-Pob3p)
YGL222C	EDC1	Enhancer of mRNA DeCapping	RNA-binding protein that activates mRNA decapping directly
YGL228W	SHE10	Sensitivity to High Expression	Protein involved in outer spore wall assembly
YGL238W	CSE1	Chromosome SEgregation	Nuclear envelope protein that acts as a recycling factor
YGL250W	RMR1	Reduced Meiotic Recombination	Protein required for meiotic recombination and gene conversion
YGL253W	HXK2	HeXoKinase	Hexokinase isoenzyme 2
YGL254W	FZF1	Five Zinc Fingers	transcription factor involved in sulfite metabolism
YGL257C	MNT2	MaNnosylTransferase	Mannosyltransferase
YGL258W-A			Putative protein of unknown function
YGR054W			Eukaryotic initiation factor eIF2A
YGR056W	RSC1	Remodel the Structure of Chromatin	Component of the RSC chromatin remodeling complex
YGR067C			Putative protein of unknown function
YGR068C	ART5	Arrestin-Related Trafficking adaptors	Protein proposed to regulate endocytosis of plasma membrane proteins
YGR072W	UPF3	UP Frameshift	Component of the nonsense-mediated mRNA decay (NMD) pathway
YGR077C	PEX8	PEroXin	Intraperoxisomal organizer of the peroxisomal import machinery
YGR087C	PDC6	Pyruvate DeCarboxylase	Minor isoform of pyruvate decarboxylase
YGR089W	NNF2		Protein that exhibits physical and genetic interactions with Rpb8p
YGR098C	ESP1	Extra Spindle Pole bodies	Separase, a caspase-like cysteine protease
YGR101W	PCP1	Processing of Cytochrome c Peroxidase	Mitochondrial serine protease
YGR103W	NOP7	NucleOlar Protein	Component of several different pre-ribosomal particles
YGR116W	SPT6	SuPpressor of Ty's	Nucleosome remodeling protein
YGR146C	ECL1	Extends Chronological Lifespan	Protein of unknown function
YGR162W	TIF4631	Translation Initiation Factor	Translation initiation factor eIF4G
YGR168C		PEroXin	Putative protein of unknown function
YGR169C	PUS6	PseudoUridine Synthase	tRNA:pseudouridine synthase
YGR170W	PSD2	PhosphatidylSerine Decarboxylase	Phosphatidylserine decarboxylase of the Golgi and vacuolar membranes
YGR173W	RBG2	RiBosome interacting Gtpase	Protein with a role in translation
YGR175C	ERG1	ERGosterol biosynthesis	Squalene epoxidase
YGR177C	ATF2	AcetylTransFerase	Alcohol acetyltransferase
YGR178C	PBP1	Pab1p-Binding Protein	Component of glucose deprivation induced stress granules
YGR181W	TIM13	Translocase of the Inner Mitochondrial membrane	Mitochondrial intermembrane space protein
YGR184C	UBR1		E3 ubiquitin ligase (N-recognin)
YGR198W	YPP1	alpha-sYnuclein Protective Protein	Cargo-transport protein involved in endocytosis
YGR199W	PMT6	Protein O-MannosylTransferase	Protein O-mannosyltransferase
YGR200C	ELP2	ELongator Protein	Subunit of Elongator complex
YGR212W	SLI1	Sphingosine-Like Immunosuppressant resistant gene	N-acetyltransferase
YGR217W	CCH1	Calcium Channel Homolog	Voltage-gated high-affinity calcium channel
YGR218W	CRM1	Chromosome Region Maintenance	Major karyopherin
YGR255C	COQ6	COenzyme Q	Flavin-dependent monooxygenase involved in ubiquinone biosynthesis
YGR266W			Protein of unknown function
YGR270W	YTA7	Yeast Tat-binding Analog	Protein that localizes to chromatin
YGR271C-A	EFG1	Exit From G1	Essential protein required for maturation of 18S rRNA
YGR271W	SLH1	SKI2-Like Helicase	Putative RNA helicase related to Ski2p
YGR278W	CWC22	Complexed With Cef1p	Spliceosome-associated protein that is required for pre-mRNA splicing
YGR279C	SCW4	Soluble Cell Wall protein	Cell wall protein with similarity to glucanases
YGR281W	YOR1	Yeast Oligomycin Resistance	Plasma membrane ATP-binding cassette (ABC) transporter
YHL028W	WSC4	cell Wall integrity and Stress response Component	Endoplasmic reticulum (ER) membrane protein
YHL029C	OCA5	Oxidant-induced Cell-cycle Arrest	Cytoplasmic protein required for replication of Brome mosaic virus
YHL030W	ECM29	ExtraCellular Mutant	Scaffold protein
YHL030W-A			Dubious open reading frame
YHL031C	GOS1	GOlgi Snare	v-SNARE protein involved in Golgi transport
YHR023W	MYO1	MYOsin	Type II myosin heavy chain
YHR065C	RRP3	Ribosomal RNA Processing	Protein involved in rRNA processing
YHR072W	ERG7	ERGosterol biosynthesis	Lanosterol synthase
YHR074W	QNS1	glutamine (Q) dependent Nad+ Synthetase	Glutamine-dependent NAD(+) synthetase
YHR077C	NMD2	Nonsense-mediated MRNA Decay	Protein involved in the nonsense-mediated mRNA decay (NMD) pathway
YHR079C	IRE1	Inositol REquiring	Serine-threonine kinase and endoribonuclease
YHR084W	STE12	STErile	transcription factor that is activated by a MAPK signaling cascade
YHR086W	NAM8	Nuclear Accommodation of Mitochondria	RNA binding protein, component of the U1 snRNP protein
YHR097C			Putative protein of unknown function
YHR112C			Protein of unknown function
YHR119W	SET1	SET domain-containing	Histone methyltransferase, subunit of the COMPASS (Set1C) complex
YHR120W	MSH1	MutS Homolog	DNA-binding protein of the mitochondria
YHR131C			Putative protein of unknown function
YHR144C	DCD1	dCMP Deaminase	Deoxycytidine monophosphate (dCMP) deaminase
YHR159W	TDA11	Topoisomerase I Damage Affected	Putative protein of unknown function
YHR164C	DNA2	DNA synthesis defective	Tripartite DNA replication factor
YHR178W	STB5	Sin Three Binding protein	transcription factor
YHR182W			Protein of unknown function
YHR205W	SCH9		AGC family protein kinase
YIL006W	YIA6		Mitochondrial NAD+ transporter
YIL022W	TIM44	Translocase of the Inner Mitochondrial membrane	Essential component of the TIM23 complex
YIL023C	YKE4	Yeast ortholog of mouse KE4	Zinc transporter
YIL026C	IRR1	IRRegular cell behavior	Subunit of the cohesin complex
YIL030C	SSM4	Suppressor of mrna Stability Mutant	Membrane-embedded ubiquitin-protein ligase
YIL046W	MET30	METhionine requiring	F-box protein containing five copies of the WD40 motif
YIL048W	NEO1	NEOmycin-resistance	Phospholipid translocase (flippase), role in phospholipid asymmetry o
YIL056W	VHR1	VHt1 Regulator	transcriptional activator
YIL068C	SEC6	SECretory	Essential 88kDa subunit of the exocyst complex
YIL075C	RPN2	Regulatory Particle Non-ATPase	Subunit of the 26S proteasome
YIL084C	SDS3	Suppressor of Defective Silencing	Component of the Rpd3L histone deacetylase complex
YIL091C	UTP25	U Three Protein	Nucleolar protein
YIL092W			Putative protein of unknown function
YIL100C-A			Dubious open reading frame
YIL112W	HOS4	Hda One Similar	Subunit of the Set3 complex
YIL114C	POR2	PORin	Putative mitochondrial porin (voltage-dependent anion channel)
YIL115C	NUP159	NUclear Pore	FG-nucleoporin component of central core of the nuclear pore complex
YIL121W	QDR2	QuiniDine Resistance	Plasma membrane transporter of the major facilitator superfamily
YIL125W	KGD1	alpha-KetoGlutarate Dehydrogenase	Subunit of the mitochondrial alpha-ketoglutarate dehydrogenase complex
YIL126W	STH1	SNF Two Homolog	ATPase component of the RSC chromatin remodeling complex
YIL131C	FKH1	ForK head Homolog	Forkhead family transcription factor
YIL134W	FLX1	FLavin eXchange	Mitochondrial flavin adenine dinucleotide transporter
YIL135C	VHS2	Viable in a Hal3 Sit4 background	Regulator of septin dynamics
YIL142C-A			Dubious open reading frame
YIL144W	NDC80	Nuclear Division Cycle	Component of the kinetochore-associated Ndc80 complex
YIL151C	ESL1	EST/SMG-like	hEST1A/B (SMG5/6)-like protein
YIL154C	IMP2'	Independent of Mitochondrial Particle	transcriptional activator involved in maintenance of ion homeostasis
YIL159W	BNR1	BNi1 Related	Formin
YIL163C			Protein of unknown function
YIR004W	DJP1	DnaJ Protein	Cytosolic J-domain-containing protein
YJL002C	OST1	OligoSaccharylTransferase	Alpha subunit of the oligosaccharyltransferase complex of the ER lumen
YJL005W	CYR1	CYclic AMP Requirement	Adenylate cyclase
YJL010C	NOP9	NucleOlar Protein	Essential subunit of U3-containing 90S preribosome
YJL014W	CCT3	Chaperonin Containing TCP-1	Subunit of the cytosolic chaperonin Cct ring complex
YJL025W	RRN7	Regulation of RNA polymerase I	Component of the core factor (CF) rDNA transcription factor complex
YJL028W			Protein of unknown function
YJL042W	MHP1	MAP-Homologous Protein	Microtubule-associated protein involved in microtubule organization
YJL051W	IRC8	Increased Recombination Centers	Bud tip localized protein of unknown function
YJL067W			Dubious open reading frame
YJL073W	JEM1	DnaJ-like protein of the ER Membrane	DnaJ-like chaperone required for nuclear membrane fusion during mating
YJL076W	NET1	Nucleolar silencing Establishing factor and Telophase regulator	Core subunit of the RENT complex
YJL078C	PRY3	Pathogen Related in Yeast	Cell wall-associated protein involved in export of acetylated sterols
YJL092W	SRS2	Suppressor of Rad Six	DNA helicase and DNA-dependent ATPase
YJL110C	GZF3	Gata Zinc Finger protein	GATA zinc finger protein
YJL115W	ASF1	Anti-Silencing Function	Nucleosome assembly factor
YJL117W	PHO86	PHOsphate metabolism	Endoplasmic reticulum (ER) resident protein
YJL124C	LSM1	Like SM	Lsm (Like Sm) protein
YJL125C	GCD14	General Control Nonderepressible	Subunit of tRNA (1-methyladenosine) methyltransferase
YJL130C	URA2	URAcil requiring	Bifunctional carbamoylphosphate synthetase/aspartate transcarbamylase
YJL141C	YAK1	Yet Another Kinase	Serine-threonine protein kinase
YJL174W	KRE9	Killer toxin REsistant	Glycoprotein involved in cell wall beta-glucan assembly
YJL183W	MNN11	MaNNosyltransferase	Subunit of a Golgi mannosyltransferase complex
YJR002W	MPP10	M Phase Phosphoproteins	Component of the SSU processome and 90S preribosome
YJR031C	GEA1	Guanine nucleotide Exchange on ARF	Guanine nucleotide exchange factor for ADP ribosylation factors (ARFs)
YJR035W	RAD26	RADiation sensitive	Protein involved in transcription-coupled nucleotide excision repair
YJR049C	UTR1	Unidentified TRanscript	ATP-NADH kinase
YJR050W	ISY1	Interactor of SYf1p	Member of the NineTeen Complex (NTC)
YJR100C	AIM25	Altered Inheritance of Mitochondria	Mitochondria protein of unknown function
YJR117W	STE24	STErile	Highly conserved zinc metalloprotease
YJR121W	ATP2	ATP synthase	Beta subunit of the F1 sector of mitochondrial F1F0 ATP synthase
YJR137C	MET5	METhionine requiring	Sulfite reductase beta subunit
YJR147W	HMS2	High-copy Mep Suppressor	Protein with similarity to heat shock transcription factors
YKL025C	PAN3	Poly(A) Nuclease	Essential subunit of the Pan2p-Pan3p poly(A)-ribonuclease complex
YKL027W	TCD2	tRNA ThreonylCarbamoyladenosine Dehydratase	tRNA threonylcarbamoyladenosine dehydratase
YKL034W	TUL1	Transmembrane Ubiquitin Ligase	Subunit of the DSC ubiquitin ligase complex
YKL054C	DEF1	RNAPII DEgradation Factor	RNAPII degradation factor
YKL062W	MSN4	Multicopy suppressor of SNF1 mutation	Stress-responsive transcriptional activator
YKL066W			Dubious open reading frame
YKL068W	NUP100	NUclear Pore	FG-nucleoporin component of central core of the nuclear pore complex
YKL072W	STB6	Sin Three Binding protein	Protein that binds Sin3p in a two-hybrid assay
YKL079W	SMY1	Suppressor of MYo2-66	Kinesin-like myosin passenger-protein
YKL083W			Dubious open reading frame
YKL088W	CAB3	Coenzyme A Biosynthesis	Subunit of PPCDC and CoA-SPC complexes involved in CoA biosynthesis
YKL093W	MBR1	Mitochondrial Biogenesis Regulation	Protein involved in mitochondrial functions and stress response
YKL097C			Putative protein of unknown function
YKL100C	YPF1	Yeast Presenilin-like Family 1	Intramembrane aspartyl protease of the perinuclear ER membrane
YKL101W	HSL1	Histone Synthetic Lethal	Nim1p-related protein kinase
YKL106W	AAT1	Aspartate AminoTransferase	Mitochondrial aspartate aminotransferase
YKL121W	DGR2	2-Deoxy-Glucose Resistant 2	Protein of unknown function
YKL132C	RMA1	Reduced Mating A	Putative dihydrofolate synthetase
YKL136W			Dubious open reading frame
YKL145W	RPT1	Regulatory Particle Triple-A protein, or Regulatory Particle Triphosphatase	ATPase of the 19S regulatory particle of the 26S proteasome
YKL146W	AVT3	Amino acid Vacuolar Transport	Vacuolar transporter
YKL161C	KDX1	Kinase Dead X-talker	Protein kinase
YKL162C			Putative protein of unknown function
YKL163W	PIR3	Protein containing Internal Repeats	O-glycosylated covalently-bound cell wall protein
YKL164C	PIR1	Protein containing Internal Repeats	O-glycosylated protein required for cell wall stability
YKL166C	TPK3	Takashi's Protein Kinase	cAMP-dependent protein kinase catalytic subunit
YKL174C	TPO5	Transporter of POlyamines	Protein involved in excretion of putrescine and spermidine
YKL176C	LST4	Lethal with Sec Thirteen	Subunit of the Lst4p-Lst7p GTPase activating protein complex for Gtr2p
YKL178C	STE3	STErile	Receptor for a factor pheromone
YKL185W	ASH1	Asymmetric Synthesis of HO	Component of the Rpd3L histone deacetylase complex
YKL203C	TOR2	Target Of Rapamycin	PIK-related protein kinase and rapamycin target
YKL204W	EAP1	EIF4E-Associated Protein	eIF4E-associated protein, competes with eIF4G for binding to eIF4E
YKL216W	URA1	URAcil requiring	Dihydroorotate dehydrogenase
YKL217W	JEN1		Monocarboxylate/proton symporter of the plasma membrane
YKL218C	SRY1	Serine Racemase of Yeast	3-hydroxyaspartate dehydratase
YKL219W	COS9	COnserved Sequence	Endosomal protein involved in turnover of plasma membrane proteins
YKR001C	VPS1	Vacuolar Protein Sorting	Dynamin-like GTPase required for vacuolar sorting
YKR002W	PAP1	Poly(A) Polymerase	Poly(A) polymerase
YKR018C			Protein of unknown function
YKR028W	SAP190	Sit4 Associated Protein	Protein that forms a complex with the Sit4p protein phosphatase
YKR029C	SET3	SET domain-containing	Defining member of the SET3 histone deacetylase complex
YKR038C	KAE1	Kinase-Associated Endopeptidase	Highly conserved ATPase of HSP70/DnaK family
YKR049C	FMP46	Found in Mitochondrial Proteome	Putative redox protein containing a thioredoxin fold
YKR056W	TRM2	tRNA Methyltransferase	tRNA methyltransferase
YKR058W	GLG1	Glycogenin-Like Gene	Glycogenin glucosyltransferase
YLL019C	KNS1	Kinase Next to SPA2	Protein kinase involved in negative regulation of PolIII transcription
YLL027W	ISA1	Iron Sulfur Assembly	Protein required for maturation of mitochondrial [4Fe-4S] proteins
YLL028W	TPO1	Transporter of POlyamines	Polyamine transporter of the major facilitator superfamily
YLL033W	IRC19	Increased Recombination Centers	Protein of unknown function
YLL040C	VPS13	Vacuolar Protein Sorting	Protein involved in prospore membrane morphogenesis
YLL041C	SDH2	Succinate DeHydrogenase	Iron-sulfur protein subunit of succinate dehydrogenase
YLL055W	YCT1	Yeast Cysteine Transporter	High-affinity cysteine-specific transporter
YLL057C	JLP1	dnaJ-Like Protein	Fe(II)-dependent sulfonate/alpha-ketoglutarate dioxygenase
YLL058W			Putative protein of unknown function with similarity to Str2p
YLR044C	PDC1	Pyruvate DeCarboxylase	Major of three pyruvate decarboxylase isozymes
YLR054C	OSW2	Outer Spore Wall	Protein of unknown function reputedly involved in spore wall assembly
YLR074C	BUD20	BUD site selection	C2H2-type zinc finger protein required for ribosome assembly
YLR087C	CSF1	Cold Sensitive for Fermentation	Protein required for fermentation at low temperature
YLR094C	GIS3	GIg1-2 Suppressor	Protein of unknown function
YLR206W	ENT2	Epsin N-Terminal homology	Epsin-like protein required for endocytosis and actin patch assembly
YLR207W	HRD3	HMG-coA Reductase Degradation	ER membrane protein that plays a central role in ERAD
YLR241W	CSC1	Calcium permeable Stress-gated cation Channel	Calcium permeable gated cation channel
YLR247C	IRC20	Increased Recombination Centers	E3 ubiquitin ligase and putative helicase
YLR248W	RCK2	Radiation sensitivity Complementing Kinase	Protein kinase involved in response to oxidative and osmotic stress
YLR256W	HAP1	Heme Activator Protein	Zinc finger transcription factor
YLR258W	GSY2	Glycogen SYnthase	Glycogen synthase
YLR261C	VPS63	Vacuolar Protein Sorting	Putative protein of unknown function
YLR263W	RED1	REDuctional division	Protein component of the synaptonemal complex axial elements
YLR280C			Dubious open reading frame
YLR308W	CDA2	Chitin DeAcetylase	Chitin deacetylase
YLR309C	IMH1	shares with Integrins and Myosins significant Homology	Protein involved in vesicular transport
YLR314C	CDC3	Cell Division Cycle	Component of the septin ring that is required for cytokinesis
YLR318W	EST2	Ever Shorter Telomeres	Reverse transcriptase subunit of the telomerase holoenzyme
YLR323C	CWC24	Complexed With Cef1p	General splicing factor
YLR340W	RPP0	Ribosomal Protein P0	Conserved ribosomal protein P0 of the ribosomal stalk
YLR342W	FKS1	FK506 Sensitivity	Catalytic subunit of 1,3-beta-D-glucan synthase
YLR347C	KAP95	KAryoPherin	Karyopherin beta
YLR351C	NIT3	NITrilase superfamily	Nit protein
YLR355C	ILV5	IsoLeucine-plus-Valine requiring	Acetohydroxyacid reductoisomerase and mtDNA binding protein
YLR366W			Dubious open reading frame
YLR369W	SSQ1	Stress-Seventy subfamily Q	Mitochondrial hsp70-type molecular chaperone
YLR370C	ARC18	ARp2/3 Complex subunit	Subunit of the ARP2/3 complex
YLR378C	SEC61	SECretory	Conserved ER protein translocation channel
YLR392C	ART10	Arrestin-Related Trafficking adaptors	Protein of unknown function that contains 2 PY motifs
YLR393W	ATP10	ATP synthase	Assembly factor for the F0 sector of mitochondrial F1F0 ATP synthase
YLR399C	BDF1	BromoDomain Factor	Protein involved in transcription initiation
YLR401C	DUS3	DihydroUridine Synthase	Dihydrouridine synthase
YLR409C	UTP21	U Three Protein	Subunit of U3-containing 90S preribosome and SSU processome complexes
YLR410W	VIP1		Inositol hexakisphosphate and inositol heptakisphosphate kinase
YLR421C	RPN13	Regulatory Particle Non-ATPase	Subunit of the 19S regulatory particle of the 26S proteasome lid
YLR422W	DCK1	DoCK1 homolog	Dock family protein (Dedicator Of CytoKinesis), homolog of human DOCK1
YLR424W	SPP382	Suppressor of PrP38 #2	Essential protein that forms a dimer with Ntr2p
YLR425W	TUS1	TOR Unique function Suppressor	Guanine nucleotide exchange factor (GEF) that modulates Rho1p activity
YLR430W	SEN1	Splicing ENdonuclease	ATP-dependent 5' to 3' RNA/DNA and DNA helicase
YLR436C	ECM30	ExtraCellular Mutant	Protein of unknown function
YLR450W	HMG2	3-Hydroxy-3-MethylGlutaryl-coenzyme a reductase	HMG-CoA reductase
YLR452C	SST2	SuperSensiTive	GTPase-activating protein for Gpa1p
YML031W	NDC1	Nuclear Division Cycle	Subunit of the transmembrane ring of the nuclear pore complex (NPC)
YML032C	RAD52	RADiation sensitive	Protein that stimulates strand exchange
YML034C-A			Dubious open reading frame
YML034W	SRC1	Spliced mRNA and Cell cycle regulated gene	Inner nuclear membrane protein
YML035C	AMD1	AMP Deaminase	AMP deaminase
YML057C-A			Dubious open reading frame
YML057W	CMP2	CalModulin binding Protein	Calcineurin A
YML082W			Putative protein predicted to have carbon-sulfur lyase activity
YML090W			Dubious open reading frame
YML100W	TSL1	Trehalose Synthase Long chain	Large subunit of trehalose 6-phosphate synthase/phosphatase complex
YML103C	NUP188	NUclear Pore	Subunit of the inner ring of the nuclear pore complex (NPC)
YMR005W	TAF4	TATA binding protein-Associated Factor	TFIID subunit (48 kDa)
YMR007W			Putative protein of unknown function
YMR010W	ANY1	Antagonizes Neo1 Yeast phospholipid flippase	Putative protein of unknown function
YMR020W	FMS1	Fenpropimorph-resistance Multicopy Suppressor	Polyamine oxidase
YMR038C	CCS1	Copper Chaperone for SOD1	Copper chaperone for superoxide dismutase Sod1p
YMR055C	BUB2	Budding Uninhibited by Benzimidazole	Mitotic exit network regulator
YMR080C	NAM7	Nuclear Accommodation of Mitochondria	ATP-dependent RNA helicase of the SFI superfamily
YMR085W			Putative protein of unknown function
YMR086W	SEG1	Stability of Eisosomes Guaranteed	Component of eisosome required for proper eisosome assembly
YMR090W			Putative protein of unknown function
YMR102C			Protein of unknown function
YMR180C	CTL1	Capping enzyme mRNA Triphosphatase-Like	RNA 5'-triphosphatase, localizes to both the nucleus and cytoplasm
YMR182C	RGM1		Putative zinc finger DNA binding transcription factor
YMR192W	GYL1	GYp Like	Putative GTPase activating protein (GAP) with a role in exocytosis
YMR195W	ICY1	Interacting with the CYtoskeleton	Protein of unknown function
YMR198W	CIK1	Chromosome Instability and Karyogamy	Kinesin-associated protein
YMR203W	TOM40	Translocase of the Outer Mitochondrial membrane	Component of the TOM (translocase of outer membrane) complex
YMR205C	PFK2	PhosphoFructoKinase	Beta subunit of heterooctameric phosphofructokinase
YMR219W	ESC1	Establishes Silent Chromatin	Protein involved in telomeric silencing
YMR223W	UBP8	UBiquitin-specific processing Protease	Ubiquitin-specific protease component of the SAGA acetylation complex
YMR228W	MTF1	Mitochondrial transcription Factor	Mitochondrial RNA polymerase specificity factor
YMR232W	FUS2	cell FUSion	Cell fusion regulator
YMR233W	TRI1		Non-essential sumoylated protein of unknown function
YMR247C	RKR1	RING domain mutant Killed by Rtf1 deletion	RING domain E3 ubiquitin ligase
YMR257C	PET111	PETite colonies	Mitochondrial translational activator specific for the COX2 mRNA
YMR265C			Putative protein of unknown function
YMR269W	TMA23	Translation Machinery Associated	Nucleolar protein implicated in ribosome biogenesis
YMR270C	RRN9	Regulation of RNA polymerase I	Protein involved in promoting high level transcription of rDNA
YMR280C	CAT8	CATabolite repression	Zinc cluster transcriptional activator
YMR289W	ABZ2	para-AminoBenZoic acid (PABA) biosynthesis	Aminodeoxychorismate lyase (4-amino-4-deoxychorismate lyase)
YMR291W	TDA1	Topoisomerase I Damage Affected	Protein kinase of unknown cellular role
YMR293C	HER2	Hmg2p ER Remodeling	Subunit of the trimeric GatFAB AmidoTransferase(AdT) complex
YMR294W	JNM1	Just Nuclear Migration	Component of the yeast dynactin complex
YMR295C		Ilm1p BInding	Protein of unknown function that associates with ribosomes
YMR302C	YME2	Yeast Mitochondrial Escape	Integral inner mitochondrial membrane protein
YMR318C	ADH6	Alcohol DeHydrogenase	NADPH-dependent medium chain alcohol dehydrogenase
YMR319C	FET4	FErrous Transport	Low-affinity Fe(II) transporter of the plasma membrane
YNL006W	LST8	Lethal with Sec Thirteen	Protein required for the transport of Gap1p
YNL007C	SIS1	SIt4 Suppressor	Type II HSP40 co-chaperone that interacts with the HSP70 protein Ssa1p
YNL008C	ASI3	Amino acid Sensor-Independent	Subunit of the inner nuclear membrane Asi ubiquitin ligase complex
YNL011C			Putative protein of unknown function
YNL051W	COG5	Conserved Oligomeric Golgi complex	Component of the conserved oligomeric Golgi complex
YNL074C	MLF3	Multicopy suppressor of LeFlunomide sensitivity	Serine-rich protein of unknown function
YNL087W	TCB2	Three Calcium and lipid Binding domains (TriCalBins)	ER protein involved in ER-plasma membrane tethering
YNL090W	RHO2	Ras HOmolog	Non-essential small GTPase of the Rho/Rac family of Ras-like proteins
YNL097C-B			Putative protein of unknown function
YNL098C	RAS2	homologous to RAS proto-oncogene	GTP-binding protein
YNL121C	TOM70	Translocase of the Outer Mitochondrial membrane	Component of the TOM (translocase of outer membrane) complex
YNL144C			Putative protein of unknown function
YNL148C	ALF1	ALpha tubulin Folding	Alpha-tubulin folding protein
YNL151C	RPC31	RNA Polymerase C	RNA polymerase III subunit C31
YNL154C	YCK2	Yeast Casein Kinase	Palmitoylated plasma membrane-bound casein kinase I (CK1) isoform
YNL155W	CUZ1	Cdc48-associated UBL/Zn-finger protein	Protein with a role in the ubiquitin-proteasome pathway
YNL161W	CBK1	Cell wall Biosynthesis Kinase	Serine/threonine protein kinase of the the RAM signaling network
YNL169C	PSD1	PhosphatidylSerine Decarboxylase	Phosphatidylserine decarboxylase of the mitochondrial inner membrane
YNL181W	PBR1	Potentiates Bioactive compound Response	Putative oxidoreductase
YNL187W	SWT21	Synthetic With Tgs1	Protein involved in mRNA splicing
YNL192W	CHS1	CHitin Synthase	Chitin synthase I
YNL199C	GCR2	GlyColysis Regulation	transcriptional activator of genes involved in glycolysis
YNL201C	PSY2	Platinum SensitivitY	Subunit of protein phosphatase PP4 complex
YNL236W	SIN4	Switch INdependent	Subunit of the RNA polymerase II mediator complex
YNL251C	NRD1	Nuclear pre-mRNA Down-regulation	RNA-binding subunit of Nrd1 complex
YNL253W	TEX1	TrEX component	Protein involved in mRNA export
YNL255C	GIS2	GIg Suppressor	Translational activator for mRNAs with internal ribosome entry sites
YNL256W	FOL1	FOLic acid synthesis	Multifunctional enzyme of the folic acid biosynthesis pathway
YNL260C	LTO1	required for biogenesis of the Large ribosomal subunit and initiation of Translation in Oxygen	Essential protein that forms a complex with Rli1p and Yae1p
YNL261W	ORC5	Origin Recognition Complex	Subunit of the origin recognition complex (ORC)
YNL264C	PDR17	Pleiotropic Drug Resistance	Phosphatidylinositol transfer protein (PITP)
YNL275W	BOR1	BORon transporter	Boron efflux transporter of the plasma membrane
YNL277W	MET2	METhionine requiring	L-homoserine-O-acetyltransferase
YNL283C	WSC2	cell Wall integrity and Stress response Component	Sensor-transducer of the stress-activated PKC1-MPK1 signaling pathway
YNL299W	TRF5	Topoisomerase one-Related Function	Non-canonical poly(A) polymerase
YNL313C	EMW1	Essential for Maintenance of the cell Wall	Essential conserved protein with a role in cell wall integrity
YNL314W	DAL82	Degradation of Allantoin	Positive regulator of allophanate inducible genes
YNL315C	ATP11	ATP synthase	Molecular chaperone
YNL317W	PFS2	Polyadenylation Factor Subunit	Integral subunit of the pre-mRNA CPF complex
YNR001C	CIT1	CITrate synthase	Citrate synthase
YNR016C	ACC1	Acetyl-CoA Carboxylase	Acetyl-CoA carboxylase, biotin containing enzyme
YNR035C	ARC35	ARp2/3 Complex subunit	Subunit of the ARP2/3 complex
YNR044W	AGA1	a-AGglutinin	Anchorage subunit of a-agglutinin of a-cells
YNR045W	PET494	PETite colonies	Mitochondrial translational activator specific for the COX3 mRNA
YNR051C	BRE5	BREfeldin A sensitivity	Ubiquitin protease cofactor
YNR070W	PDR18	Pleiotropic Drug Resistance	Putative transporter of the ATP-binding cassette (ABC) family
YOL004W	SIN3	Switch INdependent	Component of both the Rpd3S and Rpd3L histone deacetylase complexes
YOL005C	RPB11	RNA Polymerase B	RNA polymerase II subunit B12.5
YOL007C	CSI2	Chitin Synthesis Involved	Protein of unknown function
YOL016C	CMK2	CalModulin dependent protein Kinase	Calmodulin-dependent protein kinase
YOL017W	ESC8	Establishes Silent Chromatin	Protein involved in telomeric and mating-type locus silencing
YOL046C			Dubious open reading frame
YOL048C	RRT8	Regulator of rDNA transcription	Protein involved in spore wall assembly
YOL051W	GAL11	GALactose metabolism	Subunit of the RNA polymerase II mediator complex
YOL057W			Dipeptidyl-peptidase III
YOL059W	GPD2	Glycerol-3-Phosphate Dehydrogenase	NAD-dependent glycerol 3-phosphate dehydrogenase
YOL091W	SPO21	SPOrulation	Component of the meiotic outer plaque of the spindle pole body
YOL123W	HRP1	Heterogenous nuclear RibonucleoProtein	Subunit of cleavage factor I
YOL132W	GAS4	Glycophospholipid-Anchored Surface protein	1,3-beta-glucanosyltransferase
YOL137W	BSC6	Bypass of Stop Codon	Protein of unknown function with 8 putative transmembrane segments
YOR009W	TIR4	TIp1-Related	Cell wall mannoprotein
YOR018W	ROD1	Resistance to O-Dinitrobenzene	Alpha-arrestin involved in ubiquitin-dependent endocytosis
YOR027W	STI1	STress Inducible	Hsp90 cochaperone
YOR044W	IRC23	Increased Recombination Centers	Protein of unknown function
YOR054C	VHS3	Viable in a Hal3 Sit4 background	Negative regulatory subunit of protein phosphatase 1 Ppz1p
YOR072W-B			Putative protein of unknown function
YOR073W	SGO1	ShuGOshin (Japanese for "guardian spirit")	Component of the spindle checkpoint
YOR074C	CDC21	Cell Division Cycle	Thymidylate synthase
YOR095C	RKI1	Ribose-5-phosphate Ketol-Isomerase	Ribose-5-phosphate ketol-isomerase
YOR098C	NUP1	NUclear Pore	FG-nucleoporin component of central core of the nuclear pore complex
YOR108W	LEU9	LEUcine biosynthesis	Alpha-isopropylmalate synthase II (2-isopropylmalate synthase)
YOR110W	TFC7		RNA pol III transcription initiation factor complex (TFIIIC) subunit
YOR120W	GCY1	Galactose-inducible Crystallin-like Yeast protein	Glycerol dehydrogenase
YOR123C	LEO1	LEft Open reading frame	Component of the Paf1 complex
YOR124C	UBP2	UBiquitin-specific Protease	Ubiquitin-specific protease
YOR127W	RGA1	Rho GTPase Activating Protein	GTPase-activating protein for polarity-establishment protein Cdc42p
YOR152C	ATG40	AuTophaGy related	Autophagy receptor with a role in endoplasmic reticulum degradation
YOR160W	MTR10	Mrna TRansport defective	Nuclear import receptor
YOR190W	SPR1	SPorulation Regulated	Sporulation-specific exo-1,3-beta-glucanase
YOR209C	NPT1	Nicotinate PhosphoribosylTransferase	Nicotinate phosphoribosyltransferase
YOR216C	RUD3	Relieves Uso1-1 transport Defect	Golgi matrix protein
YOR220W	RCN2	Regulator of CalciNeurin	Protein of unknown function
YOR239W	ABP140	Actin Binding Protein	AdoMet-dependent tRNA methyltransferase and actin binding protein
YOR242C	SSP2	Sporulation SPecific	Sporulation specific protein that localizes to the spore wall
YOR249C	APC5	Anaphase Promoting Complex	Subunit of the Anaphase-Promoting Complex/Cyclosome (APC/C)
YOR254C	SEC63	SECretory	Essential subunit of Sec63 complex
YOR255W	OSW1	Outer Spore Wall	Protein involved in sporulation
YOR258W	HNT3	Histidine triad NucleoTide-binding	DNA 5' AMP hydrolase involved in DNA repair
YOR264W	DSE3	Daughter Specific Expression	Daughter cell-specific protein, may help establish daughter fate
YOR270C	VPH1	Vacuolar pH	Subunit a of vacuolar-ATPase V0 domain
YOR290C	SNF2	Sucrose NonFermenting	Catalytic subunit of the SWI/SNF chromatin remodeling complex
YOR309C			Dubious open reading frame
YOR316C	COT1	CObalt Toxicity	Vacuolar transporter that mediates zinc transport into the vacuole
YOR316C-A			Putative protein of unknown function
YOR318C			Dubious open reading frame
YOR320C	GNT1	GlcNAc Transferase	N-acetylglucosaminyltransferase
YOR321W	PMT3	Protein O-MannosylTransferase	Protein O-mannosyltransferase
YOR326W	MYO2	MYOsin	Type V myosin motor involved in actin-based transport of cargos
YOR328W	PDR10	Pleiotropic Drug Resistance	ATP-binding cassette (ABC) transporter
YOR336W	KRE5	Killer toxin REsistant	Protein required for beta-1,6 glucan biosynthesis
YOR337W	TEA1	Ty Enhancer Activator	Ty1 enhancer activator involved in Ty enhancer-mediated transcription
YOR341W	RPA190	RNA Polymerase A	RNA polymerase I largest subunit A190
YOR346W	REV1	REVersionless	Deoxycytidyl transferase
YOR370C	MRS6	Mitochondrial RNA Splicing	Rab escort protein
YOR371C	GPB1		Multistep regulator of cAMP-PKA signaling
YPL003W	ULA1	Ubiquitin-Like protein Activation	Protein that activates Rub1p (NEDD8) before neddylation
YPL006W	NCR1	Niemann-pick type C Related	Vacuolar membrane protein
YPL009C	RQC2	Ribosome Quality control Complex	Component of RQC, which mediates nascent chain degradation
YPL014W	CIP1	Cdk1 Interacting Protein	Cyclin-dependent kinase inhibitor
YPL016W	SWI1	SWItching deficient	Subunit of the SWI/SNF chromatin remodeling complex
YPL018W	CTF19	Chromosome Transmission Fidelity	Outer kinetochore protein, needed for accurate chromosome segregation
YPL031C	PHO85	PHOsphate metabolism	Cyclin-dependent kinase
YPL044C			Dubious open reading frame
YPL049C	DIG1	Down-regulator of Invasive Growth	MAP kinase-responsive inhibitor of the Ste12p transcription factor
YPL054W	LEE1		Zinc-finger protein of unknown function
YPL060W	MFM1	Mrs2 Function Modulating factor	Mitochondrial inner membrane magnesium transporter
YPL082C	MOT1	Modifier of transcription	Essential protein involved in regulation of transcription
YPL144W	POC4	PrOteasome Chaperone	Component of a heterodimeric Poc4p-Irc25p chaperone
YPL163C	SVS1	Suppressor of Vanadate Sensitivity	Cell wall and vacuolar protein
YPL166W	ATG29	AuTophaGy related	Autophagy-specific protein
YPL167C	REV3	REVersionless	Catalytic subunit of DNA polymerase zeta
YPL175W	SPT14	SuPpressor of Ty	UDP-glycosyltransferase subunit of the GPI-GnT complex
YPL180W	TCO89	Tor Complex One	Subunit of TORC1 (Tor1p or Tor2p-Kog1p-Lst8p-Tco89p)
YPL184C	MRN1	Multicopy supressor of rsc nhp6	RNA-binding protein that may be involved in translational regulation
YPL189W	GUP2	Glycerol UPtake	Probable membrane protein
YPL190C	NAB3	Nuclear polyAdenylated RNA-Binding	RNA-binding protein, subunit of Nrd1 complex (Nrd1p-Nab3p-Sen1p)
YPL194W	DDC1	DNA Damage Checkpoint	DNA damage checkpoint protein
YPL198W	RPL7B	Ribosomal Protein of the Large subunit	Ribosomal 60S subunit protein L7B
YPL203W	TPK2	Takashi's Protein Kinase	cAMP-dependent protein kinase catalytic subunit
YPL221W	FLC1	FLavin Carrier	Flavin adenine dinucleotide transporter
YPL224C	MMT2	Mitochondrial Metal Transporter	Putative metal transporter involved in mitochondrial iron accumulation
YPL235W	RVB2	RuVB-like	ATP-dependent DNA helicase, also known as reptin
YPL240C	HSP82	Heat Shock Protein	Hsp90 chaperone
YPL245W			Putative protein of unknown function
YPR003C			Putative sulfate permease
YPR004C	AIM45	Altered Inheritance rate of Mitochondria	Putative ortholog of mammalian ETF-alpha
YPR013C	CMR3	Changed Mutation Rate	Putative zinc finger protein
YPR048W	TAH18	Top1T722A mutant Hypersensitive	Conserved NAPDH-dependent diflavin reductase
YPR058W	YMC1	Yeast Mitochondrial Carrier	Secondary mitochondrial inner membrane glycine transporter
YPR061C	JID1	DnaJ protein Involved in ER-associated Degradation	Probable Hsp40p co-chaperone
YPR070W	MED1	MEDiator complex	Subunit of the RNA polymerase II mediator complex
YPR077C			Dubious open reading frame
YPR080W	TEF1	Translation Elongation Factor	Translational elongation factor EF-1 alpha
YPR089W			Protein of unknown function
YPR091C	NVJ2	Nucleus-Vacuole Junction	Lipid-binding ER protein, enriched at nucleus-vacuolar junctions (NVJ)
YPR104C	FHL1	Fork Head-Like	Regulator of ribosomal protein (RP) transcription
YPR108W	RPN7	Regulatory Particle Non-ATPase	Essential non-ATPase regulatory subunit of the 26S proteasome
YPR108W-A			Putative protein of unknown function
YPR112C	MRD1	Multiple RNA-binding domain	Essential conserved small ribosomal subunit (40s) synthesis factor
YPR117W			Putative protein of unknown function
YPR121W	THI22	THIamine metabolism	Protein with similarity to hydroxymethylpyrimidine phosphate kinases
YPR122W	AXL1	AXiaL budding	Haploid specific endoprotease of a-factor mating pheromone
YPR135W	CTF4	Chromosome Transmission Fidelity	Chromatin-associated protein
YPR141C	KAR3	KARyogamy	Minus-end-directed microtubule motor
YPR148C			Protein of unknown function
YPR155C	NCA2	Nuclear Control of ATPase	Protein that regulates expression of Fo-F1 ATP synthase subunits
YPR156C	TPO3	Transporter of POlyamines	Polyamine transporter of the major facilitator superfamily

## Sheet: Biological process
GO term	P-vlue	MATCHES	GO name
biological regulation	1.5586093787825802e-8	YAL005C,YAL007C,YAL010C,YAL013W,YAL017W,YAL021C,YAL040C,YAL048C,YBL020W,YBL023C,YBL030C,YBL035C,YBL052C,YBL054W,YBL088C,YBR028C,YBR066C,YBR081C,YBR086C,YBR097W,YBR108W,YBR132C,YBR133C,YBR136W,YBR140C,YBR158W,YBR187W,YBR202W,YBR203W,YBR239C,YBR245C,YCL014W,YCL024W,YCR008W,YCR033W,YCR042C,YCR061W,YCR084C,YCR088W,YDL047W,YDL056W,YDL089W,YDL100C,YDL240W,YDR002W,YDR011W,YDR017C,YDR021W,YDR027C,YDR057W…	GO:0065007
regulation of biological process	3.8547310667387264e-7	YAL005C,YAL013W,YAL017W,YAL021C,YAL040C,YAL048C,YBL023C,YBL052C,YBL054W,YBR028C,YBR066C,YBR081C,YBR086C,YBR097W,YBR108W,YBR132C,YBR133C,YBR136W,YBR140C,YBR158W,YBR202W,YBR203W,YBR239C,YBR245C,YCL014W,YCL024W,YCR008W,YCR033W,YCR042C,YCR084C,YCR088W,YDL047W,YDL056W,YDL089W,YDL100C,YDL240W,YDR002W,YDR017C,YDR021W,YDR057W,YDR092W,YDR096W,YDR122W,YDR144C,YDR170C,YDR173C,YDR181C,YDR189W,YDR190C,YDR191W…	GO:0050789
regulation of cellular process	4.914569526428138e-7	YAL005C,YAL013W,YAL017W,YAL021C,YAL040C,YAL048C,YBL023C,YBL052C,YBL054W,YBR028C,YBR066C,YBR081C,YBR086C,YBR097W,YBR108W,YBR133C,YBR136W,YBR140C,YBR158W,YBR202W,YBR203W,YBR239C,YBR245C,YCL014W,YCL024W,YCR008W,YCR033W,YCR042C,YCR084C,YCR088W,YDL047W,YDL056W,YDL089W,YDL100C,YDL240W,YDR002W,YDR017C,YDR057W,YDR092W,YDR096W,YDR122W,YDR144C,YDR170C,YDR173C,YDR181C,YDR189W,YDR190C,YDR191W,YDR192C,YDR206W…	GO:0050794
response to stimulus	0.00008051114368713946	YAL013W,YBL023C,YBL088C,YBR028C,YBR040W,YBR066C,YBR097W,YBR136W,YBR140C,YBR202W,YBR203W,YBR239C,YCL014W,YCL024W,YCR008W,YCR009C,YCR026C,YCR033W,YCR084C,YDL047W,YDL100C,YDL102W,YDL140C,YDL164C,YDL240W,YDR001C,YDR011W,YDR057W,YDR092W,YDR093W,YDR096W,YDR122W,YDR144C,YDR170C,YDR190C,YDR191W,YDR192C,YDR213W,YDR227W,YDR277C,YDR397C,YDR406W,YDR419W,YDR422C,YDR423C,YDR501W,YDR507C,YEL009C,YER020W,YER125W…	GO:0050896
cellular component organization	0.00012434782966459518	YAL005C,YAL010C,YAL013W,YAL029C,YAL040C,YAL048C,YBL020W,YBL022C,YBL023C,YBL030C,YBL035C,YBL052C,YBL088C,YBL101C,YBR040W,YBR078W,YBR081C,YBR086C,YBR097W,YBR108W,YBR133C,YBR136W,YBR158W,YBR202W,YBR245C,YBR254C,YCL024W,YCR008W,YCR009C,YCR033W,YCR042C,YCR060W,YCR061W,YCR084C,YCR088W,YDL047W,YDL058W,YDL089W,YDL097C,YDL100C,YDL164C,YDL240W,YDR002W,YDR027C,YDR055W,YDR092W,YDR093W,YDR096W,YDR104C,YDR141C…	GO:0016043
cellular response to stimulus	0.0002533728666775489	YAL013W,YBL023C,YBL088C,YBR028C,YBR040W,YBR066C,YBR097W,YBR136W,YBR140C,YBR202W,YBR203W,YBR239C,YCL014W,YCL024W,YCR008W,YCR026C,YCR033W,YCR084C,YDL047W,YDL100C,YDL102W,YDL140C,YDL164C,YDL240W,YDR001C,YDR057W,YDR092W,YDR093W,YDR122W,YDR144C,YDR170C,YDR190C,YDR191W,YDR192C,YDR213W,YDR227W,YDR277C,YDR397C,YDR419W,YDR422C,YDR423C,YDR501W,YDR507C,YEL009C,YER020W,YER125W,YER136W,YER149C,YER162C,YER166W…	GO:0051716
single-organism process	0.0005843425021462231	YAL005C,YAL007C,YAL010C,YAL013W,YAL017W,YAL021C,YAL029C,YAL040C,YAL048C,YBL015W,YBL020W,YBL023C,YBL030C,YBL039C,YBL052C,YBL085W,YBL098W,YBL099W,YBL101C,YBR028C,YBR039W,YBR040W,YBR066C,YBR068C,YBR084W,YBR086C,YBR097W,YBR108W,YBR132C,YBR133C,YBR136W,YBR140C,YBR158W,YBR176W,YBR187W,YBR202W,YBR203W,YBR205W,YBR220C,YBR239C,YBR245C,YBR248C,YBR256C,YCL014W,YCL024W,YCL025C,YCR008W,YCR009C,YCR012W,YCR020C…	GO:0044699
cell communication	0.007041174505613837	YBR028C,YBR066C,YBR097W,YBR140C,YBR203W,YBR239C,YCL014W,YCL024W,YCR008W,YCR026C,YCR033W,YCR084C,YDL047W,YDL100C,YDL240W,YDR001C,YDR057W,YDR122W,YDR144C,YDR170C,YDR191W,YDR277C,YDR422C,YDR507C,YEL009C,YER020W,YER136W,YFL033C,YFR022W,YGL162W,YGL197W,YGR116W,YGR173W,YGR271C-A,YHR079C,YHR182W,YHR205W,YIL056W,YIL154C,YJL005W,YJL076W,YJL110C,YJR031C,YKL062W,YKL100C,YKL101W,YKL166C,YKL176C,YKL178C,YKL20…	GO:0007154
cellular developmental process	0.01135318943954808	YAL005C,YAL029C,YBR040W,YCL024W,YCR084C,YDL047W,YDL240W,YDR027C,YDR096W,YDR104C,YDR141C,YDR218C,YDR227W,YDR310C,YDR402C,YDR403W,YER017C,YER020W,YER125W,YER132C,YER149C,YFL033C,YGL037C,YGL175C,YGL192W,YGL197W,YGL228W,YGL253W,YGR056W,YHR097C,YHR119W,YHR164C,YHR205W,YIL056W,YIL131C,YJL110C,YJR100C,YKL062W,YKL106W,YKL185W,YLL033W,YLL040C,YLR054C,YLR263W,YLR308W,YLR318W,YLR342W,YLR399C,YMR232W,YNL098C…	GO:0048869
developmental process	0.013512592640596928	YAL005C,YAL029C,YBR040W,YCL024W,YCR084C,YDL047W,YDL240W,YDR027C,YDR096W,YDR104C,YDR141C,YDR218C,YDR227W,YDR310C,YDR402C,YDR403W,YER017C,YER020W,YER125W,YER132C,YER149C,YFL033C,YGL037C,YGL175C,YGL192W,YGL197W,YGL228W,YGL253W,YGR056W,YHR097C,YHR119W,YHR164C,YHR205W,YIL056W,YIL131C,YJL110C,YJR100C,YKL062W,YKL106W,YKL185W,YLL033W,YLL040C,YLR054C,YLR263W,YLR308W,YLR318W,YLR342W,YLR399C,YMR232W,YNL098C…	GO:0032502
regulation of cellular component organization	0.01560985267987928	YAL013W,YAL048C,YBL023C,YBR108W,YBR158W,YBR245C,YCL024W,YCR008W,YCR088W,YDL089W,YDL240W,YDR002W,YDR189W,YDR227W,YDR397C,YDR422C,YEL009C,YER016W,YER110C,YER125W,YER149C,YFR022W,YGL086W,YGL093W,YGL095C,YGL192W,YGL207W,YGR098C,YGR101W,YGR116W,YGR178C,YGR270W,YHR097C,YHR119W,YIL068C,YIL084C,YIL112W,YIL131C,YIL159W,YJL042W,YJL076W,YJL115W,YJR100C,YKL025C,YKL145W,YKL185W,YKL203C,YKR029C,YLR248W,YLR263W…	GO:0051128
aromatic compound biosynthetic process	0.016894383949484088	YAL013W,YAL021C,YAL040C,YBL035C,YBL039C,YBL052C,YBL054W,YBL098W,YBL099W,YBR039W,YBR066C,YBR081C,YBR084W,YBR097W,YBR133C,YBR140C,YBR202W,YBR239C,YBR245C,YBR248C,YCR033W,YCR042C,YCR084C,YDL056W,YDL102W,YDL140C,YDL164C,YDR096W,YDR173C,YDR181C,YDR190C,YDR191W,YDR192C,YDR206W,YDR213W,YDR227W,YDR310C,YDR392W,YDR397C,YDR400W,YDR419W,YDR423C,YDR441C,YDR457W,YDR485C,YEL009C,YER045C,YER055C,YER063W,YER069W…	GO:0019438
single-organism developmental process	0.01707208292390818	YAL005C,YAL029C,YBR040W,YCL024W,YCR084C,YDL047W,YDL240W,YDR027C,YDR096W,YDR104C,YDR141C,YDR218C,YDR227W,YDR310C,YDR402C,YDR403W,YER017C,YER020W,YER125W,YER132C,YER149C,YFL033C,YGL037C,YGL175C,YGL192W,YGL197W,YGL228W,YGL253W,YGR056W,YHR097C,YHR119W,YHR164C,YHR205W,YIL056W,YIL131C,YJL110C,YJR100C,YKL062W,YKL106W,YKL185W,YLL033W,YLL040C,YLR054C,YLR263W,YLR308W,YLR318W,YLR342W,YLR399C,YMR232W,YNL098C…	GO:0044767
heterocycle biosynthetic process	0.019850434965799323	YAL013W,YAL021C,YAL040C,YBL035C,YBL039C,YBL052C,YBL054W,YBL098W,YBL099W,YBR039W,YBR066C,YBR081C,YBR084W,YBR097W,YBR133C,YBR140C,YBR202W,YBR239C,YBR245C,YBR248C,YBR256C,YCR033W,YCR042C,YCR084C,YDL056W,YDL102W,YDL140C,YDL164C,YDR096W,YDR173C,YDR181C,YDR190C,YDR191W,YDR192C,YDR206W,YDR213W,YDR227W,YDR310C,YDR392W,YDR397C,YDR400W,YDR419W,YDR423C,YDR441C,YDR457W,YDR485C,YEL009C,YER045C,YER055C,YER063W…	GO:0018130
multi-organism process	0.02146608702766561	YBR040W,YBR066C,YBR081C,YCL014W,YCR009C,YDL100C,YDL240W,YDR027C,YDR093W,YDR096W,YDR104C,YDR218C,YDR402C,YDR403W,YER020W,YER125W,YER132C,YER149C,YER166W,YFR022W,YGL162W,YGL197W,YGL228W,YGR271C-A,YGR279C,YHR084W,YHR119W,YIL084C,YJL073W,YJR117W,YKL178C,YLL033W,YLL040C,YLR054C,YLR308W,YLR452C,YML057W,YMR198W,YMR232W,YNL098C,YNR044W,YOL048C,YOL091W,YOL132W,YOR018W,YOR127W,YOR190W,YOR242C,YOR255W,YOR29…	GO:0051704
nucleobase-containing compound biosynthetic process	0.027790124610314014	YAL013W,YAL021C,YAL040C,YBL035C,YBL039C,YBL052C,YBL054W,YBL098W,YBL099W,YBR039W,YBR066C,YBR081C,YBR084W,YBR097W,YBR133C,YBR140C,YBR202W,YBR239C,YBR245C,YCR033W,YCR042C,YCR084C,YDL056W,YDL102W,YDL140C,YDL164C,YDR096W,YDR173C,YDR181C,YDR190C,YDR191W,YDR192C,YDR206W,YDR213W,YDR227W,YDR310C,YDR392W,YDR397C,YDR400W,YDR419W,YDR423C,YDR441C,YDR457W,YDR485C,YEL009C,YER045C,YER063W,YER069W,YER125W,YER162C…	GO:0034654
growth	0.03319561258792968	YBL085W,YBR066C,YCL024W,YCR084C,YDR144C,YDR213W,YDR251W,YDR392W,YDR497C,YDR507C,YER020W,YER110C,YER113C,YER149C,YFL034C-B,YGL162W,YGL192W,YGL197W,YGR270W,YHR084W,YIL084C,YIL131C,YJR147W,YKL185W,YKL203C,YKL204W,YNL006W,YNL098C,YNL161W,YOL051W,YOR127W,YOR290C,YOR326W,YOR371C,YPL049C,YPL180W,YPL203W	GO:0040007
organic cyclic compound biosynthetic process	0.0372609681469587	YAL013W,YAL021C,YAL040C,YBL035C,YBL039C,YBL052C,YBL054W,YBL098W,YBL099W,YBR039W,YBR066C,YBR081C,YBR084W,YBR097W,YBR133C,YBR140C,YBR202W,YBR239C,YBR245C,YBR248C,YBR256C,YCR033W,YCR042C,YCR084C,YDL056W,YDL102W,YDL140C,YDL164C,YDR096W,YDR173C,YDR181C,YDR190C,YDR191W,YDR192C,YDR206W,YDR213W,YDR227W,YDR310C,YDR392W,YDR397C,YDR400W,YDR419W,YDR423C,YDR441C,YDR457W,YDR485C,YEL009C,YER045C,YER055C,YER063W…	GO:1901362
cellular component organization or biogenesis	0.04977874505661515	YAL005C,YAL010C,YAL013W,YAL029C,YAL040C,YAL048C,YBL004W,YBL020W,YBL022C,YBL023C,YBL030C,YBL035C,YBL052C,YBL088C,YBL101C,YBR040W,YBR078W,YBR081C,YBR086C,YBR097W,YBR108W,YBR133C,YBR136W,YBR146W,YBR158W,YBR202W,YBR205W,YBR245C,YBR254C,YCL024W,YCR008W,YCR009C,YCR033W,YCR042C,YCR060W,YCR061W,YCR084C,YCR088W,YDL047W,YDL058W,YDL089W,YDL097C,YDL100C,YDL164C,YDL240W,YDR002W,YDR021W,YDR027C,YDR055W,YDR064W…	GO:0071840

## Sheet: Cell_component
GO term	P-value	Matches	GO name
cell part	0.00037907296744597673	tR(UCU)K,YAL005C,YAL007C,YAL010C,YAL013W,YAL017W,YAL021C,YAL029C,YAL040C,YAL048C,YBL004W,YBL015W,YBL020W,YBL022C,YBL023C,YBL030C,YBL035C,YBL039C,YBL052C,YBL054W,YBL059W,YBL085W,YBL088C,YBL098W,YBL099W,YBL101C,YBR028C,YBR039W,YBR040W,YBR066C,YBR068C,YBR078W,YBR081C,YBR084W,YBR086C,YBR097W,YBR108W,YBR132C,YBR133C,YBR136W,YBR140C,YBR146W,YBR158W,YBR176W,YBR187W,YBR202W,YBR203W,YBR205W,YBR220C,YBR239…	GO:0044464
cell	0.0004387145175891569	tR(UCU)K,YAL005C,YAL007C,YAL010C,YAL013W,YAL017W,YAL021C,YAL029C,YAL040C,YAL048C,YBL004W,YBL015W,YBL020W,YBL022C,YBL023C,YBL030C,YBL035C,YBL039C,YBL052C,YBL054W,YBL059W,YBL085W,YBL088C,YBL098W,YBL099W,YBL101C,YBR028C,YBR039W,YBR040W,YBR066C,YBR068C,YBR078W,YBR081C,YBR084W,YBR086C,YBR097W,YBR108W,YBR132C,YBR133C,YBR136W,YBR140C,YBR146W,YBR158W,YBR176W,YBR187W,YBR202W,YBR203W,YBR205W,YBR220C,YBR239…	GO:0005623
intracellular membrane-bounded organelle	0.001805184654413465	YAL005C,YAL007C,YAL010C,YAL013W,YAL021C,YAL029C,YAL040C,YAL048C,YBL004W,YBL015W,YBL020W,YBL022C,YBL023C,YBL030C,YBL035C,YBL039C,YBL052C,YBL054W,YBL059W,YBL088C,YBL098W,YBL099W,YBR028C,YBR039W,YBR040W,YBR066C,YBR068C,YBR078W,YBR081C,YBR084W,YBR086C,YBR097W,YBR132C,YBR133C,YBR136W,YBR140C,YBR146W,YBR158W,YBR176W,YBR187W,YBR202W,YBR203W,YBR205W,YBR239C,YBR245C,YBR254C,YBR255W,YBR282W,YBR287W,YBR288C…	GO:0043231
intracellular organelle	0.003069485980503613	YAL005C,YAL007C,YAL010C,YAL013W,YAL021C,YAL029C,YAL040C,YAL048C,YBL004W,YBL015W,YBL020W,YBL022C,YBL023C,YBL030C,YBL035C,YBL039C,YBL052C,YBL054W,YBL059W,YBL088C,YBL098W,YBL099W,YBR028C,YBR039W,YBR040W,YBR066C,YBR068C,YBR078W,YBR081C,YBR084W,YBR086C,YBR097W,YBR108W,YBR132C,YBR133C,YBR136W,YBR140C,YBR146W,YBR158W,YBR176W,YBR187W,YBR202W,YBR203W,YBR205W,YBR239C,YBR245C,YBR254C,YBR255W,YBR282W,YBR287W…	GO:0043229
organelle	0.003206297708823584	YAL005C,YAL007C,YAL010C,YAL013W,YAL021C,YAL029C,YAL040C,YAL048C,YBL004W,YBL015W,YBL020W,YBL022C,YBL023C,YBL030C,YBL035C,YBL039C,YBL052C,YBL054W,YBL059W,YBL088C,YBL098W,YBL099W,YBR028C,YBR039W,YBR040W,YBR066C,YBR068C,YBR078W,YBR081C,YBR084W,YBR086C,YBR097W,YBR108W,YBR132C,YBR133C,YBR136W,YBR140C,YBR146W,YBR158W,YBR176W,YBR187W,YBR202W,YBR203W,YBR205W,YBR239C,YBR245C,YBR254C,YBR255W,YBR282W,YBR287W…	GO:0043226
membrane-bounded organelle	0.0032497531068444298	YAL005C,YAL007C,YAL010C,YAL013W,YAL021C,YAL029C,YAL040C,YAL048C,YBL004W,YBL015W,YBL020W,YBL022C,YBL023C,YBL030C,YBL035C,YBL039C,YBL052C,YBL054W,YBL059W,YBL088C,YBL098W,YBL099W,YBR028C,YBR039W,YBR040W,YBR066C,YBR068C,YBR078W,YBR081C,YBR084W,YBR086C,YBR097W,YBR132C,YBR133C,YBR136W,YBR140C,YBR146W,YBR158W,YBR176W,YBR187W,YBR202W,YBR203W,YBR205W,YBR239C,YBR245C,YBR254C,YBR255W,YBR282W,YBR287W,YBR288C…	GO:0043227
protein complex	0.04260168575678127	YAL005C,YAL010C,YAL021C,YAL029C,YAL048C,YBL023C,YBL099W,YBR039W,YBR081C,YBR097W,YBR202W,YBR245C,YBR254C,YBR288C,YCR009C,YCR033W,YCR042C,YCR060W,YDL056W,YDL097C,YDL100C,YDR021W,YDR027C,YDR057W,YDR092W,YDR181C,YDR189W,YDR190C,YDR192C,YDR218C,YDR238C,YDR392W,YDR407C,YDR422C,YDR485C,YEL009C,YEL020W-A,YEL024W,YEL061C,YER017C,YER020W,YER110C,YER112W,YER145C,YER149C,YER151C,YER162C,YER166W,YER171W,YFL00…	GO:0043234
intracellular part	0.04868925064177106	tR(UCU)K,YAL005C,YAL007C,YAL010C,YAL013W,YAL017W,YAL021C,YAL029C,YAL040C,YAL048C,YBL004W,YBL015W,YBL020W,YBL022C,YBL023C,YBL030C,YBL035C,YBL039C,YBL052C,YBL054W,YBL059W,YBL085W,YBL088C,YBL098W,YBL099W,YBL101C,YBR028C,YBR039W,YBR040W,YBR066C,YBR068C,YBR078W,YBR081C,YBR084W,YBR086C,YBR097W,YBR108W,YBR132C,YBR133C,YBR136W,YBR140C,YBR146W,YBR158W,YBR176W,YBR187W,YBR202W,YBR203W,YBR205W,YBR239C,YBR245…	GO:0044424

## Sheet: Molecular function
GO term	P-vlue	MATCHES	GO name
small molecule binding	0.0005916571964176241	YAL005C,YAL017W,YAL029C,YAL048C,YBL022C,YBL023C,YBL039C,YBL088C,YBL098W,YBL099W,YBR028C,YBR084W,YBR097W,YBR136W,YBR202W,YBR245C,YCL024W,YCR008W,YCR012W,YDL100C,YDL102W,YDL164C,YDR011W,YDR017C,YDR021W,YDR032C,YDR092W,YDR093W,YDR122W,YDR173C,YDR190C,YDR191W,YDR218C,YDR270W,YDR370C,YDR406W,YDR507C,YEL061C,YER017C,YER020W,YER036C,YER055C,YER069W,YER166W,YER171W,YER172C,YFL002C,YFL028C,YFL033C,YFR009W…	GO:0036094
nucleotide binding	0.0006022835161881303	YAL005C,YAL017W,YAL029C,YAL048C,YBL022C,YBL023C,YBL039C,YBL088C,YBL098W,YBL099W,YBR028C,YBR084W,YBR097W,YBR136W,YBR202W,YBR245C,YCL024W,YCR008W,YCR012W,YDL100C,YDL102W,YDL164C,YDR011W,YDR017C,YDR021W,YDR032C,YDR092W,YDR093W,YDR122W,YDR173C,YDR190C,YDR191W,YDR218C,YDR270W,YDR370C,YDR406W,YDR507C,YEL061C,YER017C,YER020W,YER036C,YER055C,YER069W,YER166W,YER171W,YER172C,YFL002C,YFL028C,YFL033C,YFR009W…	GO:0000166
nucleoside phosphate binding	0.0006022835161881303	YAL005C,YAL017W,YAL029C,YAL048C,YBL022C,YBL023C,YBL039C,YBL088C,YBL098W,YBL099W,YBR028C,YBR084W,YBR097W,YBR136W,YBR202W,YBR245C,YCL024W,YCR008W,YCR012W,YDL100C,YDL102W,YDL164C,YDR011W,YDR017C,YDR021W,YDR032C,YDR092W,YDR093W,YDR122W,YDR173C,YDR190C,YDR191W,YDR218C,YDR270W,YDR370C,YDR406W,YDR507C,YEL061C,YER017C,YER020W,YER036C,YER055C,YER069W,YER166W,YER171W,YER172C,YFL002C,YFL028C,YFL033C,YFR009W…	GO:1901265
adenyl nucleotide binding	0.000921694600493072	YAL005C,YAL017W,YAL029C,YBL022C,YBL023C,YBL039C,YBL088C,YBL099W,YBR028C,YBR084W,YBR097W,YBR136W,YBR202W,YBR245C,YCL024W,YCR008W,YCR012W,YDL100C,YDL164C,YDR011W,YDR017C,YDR021W,YDR092W,YDR093W,YDR122W,YDR173C,YDR190C,YDR270W,YDR406W,YDR507C,YEL061C,YER017C,YER036C,YER055C,YER069W,YER166W,YER171W,YER172C,YFL002C,YFL028C,YFL033C,YFR009W,YFR019W,YGL006W,YGL008C,YGL062W,YGL083W,YGL091C,YGL119W,YGL150C…	GO:0030554
ATP binding	0.0011499347524303093	YAL005C,YAL017W,YAL029C,YBL022C,YBL023C,YBL039C,YBL088C,YBL099W,YBR028C,YBR084W,YBR097W,YBR136W,YBR202W,YBR245C,YCL024W,YCR008W,YCR012W,YDL100C,YDL164C,YDR011W,YDR017C,YDR021W,YDR092W,YDR093W,YDR122W,YDR173C,YDR190C,YDR270W,YDR406W,YDR507C,YEL061C,YER017C,YER036C,YER055C,YER069W,YER166W,YER171W,YER172C,YFL002C,YFL028C,YFL033C,YFR009W,YFR019W,YGL006W,YGL008C,YGL062W,YGL083W,YGL091C,YGL119W,YGL150C…	GO:0005524
adenyl ribonucleotide binding	0.0012449194139416342	YAL005C,YAL017W,YAL029C,YBL022C,YBL023C,YBL039C,YBL088C,YBL099W,YBR028C,YBR084W,YBR097W,YBR136W,YBR202W,YBR245C,YCL024W,YCR008W,YCR012W,YDL100C,YDL164C,YDR011W,YDR017C,YDR021W,YDR092W,YDR093W,YDR122W,YDR173C,YDR190C,YDR270W,YDR406W,YDR507C,YEL061C,YER017C,YER036C,YER055C,YER069W,YER166W,YER171W,YER172C,YFL002C,YFL028C,YFL033C,YFR009W,YFR019W,YGL006W,YGL008C,YGL062W,YGL083W,YGL091C,YGL119W,YGL150C…	GO:0032559
ATPase activity	0.0025986298147661208	YAL005C,YBL022C,YBL023C,YBL099W,YBR039W,YBR202W,YBR245C,YDL100C,YDR011W,YDR021W,YDR093W,YDR190C,YDR270W,YDR406W,YEL061C,YER017C,YER036C,YER166W,YER171W,YER172C,YFL002C,YFL028C,YFL049W,YFR009W,YGL006W,YGL008C,YGL091C,YGL119W,YGL150C,YGR056W,YGR270W,YGR271W,YGR281W,YHR065C,YHR120W,YHR164C,YIL048W,YIL126W,YJL092W,YJR035W,YJR121W,YKL079W,YKL145W,YLR424W,YLR430W,YMR080C,YMR198W,YNR070W,YOR270C,YOR290C…	GO:0016887
carbohydrate derivative binding	0.0027559682794240353	YAL005C,YAL017W,YAL029C,YAL048C,YBL022C,YBL023C,YBL039C,YBL088C,YBL099W,YBR028C,YBR084W,YBR097W,YBR136W,YBR202W,YBR245C,YCL024W,YCR008W,YCR012W,YDL100C,YDL164C,YDR011W,YDR017C,YDR021W,YDR032C,YDR092W,YDR093W,YDR122W,YDR173C,YDR190C,YDR218C,YDR270W,YDR406W,YDR507C,YEL061C,YER017C,YER020W,YER036C,YER055C,YER069W,YER166W,YER171W,YER172C,YFL002C,YFL028C,YFL033C,YFL048C,YFR009W,YFR019W,YGL006W,YGL008C…	GO:0097367
purine nucleotide binding	0.003921512504404771	YAL005C,YAL017W,YAL029C,YAL048C,YBL022C,YBL023C,YBL039C,YBL088C,YBL099W,YBR028C,YBR084W,YBR097W,YBR136W,YBR202W,YBR245C,YCL024W,YCR008W,YCR012W,YDL100C,YDL164C,YDR011W,YDR017C,YDR021W,YDR092W,YDR093W,YDR122W,YDR173C,YDR190C,YDR218C,YDR270W,YDR406W,YDR507C,YEL061C,YER017C,YER020W,YER036C,YER055C,YER069W,YER166W,YER171W,YER172C,YFL002C,YFL028C,YFL033C,YFR009W,YFR019W,YGL006W,YGL008C,YGL062W,YGL083W…	GO:0017076
ribonucleotide binding	0.004208326204344462	YAL005C,YAL017W,YAL029C,YAL048C,YBL022C,YBL023C,YBL039C,YBL088C,YBL099W,YBR028C,YBR084W,YBR097W,YBR136W,YBR202W,YBR245C,YCL024W,YCR008W,YCR012W,YDL100C,YDL164C,YDR011W,YDR017C,YDR021W,YDR032C,YDR092W,YDR093W,YDR122W,YDR173C,YDR190C,YDR218C,YDR270W,YDR406W,YDR507C,YEL061C,YER017C,YER020W,YER036C,YER055C,YER069W,YER166W,YER171W,YER172C,YFL002C,YFL028C,YFL033C,YFR009W,YFR019W,YGL006W,YGL008C,YGL062W…	GO:0032553
purine nucleoside binding	0.007881964430601868	YAL005C,YAL017W,YAL029C,YAL048C,YBL022C,YBL023C,YBL039C,YBL088C,YBL099W,YBR028C,YBR084W,YBR097W,YBR136W,YBR202W,YBR245C,YCL024W,YCR008W,YCR012W,YDL100C,YDL164C,YDR011W,YDR017C,YDR021W,YDR092W,YDR093W,YDR122W,YDR173C,YDR190C,YDR218C,YDR270W,YDR406W,YDR507C,YEL061C,YER017C,YER020W,YER036C,YER055C,YER069W,YER166W,YER171W,YER172C,YFL002C,YFL028C,YFL033C,YFR009W,YFR019W,YGL006W,YGL008C,YGL062W,YGL083W…	GO:0001883
purine ribonucleoside binding	0.007881964430601868	YAL005C,YAL017W,YAL029C,YAL048C,YBL022C,YBL023C,YBL039C,YBL088C,YBL099W,YBR028C,YBR084W,YBR097W,YBR136W,YBR202W,YBR245C,YCL024W,YCR008W,YCR012W,YDL100C,YDL164C,YDR011W,YDR017C,YDR021W,YDR092W,YDR093W,YDR122W,YDR173C,YDR190C,YDR218C,YDR270W,YDR406W,YDR507C,YEL061C,YER017C,YER020W,YER036C,YER055C,YER069W,YER166W,YER171W,YER172C,YFL002C,YFL028C,YFL033C,YFR009W,YFR019W,YGL006W,YGL008C,YGL062W,YGL083W…	GO:0032550
purine ribonucleoside triphosphate binding	0.007881964430601868	YAL005C,YAL017W,YAL029C,YAL048C,YBL022C,YBL023C,YBL039C,YBL088C,YBL099W,YBR028C,YBR084W,YBR097W,YBR136W,YBR202W,YBR245C,YCL024W,YCR008W,YCR012W,YDL100C,YDL164C,YDR011W,YDR017C,YDR021W,YDR092W,YDR093W,YDR122W,YDR173C,YDR190C,YDR218C,YDR270W,YDR406W,YDR507C,YEL061C,YER017C,YER020W,YER036C,YER055C,YER069W,YER166W,YER171W,YER172C,YFL002C,YFL028C,YFL033C,YFR009W,YFR019W,YGL006W,YGL008C,YGL062W,YGL083W…	GO:0035639
protein binding	0.008219005738000325	YAL005C,YAL013W,YAL029C,YBL035C,YBL101C,YBR097W,YBR158W,YCR009C,YCR060W,YCR084C,YCR088W,YDL100C,YDR002W,YDR027C,YDR092W,YDR173C,YDR189W,YDR227W,YDR392W,YDR397C,YDR485C,YEL020W-A,YEL061C,YER016W,YER020W,YER069W,YER110C,YER125W,YFL007W,YFR019W,YFR022W,YGL093W,YGL095C,YGL162W,YGL183C,YGL185C,YGL207W,YGL238W,YGR068C,YGR077C,YGR116W,YGR173W,YGR200C,YGR218W,YGR270W,YHL030W,YHL031C,YHR023W,YHR079C,YIL02…	GO:0005515
purine ribonucleotide binding	0.008429431257543835	YAL005C,YAL017W,YAL029C,YAL048C,YBL022C,YBL023C,YBL039C,YBL088C,YBL099W,YBR028C,YBR084W,YBR097W,YBR136W,YBR202W,YBR245C,YCL024W,YCR008W,YCR012W,YDL100C,YDL164C,YDR011W,YDR017C,YDR021W,YDR092W,YDR093W,YDR122W,YDR173C,YDR190C,YDR218C,YDR270W,YDR406W,YDR507C,YEL061C,YER017C,YER020W,YER036C,YER055C,YER069W,YER166W,YER171W,YER172C,YFL002C,YFL028C,YFL033C,YFR009W,YFR019W,YGL006W,YGL008C,YGL062W,YGL083W…	GO:0032555
ribonucleoside binding	0.009661375541568318	YAL005C,YAL017W,YAL029C,YAL048C,YBL022C,YBL023C,YBL039C,YBL088C,YBL099W,YBR028C,YBR084W,YBR097W,YBR136W,YBR202W,YBR245C,YCL024W,YCR008W,YCR012W,YDL100C,YDL164C,YDR011W,YDR017C,YDR021W,YDR092W,YDR093W,YDR122W,YDR173C,YDR190C,YDR218C,YDR270W,YDR406W,YDR507C,YEL061C,YER017C,YER020W,YER036C,YER055C,YER069W,YER166W,YER171W,YER172C,YFL002C,YFL028C,YFL033C,YFR009W,YFR019W,YGL006W,YGL008C,YGL062W,YGL083W…	GO:0032549
nucleoside binding	0.010337131086848939	YAL005C,YAL017W,YAL029C,YAL048C,YBL022C,YBL023C,YBL039C,YBL088C,YBL099W,YBR028C,YBR084W,YBR097W,YBR136W,YBR202W,YBR245C,YCL024W,YCR008W,YCR012W,YDL100C,YDL164C,YDR011W,YDR017C,YDR021W,YDR092W,YDR093W,YDR122W,YDR173C,YDR190C,YDR218C,YDR270W,YDR406W,YDR507C,YEL061C,YER017C,YER020W,YER036C,YER055C,YER069W,YER166W,YER171W,YER172C,YFL002C,YFL028C,YFL033C,YFR009W,YFR019W,YGL006W,YGL008C,YGL062W,YGL083W…	GO:0001882
anion binding	0.01873768914863538	YAL005C,YAL017W,YAL029C,YAL048C,YBL022C,YBL023C,YBL039C,YBL085W,YBL088C,YBL098W,YBL099W,YBR028C,YBR084W,YBR097W,YBR136W,YBR202W,YBR245C,YCL024W,YCR008W,YCR012W,YCR084C,YDL100C,YDL164C,YDR011W,YDR017C,YDR021W,YDR032C,YDR092W,YDR093W,YDR122W,YDR173C,YDR190C,YDR191W,YDR218C,YDR270W,YDR406W,YDR507C,YEL061C,YER017C,YER020W,YER036C,YER055C,YER069W,YER125W,YER166W,YER171W,YER172C,YFL002C,YFL028C,YFL033C…	GO:0043168
nucleoside-triphosphatase activity	0.0312572143771101	YAL005C,YAL029C,YAL048C,YBL022C,YBL023C,YBL099W,YBR039W,YBR202W,YBR245C,YCR026C,YDL100C,YDR011W,YDR021W,YDR093W,YDR190C,YDR270W,YDR406W,YEL061C,YER017C,YER020W,YER036C,YER166W,YER171W,YER172C,YFL002C,YFL028C,YFL049W,YFR009W,YGL006W,YGL008C,YGL091C,YGL119W,YGL150C,YGR056W,YGR270W,YGR271W,YGR281W,YHR023W,YHR065C,YHR120W,YHR164C,YIL048W,YIL126W,YJL092W,YJR035W,YJR121W,YKL079W,YKL145W,YKR001C,YLR247C…	GO:0017111
