# Supplementary material for: Whole-Genome Analysis of Three Yeast Strains Used for Production of Sherry-Like Wines Revealed Genetic Traits Specific to Flor Yeasts
Source: Front Microbiol. 2018 May 15;9:965. doi: 10.3389/fmicb.2018.00965 (PMC5962777; doi:10.3389/fmicb.2018.00965)
Supplement: Supplementary file 5 [file Table_5.XLS]

## Sheet: Description
	This file contains list of genes , descriptions, GO slim mapping for genes with extensive and "strong" flor yeast specific structural variations in coding regions
	List "Positive 106" is a list of the 106 genes considered to be under strong positive selection in flor yeast strains
	List "Mol function", Cell component", Biol process" contain GO slim mapping data for this set.
	Highligted in grey are genes for unknown proteins
	Highlighted in pink are rows with GO terms enrcihed n flor yeast compared to reference genome.
	Highlighted in blue are rows with GO terms enrcihed in reference genome compared to flor yeast
	List "strong 25" enumerates genes with mutations leading to frameshift, stop codon gain or loss, alterations of splice sites.

## Sheet: Positive 106
Gene > Systematic Name	Gene > Standard Name	Gene > Name	Gene > Description
YAL017W	PSK1	Pas domain-containing Serine/threonine protein Kinase	PAS domain-containing serine/threonine protein kinase; coordinately regulates protein synthesis and carbohydrate metabolism and storage in response to a unknown metabolite that reflects nutritional status; PSK1 has a paralog, PSK2, that arose from the whole genome duplication
YBL052C	SAS3	Something About Silencing	Histone acetyltransferase catalytic subunit of NuA3 complex; acetylates histone H3, involved in transcriptional silencing; homolog of the mammalian MOZ proto-oncogene; mutant has aneuploidy tolerance; sas3gcn5 double mutation is lethal
YBR039W	ATP3	ATP synthase	Gamma subunit of the F1 sector of mitochondrial F1F0 ATP synthase; F1F0 ATP synthase is a large, evolutionarily conserved enzyme complex required for ATP synthesis
YBR063C			Putative protein of unknown function; YBR063C is not an essential gene
YBR132C	AGP2	high-Affinity Glutamine Permease	Plasma membrane regulator of polyamine and carnitine transport; has similarity to transporters but lacks transport activity; may act as a sensor that transduces environmental signals; has a positive or negative regulatory effect on transcription of many transporter genes
YBR136W	MEC1	Mitosis Entry Checkpoint	Genome integrity checkpoint protein and PI kinase superfamily member; Mec1p and Dun1p function in same pathway to regulate dNTP pools and telomere length; signal transducer required for cell cycle arrest and transcriptional responses to damaged or unreplicated DNA; facilitates replication fork progression and regulates P-body formation under replication stress; promotes interhomolog recombination…
YBR140C	IRA1	Inhibitory Regulator of the RAS-cAMP pathway	GTPase-activating protein; negatively regulates RAS by converting it from GTP- to the GDP-bound inactive form, required for reducing cAMP levels under nutrient limiting conditions, mediates membrane association of adenylate cyclase; mutations cause catalase T deficiency, defective glycogen synthesis and defective trehalose accumulation; IRA1 has a paralog, IRA2, that arose from the whole genome d…
YBR158W	AMN1	Antagonist of Mitotic exit Network	Protein required for daughter cell separation; multiple mitotic checkpoints, and chromosome stability; contains 12 degenerate leucine-rich repeat motifs; expression is induced by the Mitotic Exit Network (MEN)
YBR203W	COS111	Ciclopirox Olamine Sensitive	Protein required for antifungal drug ciclopirox olamine resistance; not related to the subtelomerically-encoded COS family; the authentic, non-tagged protein is detected in highly purified mitochondria in high-throughput studies
YBR230W-A			Putative protein of unknown function; YBR230W-A has a paralog, COQ8, that arose from the whole genome duplication
YBR288C	APM3	clathrin Adaptor Protein complex Medium chain	Mu3-like subunit of the clathrin associated protein complex (AP-3); functions in transport of alkaline phosphatase to the vacuole via the alternate pathway
YCL024W	KCC4		Protein kinase of the bud neck involved in the septin checkpoint; associates with septin proteins, negatively regulates Swe1p by phosphorylation, shows structural homology to bud neck kinases Gin4p and Hsl1p; KCC4 has a paralog, GIN4, that arose from the whole genome duplication
YCR042C	TAF2	TATA binding protein-Associated Factor	TFIID subunit (150 kDa); involved in RNA polymerase II transcription initiation
YDL140C	RPO21	RNA POlymerase	RNA polymerase II largest subunit B220; part of central core; phosphorylation of C-terminal heptapeptide repeat domain regulates association with transcription and splicing factors; similar to bacterial beta-prime
YDR001C	NTH1	Neutral TreHalase	Neutral trehalase, degrades trehalose; required for thermotolerance and may mediate resistance to other cellular stresses; phosphorylated and activated by Cdc28p at the G1/S phase transition to coordinately regulate carbohydrate metabolism and the cell cycle; inhibited by Dcs1p; NTH1 has a paralog, NTH2, that arose from the whole genome duplication
YDR017C	KCS1	pKC1 Suppressor	Inositol hexakisphosphate and inositol heptakisphosphate kinase; generation of high energy inositol pyrophosphates by Kcs1p is required for many processes such as vacuolar biogenesis, stress response, RNA polymerase I-mediated rRNA transcription and telomere maintenance; inositol hexakisphosphate is also known as IP6; inositol heptakisphosphate is also known as IP7
YDR190C	RVB1	RuVB-like	ATP-dependent DNA helicase, also known as pontin; member of the AAA+ and RuvB-like protein families; similar to Rvb2p; conserved component of multiple complexes including the INO80 complex, the Swr1 complex, and the R2TP complex (Rvb1-Rvb2-Tah1-Pih1); involved in multiple processes such as chromatin remodeling, box C/D snoRNP assembly, and RNA polymerase II assembly
YDR213W	UPC2	UPtake Control	Sterol regulatory element binding protein; induces sterol biosynthetic genes, upon sterol depletion; acts as a sterol sensor, binding ergosterol in sterol rich conditions; relocates from intracellular membranes to perinuclear foci upon sterol depletion; redundant activator of filamentation with ECM22, up-regulating the expression of filamentous growth genes; contains a Zn[2]-Cys[6] binuclear clus…
YDR239C			Protein of unknown function; may interact with ribosomes, based on co-purification experiments
YDR274C			Putative protein of unknown function; conserved among S. cerevisiae strains; YDR274C is not an essential gene
YDR277C	MTH1	MSN Three Homolog	Negative regulator of the glucose-sensing signal transduction pathway; required for repression of transcription by Rgt1p; interacts with Rgt1p and the Snf3p and Rgt2p glucose sensors; phosphorylated by Yck1p, triggering Mth1p degradation; MTH1 has a paralog, STD1, that arose from the whole genome duplication
YDR406W	PDR15	Pleiotropic Drug Resistance	Plasma membrane ATP binding cassette (ABC) transporter; multidrug transporter and general stress response factor implicated in cellular detoxification; regulated by Pdr1p, Pdr3p and Pdr8p; promoter contains a PDR responsive element; PDR15 has a paralog, PDR5, that arose from the whole genome duplication
YDR497C	ITR1	myo-Inositol TRansporter	Myo-inositol transporter; member of the sugar transporter superfamily; expression is repressed by inositol and choline via Opi1p and derepressed via Ino2p and Ino4p; relative distribution to the vacuole increases upon DNA replication stress; ITR1 has a paralog, ITR2, that arose from the whole genome duplication
YEL009C	GCN4	General Control Nonderepressible	bZIP transcriptional activator of amino acid biosynthetic genes; activator responds to amino acid starvation; expression is tightly regulated at both the transcriptional and translational levels
YER033C	ZRG8	Zinc Regulated Gene	Protein of unknown function; authentic, non-tagged protein is detected in highly purified mitochondria in high-throughput studies; GFP-fusion protein is localized to the cytoplasm; transcription induced under conditions of zinc deficiency
YER145C	FTR1	Fe TRansporter	High affinity iron permease; involved in the transport of iron across the plasma membrane; forms complex with Fet3p; expression is regulated by iron; protein abundance increases in response to DNA replication stress
YER166W	DNF1	Drs2 Neo1 Family	Aminophospholipid translocase (flippase); type 4 P-type ATPase; involved in phospholipid translocation, contributing to endocytosis, protein transport, and cellular polarization; localizes primarily to the plasma membrane; localizes to the shmoo tip where it has a redundant role in the cellular response to mating pheromone; DNF1 has a paralog, DNF2, that arose from the whole genome duplication
YFL024C	EPL1	Enhancer of Polycomb Like	Subunit of NuA4, an essential histone H4/H2A acetyltransferase complex; conserved region at N-terminus is essential for interaction with the NPC (nucleosome core particle); required for autophagy; homologous to Drosophila Enhancer of Polycomb; coding sequence contains length polymorphisms in different strains
YFL034C-B	MOB2	Mps One Binder	Activator of Cbk1p kinase; component of the RAM signaling network that regulates cellular polarity and morphogenesis; activation of Cbk1p facilitates the Ace2p-dependent daughter cell-specific transcription of genes involved in cell separation; similar to Mob1p
YFL049W	SWP82	SWi/snf-associated Protein	Member of the SWI/SNF chromatin remodeling complex; has an as yet unidentified role in the complex; has identifiable counterparts in closely related yeast species; abundantly expressed in many growth conditions; paralog of Npl6p; relocates to the cytosol under hypoxic conditions
YFR040W	SAP155	Sit4 Associated Protein	Protein required for function of the Sit4p protein phosphatase; forms a complex with Sit4p; member of a family of similar proteins including Sap4p, Sap185p, and Sap190p; protein abundance increases in response to DNA replication stress; SAP155 has a paralog, SAP4, that arose from the whole genome duplication
YGL086W	MAD1	Mitotic Arrest-Deficient	Coiled-coil protein involved in spindle-assembly checkpoint; required for inhibition of karyopherin/importin Pse1p (aka Kap121p) upon spindle assembly checkpoint arrest; phosphorylated by Mps1p upon checkpoint activation which leads to inhibition of anaphase promoting complex activity; forms a complex with Mad2p; gene dosage imbalance between MAD1 and MAD2 leads to chromosome instability
YGL093W	SPC105	Spindle Pole Component	Subunit of a kinetochore-microtubule binding complex; complex bridges centromeric heterochromatin and kinetochore MAPs and motors; required for sister chromatid bi-orientation and kinetochore binding of SAC components; complex also includes Kre28p; modified by sumoylation
YGL114W			Putative protein of unknown function; predicted member of the oligopeptide transporter (OPT) family of membrane transporters
YGL185C			Putative protein with sequence similar to hydroxyacid dehydrogenases; green fluorescent protein (GFP)-fusion protein localizes to the cytoplasm
YGL197W	MDS3	Mck1 Dosage Suppressor	Putative component of the TOR regulatory pathway; negative regulator of early meiotic gene expression; required, with Pmd1p, for growth under alkaline conditions; has an N-terminal kelch-like domain; MDS3 has a paralog, PMD1, that arose from the whole genome duplication
YGL228W	SHE10	Sensitivity to High Expression	Protein involved in outer spore wall assembly; likely involved directly in dityrosine layer assembly; putative GPI-anchored protein; overexpression causes growth arrest;; SWAT-GFP, seamless-GFP and mCherry fusion proteins localize to the endoplasmic reticulum; SHE10 has a paralog, OSW7/YFR039C, that arose from the whole genome duplication; paralogs are redundant for spore wall dityrosine assembly
YGL257C	MNT2	MaNnosylTransferase	Mannosyltransferase; involved in adding the 4th and 5th mannose residues of O-linked glycans
YGR056W	RSC1	Remodel the Structure of Chromatin	Component of the RSC chromatin remodeling complex; required for expression of mid-late sporulation-specific genes; contains two essential bromodomains, a bromo-adjacent homology (BAH) domain, and an AT hook; RSC1 has a paralog, RSC2, that arose from the whole genome duplication
YGR067C			Putative protein of unknown function; contains a zinc finger motif similar to that of Adr1p
YGR068C	ART5	Arrestin-Related Trafficking adaptors	Protein proposed to regulate endocytosis of plasma membrane proteins; regulates by recruiting the ubiquitin ligase Rsp5p to its target in the plasma membrane; SWAT-GFP and mCherry fusion proteins localize to the cytosol
YGR077C	PEX8	PEroXin	Intraperoxisomal organizer of the peroxisomal import machinery; organizes the formation of the importomer complex, bridging the docking complex with the RING finger complex; tightly associated with the lumenal face of the peroxisomal membrane; essential for peroxisome biogenesis; binds PTS1-signal receptor Pex5p, and PTS2-signal receptor Pex7p
YGR162W	TIF4631	Translation Initiation Factor	Translation initiation factor eIF4G; subunit of the mRNA cap-binding protein complex (eIF4F) that also contains eIF4E (Cdc33p); interacts with Pab1p and with eIF4A (Tif1p); also has a role in biogenesis of the large ribosomal subunit; TIF4631 has a paralog, TIF4632, that arose from the whole genome duplication
YGR175C	ERG1	ERGosterol biosynthesis	Squalene epoxidase; catalyzes the epoxidation of squalene to 2,3-oxidosqualene; plays an essential role in the ergosterol-biosynthesis pathway and is the specific target of the antifungal drug terbinafine; human SQLE functionally complements the lethality of the erg1 null mutation
YGR184C	UBR1		E3 ubiquitin ligase (N-recognin); heterodimerizes with Rad6p to recognize and ubiquitinate substrates of the N-end rule pathway; role in endoplasmic reticulum-associated protein degradation (ERAD) in the absence of canonical ER membrane ligases or after stress; major role in targeting misfolded cytosolic proteins for degradation; regulates peptide transport via Cup9p ubiquitination; mutation in h…
YGR218W	CRM1	Chromosome Region Maintenance	Major karyopherin; involved in export of proteins, RNAs, and ribosomal subunits from the nucleus; exportin
YGR271C-A	EFG1	Exit From G1	Essential protein required for maturation of 18S rRNA; null mutant is sensitive to hydroxyurea and is delayed in recovering from alpha-factor arrest; green fluorescent protein (GFP)-fusion protein localizes to the nucleolus
YGR271W	SLH1	SKI2-Like Helicase	Putative RNA helicase related to Ski2p; involved in translation inhibition of non-poly(A) mRNAs; required for repressing propagation of dsRNA viruses
YHL030W	ECM29	ExtraCellular Mutant	Scaffold protein; assists in association of the proteasome core particle with the regulatory particle; inhibits proteasomal ATPase activity; degraded by the mature proteasome after assembly; contains HEAT-like repeats; protein increases in abundance and relocalizes from nucleus to cytoplasm upon DNA replication stress
YHR079C	IRE1	Inositol REquiring	Serine-threonine kinase and endoribonuclease; transmembrane protein that mediates the unfolded protein response (UPR) by regulating Hac1p synthesis through HAC1 mRNA splicing; role in homeostatic adaptation to ER stress; Kar2p binds inactive Ire1p and releases from it upon ER stress
YHR119W	SET1	SET domain-containing	Histone methyltransferase, subunit of the COMPASS (Set1C) complex; COMPASS methylates histone H3K4; Set1p-dependent H3K4 trimethylation recruits Nrd1p, allowing efficient termination of snoRNAs and cryptic unstable transcripts (CUTs) by Nrd1p-Nab3p-Sen1p pathway; modulates histone acetylation levels in promoter proximal regions to ensure efficient Nrd1p-dependent termination; required in transcri…
YHR120W	MSH1	MutS Homolog	DNA-binding protein of the mitochondria; involved in repair of mitochondrial DNA; has ATPase activity and binds to DNA mismatches; has homology to E. coli MutS; transcription is induced during meiosis
YIL006W	YIA6		Mitochondrial NAD+ transporter; involved in the transport of NAD+ into the mitochondria (see also YEA6); member of the mitochondrial carrier subfamily; disputed role as a pyruvate transporter; has putative mouse and human orthologs; YIA6 has a paralog, YEA6, that arose from the whole genome duplication
YIL026C	IRR1	IRRegular cell behavior	Subunit of the cohesin complex; which is required for sister chromatid cohesion during mitosis and meiosis and interacts with centromeres and chromosome arms; relocalizes to the cytosol in response to hypoxia; essential for viability
YIL048W	NEO1	NEOmycin-resistance	Phospholipid translocase (flippase), role in phospholipid asymmetry of plasma membrane; involved in endocytosis, vacuolar biogenesis and Golgi to ER vesicle-mediated transport; localizes to endosomes and the Golgi apparatus
YIL056W	VHR1	VHt1 Regulator	Transcriptional activator; required for the vitamin H-responsive element (VHRE) mediated induction of VHT1 (Vitamin H transporter) and BIO5 (biotin biosynthesis intermediate transporter) in response to low biotin concentrations; VHR1 has a paralog, VHR2, that arose from the whole genome duplication
YIL068C	SEC6	SECretory	Essential 88kDa subunit of the exocyst complex; the exocyst mediates polarized targeting and tethering of post-Golgi secretory vesicles to active sites of exocytosis at the plasma membrane prior to SNARE-mediated fusion; anchors the assembled complex to sites of secretion; interacts with SM-like protein and SNARE regulator Sec1p and may recruit it to sites of secretion; binds to SNARE complexes b…
YIL112W	HOS4	Hda One Similar	Subunit of the Set3 complex; complex is a meiotic-specific repressor of sporulation specific genes that contains deacetylase activity; potential Cdc28p substrate
YIL114C	POR2	PORin	Putative mitochondrial porin (voltage-dependent anion channel); not required for mitochondrial membrane permeability or mitochondrial osmotic stability; POR2 has a paralog, POR1, that arose from the whole genome duplication
YIL125W	KGD1	alpha-KetoGlutarate Dehydrogenase	Subunit of the mitochondrial alpha-ketoglutarate dehydrogenase complex; catalyzes a key step in the tricarboxylic acid (TCA) cycle, the oxidative decarboxylation of alpha-ketoglutarate to form succinyl-CoA
YIL135C	VHS2	Viable in a Hal3 Sit4 background	Regulator of septin dynamics; involved in the regulation of septin dynamics at bud neck after mitotic entry, likely by stabilizing septin structure; regulated at post-translational level by cell cycle dependent phosphorylation; likely phosphorylated by Cdc28p and dephosphorylated by Cdc14p before cytokinesis; high-copy suppressor of synthetic lethality of sis2 sit4 double mutant; VHS2 has a paral…
YIL151C	ESL1	EST/SMG-like	hEST1A/B (SMG5/6)-like protein; contributes to environment-sensing adaptive gene expression responses; Esl1p and Esl2p contain a 14-3-3-like domain and a putative PilT N-terminus ribonuclease domain; ESL1 has a paralog, ESL2, that arose from the whole genome duplication
YJL014W	CCT3	Chaperonin Containing TCP-1	Subunit of the cytosolic chaperonin Cct ring complex; related to Tcp1p, required for the assembly of actin and tubulins in vivo; capable of binding Q/N rich proteins and mediating their folding
YJL117W	PHO86	PHOsphate metabolism	Endoplasmic reticulum (ER) resident protein; required for ER exit of the high-affinity phosphate transporter Pho84p, specifically required for packaging of Pho84p into COPII vesicles; protein abundance increases in response to DNA replication stress
YJL125C	GCD14	General Control Nonderepressible	Subunit of tRNA (1-methyladenosine) methyltransferase; required, along with Gcd10p, for the modification of the adenine at position 58 in tRNAs, especially tRNAi-Met; first identified as a negative regulator of GCN4 expression
YKL079W	SMY1	Suppressor of MYo2-66	Kinesin-like myosin passenger-protein; interacts with Myo2p and enhances its interaction with Sec4p during transport of secretory vesicles; controls actin cable structure and dynamics
YKL093W	MBR1	Mitochondrial Biogenesis Regulation	Protein involved in mitochondrial functions and stress response; overexpression suppresses growth defects of hap2, hap3, and hap4 mutants; MBR1 has a paralog, ISF1, that arose from the whole genome duplication
YKR056W	TRM2	tRNA Methyltransferase	tRNA methyltransferase; 5-methylates the uridine residue at position 54 of tRNAs and may also have a role in tRNA stabilization or maturation; endo-exonuclease with a role in DNA repair
YLL028W	TPO1	Transporter of POlyamines	Polyamine transporter of the major facilitator superfamily; member of the 12-spanner drug:H(+) antiporter DHA1 family; recognizes spermine, putrescine, and spermidine; catalyzes uptake of polyamines at alkaline pH and excretion at acidic pH; during oxidative stress exports spermine, spermidine from the cell, which controls timing of expression of stress-responsive genes; phosphorylation enhances …
YLL055W	YCT1	Yeast Cysteine Transporter	High-affinity cysteine-specific transporter; has similarity to the Dal5p family of transporters; green fluorescent protein (GFP)-fusion protein localizes to the endoplasmic reticulum; YCT1 is not an essential gene
YLL058W			Putative protein of unknown function with similarity to Str2p; Str2p is a cystathionine gamma-synthase important in sulfur metabolism; YLL058W is not an essential gene
YLR087C	CSF1	Cold Sensitive for Fermentation	Protein required for fermentation at low temperature; plays a role in the maturation of secretory proteins; the authentic, non-tagged protein is detected in highly purified mitochondria in high-throughput studies
YLR392C	ART10	Arrestin-Related Trafficking adaptors	Protein of unknown function that contains 2 PY motifs; ubiquinated by Rsp5p; overexpression confers resistance to arsenite; green fluorescent protein (GFP)-fusion protein localizes it to the cytoplasm; non-essential gene
YML034C-A			Dubious open reading frame; unlikely to encode a functional protein, based on available experimental and comparative sequence data; overlaps ORF SRC1/YML034W
YML034W	SRC1	Spliced mRNA and Cell cycle regulated gene	Inner nuclear membrane protein; highly enriched at telomeres and subtelomeric regions; functions in regulation of subtelomeric genes and is linked to TREX (transcription export) factors; SRC1 produces 2 splice variant proteins with different functions; alternative splicing of SRC1 pre-mRNA is promoted by Hub1p; mutant has aneuploidy tolerance; SEC1 has a paralog, HEH2, that arose from the whole g…
YML035C	AMD1	AMP Deaminase	AMP deaminase; tetrameric enzyme that catalyzes the deamination of AMP to form IMP and ammonia; thought to be involved in regulation of intracellular purine (adenine, guanine, and inosine) nucleotide pools
YML057W	CMP2	CalModulin binding Protein	Calcineurin A; one isoform (the other is Cna1p) of the catalytic subunit of calcineurin, a Ca++/calmodulin-regulated protein phosphatase which regulates Crz1p (a stress-response transcription factor), the other calcineurin subunit is CNB1; regulates the function of Aly1p alpha-arrestin; CMP2 has a paralog, CNA1, that arose from the whole genome duplication
YML100W	TSL1	Trehalose Synthase Long chain	Large subunit of trehalose 6-phosphate synthase/phosphatase complex; Tps1p-Tps2p complex converts uridine-5'-diphosphoglucose and glucose 6-phosphate to trehalose; contributes to survival to acute lethal heat stress; mutant has aneuploidy tolerance; protein abundance increases in response to DNA replication stress; TSL1 has a paralog, TPS3, that arose from the whole genome duplication
YMR005W	TAF4	TATA binding protein-Associated Factor	TFIID subunit (48 kDa); involved in RNA polymerase II transcription initiation; potential Cdc28p substrate
YMR038C	CCS1	Copper Chaperone for SOD1	Copper chaperone for superoxide dismutase Sod1p; involved in oxidative stress protection; Met-X-Cys-X2-Cys motif within N-terminus is involved in insertion of copper into Sod1p under conditions of copper deprivation; required for regulation of yeast copper genes in response to DNA-damaging agents; protein abundance increases in response to DNA replication stress; human homolog CCS can complement …
YMR080C	NAM7	Nuclear Accommodation of Mitochondria	ATP-dependent RNA helicase of the SFI superfamily; involved in nonsense mediated mRNA decay; required for efficient translation termination at nonsense codons and targeting of NMD substrates to P-bodies; binds to the small ribosomal subunit via an interaction with Rps26; forms cytoplasmic foci upon DNA replication stress
YMR198W	CIK1	Chromosome Instability and Karyogamy	Kinesin-associated protein; required for both karyogamy and mitotic spindle organization, interacts stably and specifically with Kar3p and may function to target this kinesin to a specific cellular role; locus encodes a long and short transcript with differing functions; CIK1 has a paralog, VIK1, that arose from the whole genome duplication
YMR233W	TRI1		Non-essential sumoylated protein of unknown function; similar to components of human SWI/SNF complex including SMRD3; green fluorescent protein (GFP)-fusion protein localizes to the cytoplasm, nucleus and nucleolus; TRI1 has a paralog, UAF30, that arose from the whole genome duplication
YMR294W	JNM1	Just Nuclear Migration	Component of the yeast dynactin complex; consisting of Nip100p, Jnm1p, and Arp1p; required for proper nuclear migration and spindle partitioning during mitotic anaphase B
YMR302C	YME2	Yeast Mitochondrial Escape	Integral inner mitochondrial membrane protein; role in maintaining mitochondrial nucleoid structure and number; mutants exhibit an increased rate of mitochondrial DNA escape; shows some sequence similarity to exonucleases
YNR051C	BRE5	BREfeldin A sensitivity	Ubiquitin protease cofactor; forms deubiquitination complex with Ubp3p that coregulates anterograde and retrograde transport between the endoplasmic reticulum and Golgi compartments; null is sensitive to brefeldin A
YOL016C	CMK2	CalModulin dependent protein Kinase	Calmodulin-dependent protein kinase; may play a role in stress response, many CA++/calmodulan dependent phosphorylation substrates demonstrated in vitro, amino acid sequence similar to mammalian Cam Kinase II; CMK2 has a paralog, CMK1, that arose from the whole genome duplication
YOR018W	ROD1	Resistance to O-Dinitrobenzene	Alpha-arrestin involved in ubiquitin-dependent endocytosis; activating dephosphorylation relays glucose signaling to transporter endocytosis; calcineurin dephosphorylation is required for Rsp5p-dependent internalization of agonist-occupied Ste2p, as part of signal desensitization; recruits Rsp5p to Ste2p via its 2 PPXY motifs; protein abundance increases in response to DNA replication stress; ROD…
YOR044W	IRC23	Increased Recombination Centers	Protein of unknown function; green fluorescent protein (GFP)-fusion localizes to the ER; null mutant displays increased levels of spontaneous Rad52p foci; IRC23 has a paralog, BSC2, that arose from the whole genome duplication
YOR124C	UBP2	UBiquitin-specific Protease	Ubiquitin-specific protease; removes ubiquitin from ubiquitinated proteins; controls K63 homeostasis during oxidative stress; deubiquitinates Rsp5p and is required for MVB sorting of membrane proteins; can cleave polyubiquitin and has isopeptidase activity
YOR160W	MTR10	Mrna TRansport defective	Nuclear import receptor; mediates the nuclear localization of proteins involved in mRNA-nucleus export; promotes dissociation of mRNAs from the nucleus-cytoplasm mRNA shuttling protein Npl3p; required for retrograde import of mature tRNAs; relocalizes from cytoplasm to the nuclear periphery upon DNA replication stress
YOR249C	APC5	Anaphase Promoting Complex	Subunit of the Anaphase-Promoting Complex/Cyclosome (APC/C); APC/C is a ubiquitin-protein ligase required for degradation of anaphase inhibitors, including mitotic cyclins, during the metaphase/anaphase transition; component of the platform domain of the APC/C, based on structural analysis; relative distribution to nuclear foci decreases upon DNA replication stress
YOR255W	OSW1	Outer Spore Wall	Protein involved in sporulation; required for the construction of the outer spore wall layers; required for proper localization of Spo14p
YOR290C	SNF2	Sucrose NonFermenting	Catalytic subunit of the SWI/SNF chromatin remodeling complex; involved in transcriptional regulation; contains DNA-stimulated ATPase activity; functions interdependently in transcriptional activation with Snf5p and Snf6p
YOR320C	GNT1	GlcNAc Transferase	N-acetylglucosaminyltransferase; capable of modification of N-linked glycans in the Golgi apparatus
YOR371C	GPB1		Multistep regulator of cAMP-PKA signaling; inhibits PKA downstream of Gpa2p and Cyr1p, thereby increasing cAMP dependency; promotes ubiquitin-dependent proteolysis of Ira2p; regulated by G-alpha protein Gpa2p; GPB1 has a paralog, GPB2, that arose from the whole genome duplication
YPL006W	NCR1	Niemann-pick type C Related	Vacuolar membrane protein; transits through the biosynthetic vacuolar protein sorting pathway, involved in sphingolipid metabolism; cells lacking Ncr1p exhibit high levels of long chain bases (LCB), similar to the accumulation of high amounts of lipids observed in patients with Neimann-Pick C, a disease caused by loss-of-function mutations in NPC1, the functional ortholog of Ncr1p
YPL009C	RQC2	Ribosome Quality control Complex	Component of RQC, which mediates nascent chain degradation; RQC (ribosome quality control complex) is a ribosome-bound complex required for degradation of polypeptides arising from stalled translation; recruits alanine- and threonine-charged tRNA to the A site and directs the elongation of nascent chains independently of mRNA or 40S subunits; monitors translation stress and signals this to Hsf1p
YPL054W	LEE1		Zinc-finger protein of unknown function
YPL163C	SVS1	Suppressor of Vanadate Sensitivity	Cell wall and vacuolar protein; required for wild-type resistance to vanadate; SVS1 has a paralog, SRL1, that arose from the whole genome duplication
YPL175W	SPT14	SuPpressor of Ty	UDP-glycosyltransferase subunit of the GPI-GnT complex; UDP-GlcNAc-binding and catalytic subunit of the enzyme that mediates the first step in glycosylphosphatidylinositol (GPI) biosynthesis, mutations cause defects in transcription and in biogenesis of cell wall proteins
YPL221W	FLC1	FLavin Carrier	Flavin adenine dinucleotide transporter; required for uptake of FAD into endoplasmic reticulum; involved in cell wall maintenance; FLC1 has a paralog, FLC3, that arose from the whole genome duplication
YPR077C			Dubious open reading frame; unlikely to encode a functional protein, based on available experimental and comparative sequence data; expression increased by deletion of NAP1
YPR089W			Protein of unknown function; exhibits genetic interaction with ERG11 and protein-protein interaction with Hsp82p
YPR122W	AXL1	AXiaL budding	Haploid specific endoprotease of a-factor mating pheromone; performs one of two N-terminal cleavages during maturation of a-factor mating pheromone; required for axial budding pattern of haploid cells
YPR155C	NCA2	Nuclear Control of ATPase	Protein that regulates expression of Fo-F1 ATP synthase subunits; involved in the regulation of mitochondrial expression of subunits 6 (Atp6p) and 8 (Atp8p) of the Fo-F1 ATP synthase; functions with Nca3p

## Sheet: Biol process
GOID	GO term	Frequency	Genome Frequency	Gene(s)
42221	response to chemical	13 out of 106 genes, 12.3%	446 of 6433 genes, 6.9%	NTH1,UPC2,PDR15,GCN4,DNF1,UBR1,EFG1,IRE1,VHR1,CMP2,ROD1,GPB1,SVS1
6366	transcription from RNA polymerase II promoter	12 out of 106 genes, 11.3%	476 of 6433 genes, 7.4%	TAF2,RPO21,RVB1,UPC2,GCN4,EPL1,SWP82,RSC1,SET1,VHR1,TAF4,SNF2
6811	ion transport	12 out of 106 genes, 11.3%	263 of 6433 genes, 4.1%	ATP3,AGP2,FTR1,DNF1,YIA6,NEO1,POR2,PHO86,TPO1,YCT1,CCS1,FLC1
278	mitotic cell cycle	11 out of 106 genes, 10.4%	319 of 6433 genes, 5%	AMN1,KCC4,SAP155,MAD1,SPC105,IRR1,VHS2,SRC1,CIK1,JNM1,AXL1
6325	chromatin organization	10 out of 106 genes, 9.4%	318 of 6433 genes, 4.9%	SAS3,MEC1,RVB1,EPL1,RSC1,SET1,HOS4,NAM7,APC5,SNF2
23052	signaling	10 out of 106 genes, 9.4%	245 of 6433 genes, 3.8%	IRA1,COS111,MTH1,MDS3,EFG1,IRE1,CMP2,CMK2,ROD1,GPB1
48285	organelle fission	9 out of 106 genes, 8.5%	302 of 6433 genes, 4.7%	MEC1,AMN1,MAD1,SPC105,SET1,IRR1,HOS4,SRC1,CIK1
6974	cellular response to DNA damage stimulus	7 out of 106 genes, 6.6%	307 of 6433 genes, 4.8%	MEC1,RPO21,EPL1,RSC1,MSH1,TRM2,SNF2
51726	regulation of cell cycle	7 out of 106 genes, 6.6%	233 of 6433 genes, 3.6%	AMN1,KCC4,MAD1,SPC105,SET1,HOS4,CIK1
33043	regulation of organelle organization	7 out of 106 genes, 6.6%	283 of 6433 genes, 4.4%	AMN1,MAD1,SPC105,SET1,SEC6,HOS4,CIK1
55085	transmembrane transport	7 out of 106 genes, 6.6%	234 of 6433 genes, 3.6%	ATP3,AGP2,ITR1,FTR1,PEX8,YIA6,TPO1
51049	regulation of transport	7 out of 106 genes, 6.6%	85 of 6433 genes, 1.3%	AGP2,UPC2,UBR1,SEC6,PHO86,BRE5,ROD1
5975	carbohydrate metabolic process	6 out of 106 genes, 5.7%	198 of 6433 genes, 3.1%	PSK1,NTH1,KCS1,IRE1,TSL1,SNF2
6281	DNA repair	6 out of 106 genes, 5.7%	256 of 6433 genes, 4%	RPO21,EPL1,RSC1,MSH1,TRM2,SNF2
746	conjugation	6 out of 106 genes, 5.7%	124 of 6433 genes, 1.9%	DNF1,EFG1,CMP2,CIK1,ROD1,AXL1
6468	protein phosphorylation	6 out of 106 genes, 5.7%	197 of 6433 genes, 3.1%	PSK1,MEC1,KCC4,MOB2,IRE1,CMK2
70271	protein complex biogenesis	6 out of 106 genes, 5.7%	293 of 6433 genes, 4.6%	KCC4,GCN4,SPC105,ECM29,IRE1,SEC6
51321	meiotic cell cycle	6 out of 106 genes, 5.7%	282 of 6433 genes, 4.4%	MEC1,SHE10,SET1,HOS4,CIK1,OSW1
48193	Golgi vesicle transport	6 out of 106 genes, 5.7%	191 of 6433 genes, 3%	APM3,IRE1,NEO1,SEC6,PHO86,BRE5
70647	protein modification by small protein conjugation or removal	6 out of 106 genes, 5.7%	170 of 6433 genes, 2.6%	UBR1,NAM7,BRE5,UBP2,APC5,GPB1
7010	cytoskeleton organization	5 out of 106 genes, 4.7%	238 of 6433 genes, 3.7%	KCC4,SPC105,VHS2,CIK1,JNM1
16570	histone modification	5 out of 106 genes, 4.7%	114 of 6433 genes, 1.8%	SAS3,MEC1,EPL1,SET1,HOS4
6629	lipid metabolic process	5 out of 106 genes, 4.7%	296 of 6433 genes, 4.6%	UPC2,ERG1,NCR1,SPT14,FLC1
71554	cell wall organization or biogenesis	5 out of 106 genes, 4.7%	198 of 6433 genes, 3.1%	ZRG8,SHE10,IRE1,OSW1,FLC1
6091	generation of precursor metabolites and energy	5 out of 106 genes, 4.7%	154 of 6433 genes, 2.4%	PSK1,KGD1,MBR1,CSF1,NCA2
7059	chromosome segregation	5 out of 106 genes, 4.7%	203 of 6433 genes, 3.2%	MAD1,SPC105,IRR1,SRC1,CIK1
43934	sporulation	5 out of 106 genes, 4.7%	133 of 6433 genes, 2.1%	MDS3,SHE10,RSC1,SET1,OSW1
15931	nucleobase-containing compound transport	5 out of 106 genes, 4.7%	143 of 6433 genes, 2.2%	CRM1,YIA6,POR2,MTR10,FLC1
51603	proteolysis involved in cellular protein catabolic process	5 out of 106 genes, 4.7%	216 of 6433 genes, 3.4%	UBR1,UBP2,APC5,GPB1,RQC2
6605	protein targeting	4 out of 106 genes, 3.8%	307 of 6433 genes, 4.8%	APM3,PEX8,IRE1,MTR10
42594	response to starvation	4 out of 106 genes, 3.8%	56 of 6433 genes, 0.9%	UPC2,GCN4,VHR1,SNF2
6897	endocytosis	4 out of 106 genes, 3.8%	97 of 6433 genes, 1.5%	DNF1,ART5,NEO1,ROD1
6352	DNA-templated transcription, initiation	3 out of 106 genes, 2.8%	73 of 6433 genes, 1.1%	TAF2,GCN4,TAF4
6869	lipid transport	3 out of 106 genes, 2.8%	68 of 6433 genes, 1.1%	UPC2,DNF1,NEO1
51169	nuclear transport	3 out of 106 genes, 2.8%	181 of 6433 genes, 2.8%	MAD1,CRM1,MTR10
6310	DNA recombination	3 out of 106 genes, 2.8%	185 of 6433 genes, 2.9%	MEC1,NAM7,SNF2
7114	cell budding	3 out of 106 genes, 2.8%	58 of 6433 genes, 0.9%	KCC4,MOB2,AXL1
18193	peptidyl-amino acid modification	3 out of 106 genes, 2.8%	151 of 6433 genes, 2.3%	SAS3,EPL1,SET1
45333	cellular respiration	3 out of 106 genes, 2.8%	83 of 6433 genes, 1.3%	KGD1,MBR1,NCA2
6457	protein folding	3 out of 106 genes, 2.8%	95 of 6433 genes, 1.5%	CCT3,PHO86,FLC1
9311	oligosaccharide metabolic process	3 out of 106 genes, 2.8%	27 of 6433 genes, 0.4%	NTH1,TSL1,SNF2
7124	pseudohyphal growth	3 out of 106 genes, 2.8%	74 of 6433 genes, 1.2%	ITR1,MDS3,GPB1
43543	protein acylation	3 out of 106 genes, 2.8%	66 of 6433 genes, 1.0%	SAS3,EPL1,SET1
55086	nucleobase-containing small molecule metabolic process	3 out of 106 genes, 2.8%	198 of 6433 genes, 3.1%	ATP3,IRA1,AMD1
6417	regulation of translation	3 out of 106 genes, 2.8%	105 of 6433 genes, 1.6%	SLH1,NAM7,RQC2
9451	RNA modification	2 out of 106 genes, 1.9%	172 of 6433 genes, 2.7%	GCD14,TRM2
31399	regulation of protein modification process	2 out of 106 genes, 1.9%	111 of 6433 genes, 1.7%	MOB2,SET1
6486	protein glycosylation	2 out of 106 genes, 1.9%	62 of 6433 genes, 1%	MNT2,GNT1
6260	DNA replication	2 out of 106 genes, 1.9%	139 of 6433 genes, 2.2%	MEC1,SNF2
70925	organelle assembly	2 out of 106 genes, 1.9%	135 of 6433 genes, 2.1%	KCC4,TIF4631
6887	exocytosis	2 out of 106 genes, 1.9%	49 of 6433 genes, 0.8%	SEC6,SMY1
6873	cellular ion homeostasis	2 out of 106 genes, 1.9%	128 of 6433 genes, 2%	FTR1,CMP2
910	cytokinesis	2 out of 106 genes, 1.9%	84 of 6433 genes, 1.3%	VHS2,AXL1
7005	mitochondrion organization	2 out of 106 genes, 1.9%	265 of 6433 genes, 4.1%	MSH1,YME2
8033	tRNA processing	2 out of 106 genes, 1.9%	109 of 6433 genes, 1.7%	GCD14,TRM2
51604	protein maturation	2 out of 106 genes, 1.9%	52 of 6433 genes, 0.8%	CSF1,AXL1
1403	invasive growth in response to glucose limitation	2 out of 106 genes, 1.9%	59 of 6433 genes, 0.9%	SNF2,GPB1
32200	telomere organization	2 out of 106 genes, 1.9%	78 of 6433 genes, 1.2%	MEC1,SET1
48284	organelle fusion	2 out of 106 genes, 1.9%	89 of 6433 genes, 1.4%	SEC6,CIK1
6413	translational initiation	1 out of 106 genes, 0.9%	61 of 6433 genes, 0.9%	TIF4631
6497	protein lipidation	1 out of 106 genes, 0.9%	45 of 6433 genes, 0.7%	SPT14
42274	ribosomal small subunit biogenesis	1 out of 106 genes, 0.9%	135 of 6433 genes, 2.1%	EFG1
6997	nucleus organization	1 out of 106 genes, 0.9%	66 of 6433 genes, 1.0%	CIK1
6401	RNA catabolic process	1 out of 106 genes, 0.9%	132 of 6433 genes, 2.1%	NAM7
6979	response to oxidative stress	1 out of 106 genes, 0.9%	105 of 6433 genes, 1.6%	VHR1
54	ribosomal subunit export from nucleus	1 out of 106 genes, 0.9%	46 of 6433 genes, 0.7%	CRM1
8213	protein alkylation	1 out of 106 genes, 0.9%	50 of 6433 genes, 0.8%	SET1
7033	vacuole organization	1 out of 106 genes, 0.9%	88 of 6433 genes, 1.4%	NEO1
51052	regulation of DNA metabolic process	1 out of 106 genes, 0.9%	107 of 6433 genes, 1.7%	MEC1
6414	translational elongation	1 out of 106 genes, 0.9%	334 of 6433 genes, 5.2%	RQC2
16050	vesicle organization	1 out of 106 genes, 0.9%	81 of 6433 genes, 1.3%	SEC6
8643	carbohydrate transport	1 out of 106 genes, 0.9%	33 of 6433 genes, 0.5%	MTH1
6354	DNA-templated transcription, elongation	1 out of 106 genes, 0.9%	97 of 6433 genes, 1.5%	RSC1
6364	rRNA processing	1 out of 106 genes, 0.9%	311 of 6433 genes, 4.8%	EFG1
2181	cytoplasmic translation	1 out of 106 genes, 0.9%	180 of 6433 genes, 2.8%	SLH1
7031	peroxisome organization	1 out of 106 genes, 0.9%	50 of 6433 genes, 0.8%	PEX8
6865	amino acid transport	1 out of 106 genes, 0.9%	42 of 6433 genes, 0.7%	YCT1
42273	ribosomal large subunit biogenesis	1 out of 106 genes, 0.9%	104 of 6433 genes, 1.6%	TIF4631
61025	membrane fusion	1 out of 106 genes, 0.9%	76 of 6433 genes, 1.2%	SEC6
other	other	2 out of 106 genes, 1.9%		YGL114W,YLL058W

## Sheet:  Mol function
GOID	GO term	Frequency	Genome Frequency	Gene(s)
3674	molecular function unknown	31 out of 106 genes, 29.2%	1931 of 6433 genes, 30.0%	YBR063C,AGP2,COS111,YBR230W-A,APM3,YDR239C,YDR274C,MTH1,ZRG8,SAP155,MAD1,MDS3,SHE10,EFG1,HOS4,VHS2,ESL1,MBR1,CSF1,ART10,YML034C-A,SRC1,TRI1,YME2,IRC23,OSW1,LEE1,SVS1,YPR077C,YPR089W,NCA2
16787	hydrolase activity	21 out of 106 genes, 19.8%	875 of 6433 genes, 13.6%	ATP3,NTH1,RVB1,PDR15,DNF1,SWP82,RSC1,SLH1,IRE1,MSH1,NEO1,SMY1,TRM2,AMD1,CMP2,TSL1,NAM7,CIK1,UBP2,SNF2,AXL1
16740	transferase activity	19 out of 106 genes, 17.9%	833 of 6433 genes, 12.9%	PSK1,SAS3,MEC1,KCC4,RPO21,KCS1,EPL1,MNT2,UBR1,IRE1,SET1,GCD14,TRM2,YLL058W,TSL1,CMK2,APC5,GNT1,SPT14
16887	ATPase activity	11 out of 106 genes, 10.4%	265 of 6433 genes, 4.1%	ATP3,RVB1,PDR15,DNF1,SWP82,RSC1,MSH1,NEO1,NAM7,CIK1,SNF2
22857	transmembrane transporter activity	11 out of 106 genes, 10.4%	320 of 6433 genes, 5%	ATP3,PDR15,ITR1,FTR1,DNF1,YIA6,NEO1,POR2,TPO1,YCT1,FLC1
3677	DNA binding	7 out of 106 genes, 6.6%	390 of 6433 genes, 6.1%	RPO21,UPC2,GCN4,YGR067C,MSH1,VHR1,SNF2
16301	kinase activity	6 out of 106 genes, 5.7%	194 of 6433 genes, 3.0%	PSK1,MEC1,KCC4,KCS1,IRE1,CMK2
3723	RNA binding	6 out of 106 genes, 5.7%	845 of 6433 genes, 13.1%	TIF4631,SLH1,SET1,NAM7,BRE5,RQC2
3729	mRNA binding	5 out of 106 genes, 4.7%	172 of 6433 genes, 2.7%	TIF4631,SLH1,NAM7,BRE5,RQC2
30234	enzyme regulator activity	5 out of 106 genes, 4.7%	234 of 6433 genes, 3.6%	IRA1,MOB2,TSL1,CCS1,GPB1
1071	nucleic acid binding transcription factor activity	5 out of 106 genes, 4.7%	163 of 6433 genes, 2.5%	TAF2,UPC2,GCN4,VHR1,TAF4
3682	chromatin binding	5 out of 106 genes, 4.7%	111 of 6433 genes, 1.7%	TAF2,GCN4,IRR1,TAF4,SNF2
16757	transferase activity, transferring glycosyl groups	4 out of 106 genes, 3.8%	96 of 6433 genes, 1.5%	MNT2,TSL1,GNT1,SPT14
16491	oxidoreductase activity	3 out of 106 genes, 2.8%	281 of 6433 genes, 4.4%	YGL185C,ERG1,KGD1
4386	helicase activity	3 out of 106 genes, 2.8%	86 of 6433 genes, 1.3%	RVB1,SLH1,NAM7
8168	methyltransferase activity	3 out of 106 genes, 2.8%	90 of 6433 genes, 1.4%	SET1,GCD14,TRM2
5198	structural molecule activity	3 out of 106 genes, 2.8%	350 of 6433 genes, 5.4%	SPC105,ECM29,JNM1
51082	unfolded protein binding	3 out of 106 genes, 2.8%	70 of 6433 genes, 1.1%	IRE1,CCT3,PHO86
19899	enzyme binding	2 out of 106 genes, 1.9%	71 of 6433 genes, 1.1%	ART5,ROD1
8233	peptidase activity	2 out of 106 genes, 1.9%	138 of 6433 genes, 2.1%	UBP2,AXL1
4518	nuclease activity	2 out of 106 genes, 1.9%	138 of 6433 genes, 2.1%	IRE1,TRM2
988	transcription factor activity, protein binding	2 out of 106 genes, 1.9%	124 of 6433 genes, 1.9%	GCN4,VHR1
8134	transcription factor binding	2 out of 106 genes, 1.9%	70 of 6433 genes, 1.1%	TAF4,SNF2
16791	phosphatase activity	2 out of 106 genes, 1.9%	95 of 6433 genes, 1.5%	CMP2,TSL1
43167	ion binding	2 out of 106 genes, 1.9%	192 of 6433 genes, 3%	KCC4,CCS1
8135	translation factor activity, RNA binding	1 out of 106 genes, 0.9%	43 of 6433 genes, 0.7%	TIF4631
8092	cytoskeletal protein binding	1 out of 106 genes, 0.9%	67 of 6433 genes, 1.0%	SPC105
16798	hydrolase activity, acting on glycosyl bonds	1 out of 106 genes, 0.9%	47 of 6433 genes, 0.7%	NTH1
8565	protein transporter activity	1 out of 106 genes, 0.9%	51 of 6433 genes, 0.8%	CRM1
30674	protein binding, bridging	1 out of 106 genes, 0.9%	61 of 6433 genes, 0.9%	PEX8
42393	histone binding	1 out of 106 genes, 0.9%	41 of 6433 genes, 0.6%	SNF2
8289	lipid binding	1 out of 106 genes, 0.9%	106 of 6433 genes, 1.6%	KCC4
16779	nucleotidyltransferase activity	1 out of 106 genes, 0.9%	121 of 6433 genes, 1.9%	RPO21
4871	signal transducer activity	1 out of 106 genes, 0.9%	38 of 6433 genes, 0.6%	GPB1
other	other	5 out of 106 genes, 4.7%		AMN1,YGL114W,SEC6,MTR10,NCR1

## Sheet: Cell component
GOID	GO term	Frequency	Genome Frequency	Gene(s)
5737	cytoplasm	72 out of 106 genes, 67.9%	4309 of 6433 genes, 67%	PSK1,ATP3,AGP2,MEC1,IRA1,AMN1,COS111,APM3,KCC4,RPO21,NTH1,KCS1,UPC2,YDR239C,ITR1,ZRG8,DNF1,SWP82,SAP155,SPC105,YGL114W,YGL185C,MDS3,SHE10,MNT2,ART5,PEX8,TIF4631,ERG1,UBR1,SLH1,ECM29,IRE1,MSH1,YIA6,IRR1,NEO1,VHR1,SEC6,POR2,KGD1,VHS2,CCT3,PHO86,GCD14,TPO1,YCT1,CSF1,ART10,AMD1,CMP2,TSL1,CCS1,NAM7,CIK1,TRI1,JNM1,YME2,BRE5,CMK2,ROD1,IRC23,UBP2,MTR10,GNT1,GPB1,NCR1,RQC2,SVS1,SPT14,FLC1,NCA2
5634	nucleus	31 out of 106 genes, 29.2%	2208 of 6433 genes, 34.3%	SAS3,MEC1,AMN1,TAF2,RPO21,RVB1,UPC2,GCN4,EPL1,MOB2,SWP82,MAD1,SPC105,RSC1,CRM1,EFG1,ECM29,IRE1,SET1,IRR1,VHR1,HOS4,GCD14,SRC1,TAF4,CCS1,CIK1,TRI1,MTR10,APC5,SNF2
16020	membrane	30 out of 106 genes, 28.3%	1629 of 6433 genes, 25.3%	ATP3,AGP2,IRA1,APM3,KCC4,UPC2,PDR15,ITR1,FTR1,DNF1,YGL114W,MNT2,PEX8,CRM1,IRE1,YIA6,NEO1,SEC6,POR2,TPO1,YCT1,CCS1,YME2,ROD1,MTR10,OSW1,GPB1,NCR1,FLC1,NCA2
5739	mitochondrion	18 out of 106 genes, 17%	1178 of 6433 genes, 18.3%	ATP3,MEC1,IRA1,COS111,RPO21,ZRG8,DNF1,SPC105,MDS3,TIF4631,MSH1,YIA6,POR2,KGD1,CSF1,CCS1,YME2,NCA2
12505	endomembrane system	16 out of 106 genes, 15.1%	977 of 6433 genes, 15.2%	AGP2,DNF1,MAD1,SHE10,MNT2,ERG1,IRE1,NEO1,PHO86,YCT1,SRC1,IRC23,GNT1,NCR1,SPT14,FLC1
5575	cellular component unknown	13 out of 106 genes, 12.3%	677 of 6433 genes, 10.5%	YBR063C,YBR230W-A,YDR274C,MTH1,YGR067C,ESL1,MBR1,TRM2,YLL058W,YML034C-A,LEE1,YPR077C,YPR089W
5783	endoplasmic reticulum	11 out of 106 genes, 10.4%	615 of 6433 genes, 9.6%	AGP2,DNF1,SHE10,ERG1,IRE1,PHO86,YCT1,IRC23,NCR1,SPT14,FLC1
5933	cellular bud	10 out of 106 genes, 9.4%	241 of 6433 genes, 3.7%	AMN1,KCC4,ZRG8,DNF1,MOB2,SEC6,SMY1,TPO1,FLC1,AXL1
5886	plasma membrane	9 out of 106 genes, 8.5%	395 of 6433 genes, 6.1%	AGP2,KCC4,ITR1,FTR1,DNF1,YGL114W,TPO1,ROD1,GPB1
30427	site of polarized growth	8 out of 106 genes, 7.5%	262 of 6433 genes, 4.1%	KCC4,ZRG8,DNF1,MOB2,SEC6,SMY1,FLC1,AXL1
5773	vacuole	8 out of 106 genes, 7.5%	470 of 6433 genes, 7.3%	AGP2,ITR1,YGL114W,MNT2,TPO1,NCR1,SVS1,FLC1
5694	chromosome	7 out of 106 genes, 6.6%	386 of 6433 genes, 6.0%	RVB1,MAD1,SPC105,CRM1,IRR1,HOS4,SRC1
5740	mitochondrial envelope	6 out of 106 genes, 5.7%	355 of 6433 genes, 5.5%	ATP3,YIA6,POR2,CCS1,YME2,NCA2
5856	cytoskeleton	5 out of 106 genes, 4.7%	200 of 6433 genes, 3.1%	KCC4,SPC105,CRM1,CIK1,JNM1
5815	microtubule organizing center	4 out of 106 genes, 3.8%	73 of 6433 genes, 1.1%	SPC105,CRM1,CIK1,JNM1
5840	ribosome	3 out of 106 genes, 2.8%	357 of 6433 genes, 5.5%	YDR239C,SLH1,RQC2
5794	Golgi apparatus	3 out of 106 genes, 2.8%	199 of 6433 genes, 3.1%	MNT2,NEO1,GNT1
5938	cell cortex	3 out of 106 genes, 2.8%	147 of 6433 genes, 2.3%	KCC4,SEC6,JNM1
5730	nucleolus	2 out of 106 genes, 1.9%	329 of 6433 genes, 5.1%	EFG1,TRI1
31410	cytoplasmic vesicle	1 out of 106 genes, 0.9%	237 of 6433 genes, 3.7%	NEO1
5777	peroxisome	1 out of 106 genes, 0.9%	76 of 6433 genes, 1.2%	PEX8
5618	cell wall	1 out of 106 genes, 0.9%	98 of 6433 genes, 1.5%	SVS1
5576	extracellular region	0 out of 106 genes, 0%	31 of 6433 genes, 0.5%	none

## Sheet: Strong 25
Gene > Systematic Name	Gene > Standard Name	Gene > Name	Gene > Description
YBR063C			Putative protein of unknown function; YBR063C is not an essential gene
YBR148W	YSW1		Protein required for normal prospore membrane formation; interacts with Gip1p, which is the meiosis-specific regulatory subunit of the Glc7p protein phosphatase; expressed specifically in spores and localizes to the prospore membrane; YSW1 has a paralog, SPO21, that arose from the whole genome duplication
YDR182W-A			Putative protein of unknown function; identified by fungal homology and RT-PCR
YDR247W	VHS1	Viable in a Hal3 Sit4 background	Cytoplasmic serine/threonine protein kinase; identified as a high-copy suppressor of the synthetic lethality of a sis2 sit4 double mutant, suggesting a role in G1/S phase progression; VHS1 has a paralog, SKS1, that arose from the whole genome duplication
YDR397C	NCB2	Negative Cofactor B	Subunit of a heterodimeric NC2 transcription regulator complex; complex binds to TBP and can repress transcription by preventing preinitiation complex assembly or stimulate activated transcription; homologous to human NC2beta; complex also includes Bur6p
YDR504C	SPG3	Stationary Phase Gene	Protein required for high temperature survival during stationary phase; not required for growth on nonfermentable carbon sources; SWAT-GFP and mCherry fusion proteins localize to the endoplasmic reticulum
YGL069C			Dubious open reading frame; unlikely to encode a functional protein, based on available experimental and comparative sequence data; not conserved in closely related Saccharomyces species; 92% of ORF overlaps the uncharacterized ORF YGL068W; deletion in cyr1 mutant results in loss of stress resistance
YGL071W	AFT1	Activator of Ferrous Transport	Transcription factor involved in iron utilization and homeostasis; binds consensus site PyPuCACCCPu and activates transcription in response to changes in iron availability; in iron-replete conditions localization is regulated by Grx3p, Grx4p, and Fra2p, and promoter binding is negatively regulated via Grx3p-Grx4p binding; AFT1 has a paralog, AFT2, that arose from the whole genome duplication; rel…
YGL258W-A			Putative protein of unknown function
YGR066C			Putative protein of unknown function
YGR070W	ROM1	RhO1 Multicopy suppressor	Guanine nucleotide exchange factor (GEF) for Rho1p; mutations are synthetically lethal with mutations in rom2, which also encodes a GEP; ROM1 has a paralog, ROM2, that arose from the whole genome duplication
YHR097C			Putative protein of unknown function; green fluorescent protein (GFP)-fusion protein localizes to the cytoplasm and the nucleus; YHR097C has a paralog, PAL1, that arose from the whole genome duplication
YIL025C			Dubious open reading frame; unlikely to encode a functional protein, based on available experimental and comparative sequence data
YIL036W	CST6	Chromosome STability	Basic leucine zipper (bZIP) transcription factor from ATF/CREB family involved in stress-responsive regulatory network; mediates transcriptional activation of NCE103 in response to low CO2 levels; proposed to be a regulator of oleate responsive genes; involved in utilization of non-optimal carbon sources and chromosome stability; relocalizes to the cytosol in response to hypoxia; CST6 has a paral…
YIL121W	QDR2	QuiniDine Resistance	Plasma membrane transporter of the major facilitator superfamily; member of the 12-spanner drug:H(+) antiporter DHA1 family; exports copper; has broad substrate specificity and can transport many mono- and divalent cations; transports a variety of drugs and is required for resistance to quinidine, barban, cisplatin, and bleomycin; contributes to potassium homeostasis; expression is regulated by c…
YIL134C-A			Putative protein of unknown function; identified by fungal homology and RT-PCR
YJL169W			Dubious open reading frame; unlikely to encode a functional protein, based on available experimental and comparative sequence data; partially overlaps the verified gene YJL168C/SET2
YKR032W			Putative protein of unknown function; conserved among S. cerevisiae strains
YKR064W	OAF3	Oleate Activated transcription Factor	Putative transcriptional repressor with Zn(2)-Cys(6) finger; negatively regulates transcription in response to oleate levels, based on mutant phenotype and localization to oleate-responsive promoters; the authentic, non-tagged protein is detected in highly purified mitochondria in high-throughput studies; forms nuclear foci upon DNA replication stress
YML094W	GIM5	Gene Involved in Microtubule biogenesis	Subunit of the heterohexameric cochaperone prefoldin complex; prefoldin binds specifically to cytosolic chaperonin and transfers target proteins to it; prefoldin complex also localizes to chromatin of actively transcribed genes in the nucleus and facilitates transcriptional elongation
YMR180C	CTL1	Capping enzyme mRNA Triphosphatase-Like	RNA 5'-triphosphatase, localizes to both the nucleus and cytoplasm; CTL1 has a paralog, CET1, that arose from the whole genome duplication
YNL100W	MIC27	MItochondrial contact site and Cristae organizing system	Component of the MICOS complex; MICOS (formerly MINOS or MitOS) is a mitochondrial inner membrane complex that extends into the intermembrane space and has a role in the maintenance of crista junctions, inner membrane architecture, and formation of contact sites to the outer membrane; forms a subcomplex with Mic10p and Mic12p whose assembly and stability requires cardiolipin
YOL118C			Putative protein of unknown function; conserved across S. cerevisiae strains
YOR161W-A			Protein of unknown function; identified by gene-trapping, microarray-based expression analysis, and genome-wide homology searching
YPR113W	PIS1	Phosphatidyl Inositol Synthase	Phosphatidylinositol synthase; required for biosynthesis of phosphatidylinositol, which is a precursor for polyphosphoinositides, sphingolipids, and glycolipid anchors for some of the plasma membrane proteins
