# Supplementary material for: Whole-Genome Analysis of Three Yeast Strains Used for Production of Sherry-Like Wines Revealed Genetic Traits Specific to Flor Yeasts
Source: Front Microbiol. 2018 May 15;9:965. doi: 10.3389/fmicb.2018.00965 (PMC5962777; doi:10.3389/fmicb.2018.00965)
Supplement: Supplementary file 6 [file Table_6.XLS]

## Sheet: Description
	This file contains a lists of ORFs with their description and data for GO slim mapping data for genes with 2 or more flor-yeast specific SNP in promoter regions.
		Highlighted in grey are genes for unknown proteins
		Highlighted in pink are rows with GO terms enriched in this set (at least 2 genes per row) compared to reference genome.
		Highlighted in blue are rows with GO terms enriched in reference genome compared to this set (at least 2 genes per row)

## Sheet: 2 or more SNP
Gene > Systematic Name	Gene > Standard Name	Gene > Name	Gene > Description
tD(GUC)G2			Aspartate tRNA (tRNA-Asp), predicted by tRNAscan-SE analysis
tY(GUA)J1	SUP7	SUPpressor	Tyrosine tRNA (tRNA-Tyr), predicted by tRNAscan-SE analysis; can mutate to suppress ochre nonsense mutations
YBL055C			3'-->5' exonuclease and endonuclease with a possible role in apoptosis; has similarity to mammalian and C. elegans apoptotic nucleases
YBR076W	ECM8	ExtraCellular Mutant	Non-essential protein of unknown function
YBR081C	SPT7	SuPpressor of Ty's	Subunit of the SAGA transcriptional regulatory complex; involved in proper assembly of the complex; also present as a C-terminally truncated form in the SLIK/SALSA transcriptional regulatory complex
YBR083W	TEC1	Transposon Enhancement Control	Transcription factor targeting filamentation genes and Ty1 expression; Ste12p activation of most filamentation gene promoters depends on Tec1p and Tec1p transcriptional activity is dependent on its association with Ste12p; binds to TCS elements upstream of filamentation genes, which are regulated by Tec1p/Ste12p/Dig1p complex; competes with Dig2p for binding to Ste12p/Dig1p; positive regulator of…
YBR157C	ICS2	Increased Copper Sensitivity	Protein of unknown function; null mutation does not confer any obvious defects in growth, spore germination, viability, or carbohydrate utilization
YCL025C	AGP1	high-Affinity Glutamine Permease	Low-affinity amino acid permease with broad substrate range; involved in uptake of asparagine, glutamine, and other amino acids; expression regulated by SPS plasma membrane amino acid sensor system (Ssy1p-Ptr3p-Ssy5p); AGP1 has a paralog, GNP1, that arose from the whole genome duplication
YDL003W	MCD1	Mitotic Chromosome Determinant	Essential alpha-kleisin subunit of the cohesin complex; required for sister chromatid cohesion in mitosis and meiosis; apoptosis induces cleavage and translocation of a C-terminal fragment to mitochondria; expression peaks in S phase
YDL012C			Tail-anchored plasma membrane protein with a conserved CYSTM module; possibly involved in response to stress; may contribute to non-homologous end-joining (NHEJ) based on ydl012c htz1 double null phenotype; YDL012C has a paralog, YBR016W, that arose from the whole genome duplication
YDL223C	HBT1	HuB1 Target	Shmoo tip protein, substrate of Hub1p ubiquitin-like protein; mutants are defective for mating projection formation, thereby implicating Hbt1p in polarized cell morphogenesis; HBT1 has a paralog, YNL195C, that arose from the whole genome duplication
YDR184C	ATC1	Aip Three Complex	Nuclear protein; possibly involved in regulation of cation stress responses and/or in the establishment of bipolar budding pattern; relative distribution to the nucleus decreases upon DNA replication stress
YDR374C	PHO92	PHOsphate metabolism	Posttranscriptional regulator of phosphate metabolism; facilitates PHO4 mRNA degradation by interacting with Pop2p; regulates PHO4 mRNA stability by binding to PHO4's 3'UTR in a phosphate-dependent manner; contains highly conserved YTH (YT521-B Homology) domain that exhibits RNA-binding activity; human homolog YTHDF2 can complement yeast null mutant
YDR379C-A	SDH6		Mitochondrial protein involved in assembly of succinate dehydrogenase; has a role in maturation of the Sdh2p subunit; member of the LYR protein family; mutations in human ortholog SDHAF1 are associated with infantile leukoencephalopathy
YDR381W	YRA1	Yeast RNA Annealing protein	Nuclear polyadenylated RNA-binding protein; required for export of poly(A)+ mRNA from the nucleus; proposed to couple mRNA export with 3' end processing via its interactions with Mex67p and Pcf11p; interacts with DBP2; inhibits the helicase activity of Dbp2; functionally redundant with Yra2p, another REF family member
YDR397C	NCB2	Negative Cofactor B	Subunit of a heterodimeric NC2 transcription regulator complex; complex binds to TBP and can repress transcription by preventing preinitiation complex assembly or stimulate activated transcription; homologous to human NC2beta; complex also includes Bur6p
YER001W	MNN1	MaNNosyltransferase	Alpha-1,3-mannosyltransferase; integral membrane glycoprotein of the Golgi complex, required for addition of alpha1,3-mannose linkages to N-linked and O-linked oligosaccharides, one of five S. cerevisiae proteins of the MNN1 family
YER055C	HIS1	HIStidine	ATP phosphoribosyltransferase; a hexameric enzyme, catalyzes the first step in histidine biosynthesis; mutations cause histidine auxotrophy and sensitivity to Cu, Co, and Ni salts; transcription is regulated by general amino acid control
YER112W	LSM4	Like SM	Lsm (Like Sm) protein; part of heteroheptameric complexes (Lsm2p-7p and either Lsm1p or 8p): cytoplasmic Lsm1p complex involved in mRNA decay; nuclear Lsm8p complex part of U6 snRNP and possibly involved in processing tRNA, snoRNA, and rRNA; forms cytoplasmic foci upon DNA replication stress
YER114C	BOI2	Bem1 (One) Interacting protein	Protein implicated in polar growth, functionally redundant with Boi1p; interacts with bud-emergence protein Bem1p; contains an SH3 (src homology 3) domain and a PH (pleckstrin homology) domain; BOI2 has a paralog, BOI1, that arose from the whole genome duplication
YGL158W	RCK1	Radiation sensitivity Complementing Kinase	Protein kinase involved in oxidative stress response; promotes pseudohyphal growth via activation of Ubp3p phosphorylation; identified as suppressor of S. pombe cell cycle checkpoint mutations; RCK1 has a paralog, RCK2, that arose from the whole genome duplication
YGL161C	YIP5	Ypt-Interacting Protein	Protein that interacts with Rab GTPases; localized to late Golgi vesicles; computational analysis of large-scale protein-protein interaction data suggests a possible role in vesicle-mediated transport
YGL257C	MNT2	MaNnosylTransferase	Mannosyltransferase; involved in adding the 4th and 5th mannose residues of O-linked glycans
YGL258W-A			Putative protein of unknown function
YGL260W			Putative protein of unknown function; transcription is significantly increased in a NAP1 deletion background; deletion mutant has increased accumulation of nickel and selenium
YGL262W			Putative protein of unknown function; null mutant displays elevated sensitivity to expression of a mutant huntingtin fragment or of alpha-synuclein; YGL262W is not an essential gene
YGR027C	RPS25A	Ribosomal Protein of the Small subunit	Protein component of the small (40S) ribosomal subunit; homologous to mammalian ribosomal protein S25, no bacterial homolog; RPS25A has a paralog, RPS25B, that arose from the whole genome duplication
YGR057C	LST7	Lethal with Sec Thirteen	Subunit of the Lst4p-Lst7p GTPase activating protein complex for Gtr2p; stimulates the GTPase activity of Rag family GTPase Gtr2p, within the context of the Gtr1p-Gtr2p heterodimer, after amino acid stimulation; required for activation of TORC1 in response to amino acid stimulation; recruited to the vacuolar membrane during amino acid starvation and released from the membrane by TORC1; required f…
YGR060W	ERG25	ERGosterol biosynthesis	C-4 methyl sterol oxidase; catalyzes the first of three steps required to remove two C-4 methyl groups from an intermediate in ergosterol biosynthesis; mutants accumulate the sterol intermediate 4,4-dimethylzymosterol; human MSMO1 functionally complements the growth defect caused by repression of ERG25 expression
YGR130C			Component of the eisosome with unknown function; GFP-fusion protein localizes to the cytoplasm; specifically phosphorylated in vitro by mammalian diphosphoinositol pentakisphosphate (IP7)
YGR143W	SKN1	Suppressor of Kre Null	Protein involved in sphingolipid biosynthesis; type II membrane protein; SKN1 has a paralog, KRE6, that arose from the whole genome duplication
YGR168C		PEroXin	Putative protein of unknown function; YGR168C is not an essential gene
YGR169C	PUS6	PseudoUridine Synthase	tRNA:pseudouridine synthase; catalyzes the conversion of uridine to pseudouridine at position 31 in cytoplasmic and mitochondrial tRNAs; mutation of Asp168 to Ala abolishes enzyme activity; not essential for viability
YHR164C	DNA2	DNA synthesis defective	Tripartite DNA replication factor; single-stranded DNA-dependent ATPase, ATP-dependent nuclease, helicase; tracking protein for flap cleavage during Okazaki fragment maturation; involved in DNA repair/processing of meiotic DNA double strand breaks; component of telomeric chromatin with cell-cycle dependent localization; required for telomerase-dependent telomere synthesis; forms nuclear foci upon…
YIL023C	YKE4	Yeast ortholog of mouse KE4	Zinc transporter; localizes to the ER; null mutant is sensitive to calcofluor white, leads to zinc accumulation in cytosol; ortholog of the mouse KE4 and member of the ZIP (ZRT, IRT-like Protein) family
YIL026C	IRR1	IRRegular cell behavior	Subunit of the cohesin complex; which is required for sister chromatid cohesion during mitosis and meiosis and interacts with centromeres and chromosome arms; relocalizes to the cytosol in response to hypoxia; essential for viability
YIL048W	NEO1	NEOmycin-resistance	Phospholipid translocase (flippase), role in phospholipid asymmetry of plasma membrane; involved in endocytosis, vacuolar biogenesis and Golgi to ER vesicle-mediated transport; localizes to endosomes and the Golgi apparatus
YIL068W-A			Dubious open reading frame; unlikely to encode a functional protein, based on available experimental and comparative sequence data; almost completely overlaps ORF SEC6/YIL068C
YIL145C	PAN6	PANtothenate biosynthesis	Pantothenate synthase; also known as pantoate-beta-alanine ligase, required for pantothenic acid biosynthesis, deletion causes pantothenic acid auxotrophy, homologous to E. coli panC
YIL149C	MLP2	Myosin-Like Protein	Myosin-like protein associated with the nuclear envelope; nuclear basket protein that connects the nuclear pore complex with the nuclear interior; involved in the Tel1p pathway that controls telomere length; MLP2 has a paralog, MLP1, that arose from the whole genome duplication
YJL023C	PET130	PETite colonies	Protein required for respiratory growth; the authentic, non-tagged protein is detected in highly purified mitochondria in high-throughput studies
YJL045W			Minor succinate dehydrogenase isozyme; participates in oxidation of succinate and transfer of electrons to ubiquinone; induced during the diauxic shift in a Cat8p-dependent manner; YJL045W has a paralog, SDH1, that arose from the whole genome duplication
YJL051W	IRC8	Increased Recombination Centers	Bud tip localized protein of unknown function; mRNA is targeted to the bud by a She2p dependent transport system; mRNA is cell cycle regulated via Fkh2p, peaking in G2/M phase; null mutant displays increased levels of spontaneous Rad52p foc
YJL129C	TRK1	TRansport of potassium (K)	Component of the Trk1p-Trk2p potassium transport system; 180 kDa high affinity potassium transporter; phosphorylated in vivo and interacts physically with the phosphatase Ppz1p, suggesting Trk1p acitivy is regulated by phosphorylation; TRK1 has a paralog, TRK2, that arose from the whole genome duplication
YJL131C	AIM23	Altered Inheritance rate of Mitochondria	Mitochondrial translation initiation factor 3 (IF3, mIF3); evolutionarily conserved; binds to E. coli ribosomes in vitro; null mutant displays severe respiratory growth defect and elevated frequency of mitochondrial genome loss
YJR145C	RPS4A	Ribosomal Protein of the Small subunit	Protein component of the small (40S) ribosomal subunit; mutation affects 20S pre-rRNA processing; homologous to mammalian ribosomal protein S4, no bacterial homolog; RPS4A has a paralog, RPS4B, that arose from the whole genome duplication
YKL109W	HAP4	Heme Activator Protein	Transcription factor; subunit of the heme-activated, glucose-repressed Hap2p/3p/4p/5p CCAAT-binding complex, a transcriptional activator and global regulator of respiratory gene expression; provides the principal activation function of the complex; involved in diauxic shift
YKL149C	DBR1	DeBRanching	RNA lariat debranching enzyme; catalyzes debranching of lariat introns formed during pre-mRNA splicing; required for efficient Ty1 transposition; knockdown of human homolog Dbr1 rescues toxicity of RNA-binding proteins TDP-43 and FUS which are implicated in amyotrophic lateral sclerosis (ALS), suggests potential therapeutic target for ALS and related TDP-43 proteinopathies; human homolog DBR1 can…
YKL160W	ELF1	ELongation Factor	Transcription elongation factor with a conserved zinc finger domain; implicated in the maintenance of proper chromatin structure in actively transcribed regions; deletion inhibits Brome mosaic virus (BMV) gene expression
YKL161C	KDX1	Kinase Dead X-talker	Protein kinase; implicated in Slt2p mitogen-activated (MAP) kinase signaling pathway; interacts with numerous components in the mating pheromone and CWI MAPK pathways; associates with Rlm1p; KDX1 has a paralog, SLT2, that arose from the whole genome duplication
YKL164C	PIR1	Protein containing Internal Repeats	O-glycosylated protein required for cell wall stability; attached to the cell wall via beta-1,3-glucan; mediates mitochondrial translocation of Apn1p; expression regulated by the cell integrity pathway and by Swi5p during the cell cycle; PIR1 has a paralog, YJL160C, that arose from the whole genome duplication
YKL186C	MTR2	Mrna TRansport	mRNA transport regulator; essential nuclear protein; Mex67p and Mtr2p form a mRNA export complex which binds to RNA
YKL218C	SRY1	Serine Racemase of Yeast	3-hydroxyaspartate dehydratase; deaminates L-threo-3-hydroxyaspartate to form oxaloacetate and ammonia; required in the presence of hydroxyaspartate; highly similar to mouse serine racemase (Srr) but has no serine racemase activity
YKR058W	GLG1	Glycogenin-Like Gene	Glycogenin glucosyltransferase; self-glucosylating initiator of glycogen synthesis, also glucosylates n-dodecyl-beta-D-maltoside; SWAT-GFP and mCherry fusion proteins localize to the cell periphery and vacuole respectively; similar to mammalian glycogenin; GLG1 has a paralog, GLG2, that arose from the whole genome duplication
YKR068C	BET3	Blocked Early in Transport	Core component of transport protein particle (TRAPP) complexes I-III; TRAPP complexes are related multimeric guanine nucleotide-exchange factors for the GTPase Ypt1, regulating ER-Golgi traffic (TRAPPI), intra-Golgi traffic (TRAPPII), endosome-Golgi traffic (TRAPPII and III) and autophagy (TRAPPIII); hydrophilic homodimeric protein that acts in conjunction with SNARE proteins in targeting and fus…
YLL034C	RIX7	RIbosome eXport	Putative ATPase of the AAA family; required for export of pre-ribosomal large subunits from the nucleus; distributed between the nucleolus, nucleoplasm, and nuclear periphery depending on growth conditions
YLL040C	VPS13	Vacuolar Protein Sorting	Protein involved in prospore membrane morphogenesis; peripheral membrane protein that localizes to the prospore membrane and at numerous membrane contact sites; involved in sporulation, vacuolar protein sorting, prospore membrane formation during sporulation, and protein-Golgi retention; required for mitochondrial integrity; contains a PH-like domain; homologous to human CHAC and COH1 which are i…
YLL048C	YBT1	Yeast Bile Transporter	Transporter of the ATP-binding cassette (ABC) family; involved in bile acid transport; negative regulator of vacuole fusion; regulates release of lumenal Ca2+ stores; similar to mammalian bile transporters; YBT1 has a paralog, VMR1, that arose from the whole genome duplication
YLL051C	FRE6	Ferric REductase	Putative ferric reductase with similarity to Fre2p; expression induced by low iron levels
YLL052C	AQY2	AQuaporin from Yeast	Water channel that mediates water transport across cell membranes; only expressed in proliferating cells; controlled by osmotic signals; may be involved in freeze tolerance; disrupted by a stop codon in many S. cerevisiae strains
YLR044C	PDC1	Pyruvate DeCarboxylase	Major of three pyruvate decarboxylase isozymes; key enzyme in alcoholic fermentation; decarboxylates pyruvate to acetaldehyde; involved in amino acid catabolism; subject to glucose-, ethanol-, and autoregulation; activated by phosphorylation in response to glucose levels; N-terminally propionylated in vivo
YLR205C	HMX1	HeMe oXygenase	ER localized heme oxygenase; involved in heme degradation during iron starvation and in the oxidative stress response; expression is regulated by AFT1 and oxidative stress; relocates to the perinuclear region in the presence of oxidants
YLR325C	RPL38	Ribosomal Protein of the Large subunit	Ribosomal 60S subunit protein L38; homologous to mammalian ribosomal protein L38, no bacterial homolog
YLR327C	TMA10	Translation Machinery Associated	Protein of unknown function that associates with ribosomes; protein abundance increases in response to DNA replication stress; TMA10 has a paralog, STF2, that arose from the whole genome duplication
YLR329W	REC102	RECombination	Protein involved in early stages of meiotic recombination; required for chromosome synapsis; forms a complex with Rec104p and Spo11p necessary during the initiation of recombination
YLR330W	CHS5	CHitin Synthase-related	Component of the exomer complex; the exomer which also contains Csh6p, Bch1p, Bch2p, and Bud7, is involved in the export of select proteins, such as chitin synthase Chs3p, from the Golgi to the plasma membrane; interacts selectively with the activated, GTP-bound form of Arf1p; Chs5p is the only protein with a BRCT domain that is not localized to the nucleus
YML089C			Dubious open reading frame; unlikely to encode a functional protein, based on available experimental and comparative sequence data; expression induced by calcium shortage
YML110C	COQ5	COenzyme Q	2-hexaprenyl-6-methoxy-1,4-benzoquinone methyltransferase; involved in ubiquinone (Coenzyme Q) biosynthesis; localizes to the matrix face of the mitochondrial inner membrane in a large complex with other ubiquinone biosynthetic enzymes; respiratory defect of the null mutant is partially complemented by human COQ5
YMR021C	MAC1	Metal binding ACtivator	Copper-sensing transcription factor; involved in regulation of genes required for high affinity copper transport; required for regulation of yeast copper genes in response to DNA-damaging agents; undergoes changes in redox state in response to changing levels of copper or MMS
YMR092C	AIP1	Actin Interacting Protein	Actin cortical patch component; interacts with the actin depolymerizing factor cofilin; inhibits elongation of aged ADP-actin filaments decorated with cofilin to maintain a high level of assembly-competent actin species; required to restrict cofilin localization to cortical patches; putative regulator of cytokinesis; contains WD repeats; protein increases in abundance and relocalizes from cytopla…
YMR177W	MMT1	Mitochondrial Metal Transporter	Putative metal transporter involved in mitochondrial iron accumulation; MMT1 has a paralog, MMT2, that arose from the whole genome duplication
YMR227C	TAF7	TATA binding protein-Associated Factor	TFIID subunit (67 kDa); involved in RNA polymerase II transcription initiation
YNL154C	YCK2	Yeast Casein Kinase	Palmitoylated plasma membrane-bound casein kinase I (CK1) isoform; shares redundant functions with Yck1p in morphogenesis, proper septin assembly, endocytic trafficking, and glucose sensing; stabilized by Sod1p binding in the presence of glucose and oxygen, causing glucose repression of respiratory metabolism; involved in the phosphorylation and regulation of glucose sensor Rgt2p; YCK2 has a para…
YNL163C	RIA1	RIbosome Assembly	Cytoplasmic GTPase/eEF2-like factor involved in ribosomal biogenesis; with Sdo1p, a guanine nucleotide exchange factor (GEF), promotes release of Tif6p from 60S ribosomal subunits in the cytoplasm so that they can assemble with 40S subunits to generate mature ribosomes; required for quality control check of newly made large ribosomal subunits before they are released into the pool of translating …
YNL167C	SKO1	Suppressor of Kinase Overexpression	Basic leucine zipper transcription factor of the ATF/CREB family; forms a complex with Tup1p and Cyc8p to both activate and repress transcription; cytosolic and nuclear protein involved in osmotic and oxidative stress responses
YNL208W			Protein of unknown function; may interact with ribosomes, based on co-purification experiments; authentic, non-tagged protein is detected in purified mitochondria in high-throughput studies; potential orthologs found in other fungi
YNL254C	RTC4	Restriction of Telomere Capping	Protein of unknown function; null mutation suppresses cdc13-1 temperature sensitivity; (GFP)-fusion protein localizes to both the cytoplasm and the nucleus
YNR052C	POP2	PGK promoter directed OverProduction	RNase of the DEDD superfamily; subunit of the Ccr4-Not complex that mediates 3' to 5' mRNA deadenylation
YOL112W	MSB4	Multicopy Suppression of a Budding defect	GTPase-activating protein of the Ras superfamily; acts primarily on Sec4p, localizes to the bud site and bud tip; msb3 msb4 double mutation causes defects in secretion and actin organization; similar to the TBC-domain Tre2 oncogene; MSB4 has a paralog, MSB3, that arose from the whole genome duplication; human homolog USP6NL can complement yeast msb3 msb4 double null mutant
YOL122C	SMF1	Suppressor of Mitochondria import Function	Divalent metal ion transporter; broad specificity for di-valent and tri-valent metals; post-translationally regulated by levels of metal ions; member of the Nramp family of metal transport proteins
YOL126C	MDH2	Malate DeHydrogenase	Cytoplasmic malate dehydrogenase; one of three isozymes that catalyze interconversion of malate and oxaloacetate; involved in the glyoxylate cycle and gluconeogenesis during growth on two-carbon compounds; interacts with Pck1p and Fbp1
YOR249C	APC5	Anaphase Promoting Complex	Subunit of the Anaphase-Promoting Complex/Cyclosome (APC/C); APC/C is a ubiquitin-protein ligase required for degradation of anaphase inhibitors, including mitotic cyclins, during the metaphase/anaphase transition; component of the platform domain of the APC/C, based on structural analysis; relative distribution to nuclear foci decreases upon DNA replication stress
YOR290C	SNF2	Sucrose NonFermenting	Catalytic subunit of the SWI/SNF chromatin remodeling complex; involved in transcriptional regulation; contains DNA-stimulated ATPase activity; functions interdependently in transcriptional activation with Snf5p and Snf6p
YOR306C	MCH5	MonoCarboxylate transporter Homolog	Plasma membrane riboflavin transporter; facilitates the uptake of vitamin B2; required for FAD-dependent processes; sequence similarity to mammalian monocarboxylate permeases, however mutants are not deficient in monocarboxylate transport
YOR313C	SPS4	SPorulation Specific trancript	Protein whose expression is induced during sporulation; not required for sporulation; heterologous expression in E. coli induces the SOS response that senses DNA damage
YOR314W-A			Dubious open reading frame; unlikely to encode a functional protein, based on available experimental and comparative sequence data
YOR319W	HSH49	Human Sap Homolog	U2-snRNP associated splicing factor; similar to the mammalian splicing factor SAP49; proposed to function as a U2-snRNP assembly factor along with Hsh155p and binding partner Cus1p; contains two RNA recognition motifs (RRM)
YOR355W	GDS1		Protein of unknown function; required for growth on glycerol as a carbon source; the authentic, non-tagged protein is detected in highly purified mitochondria in high-throughput studies
YPL007C	TFC8	Transcription Factor C	Subunit of RNA polymerase III transcription initiation factor complex; one of six subunits of RNA polymerase III transcription initiation factor complex (TFIIIC); part of TFIIIC TauB domain that binds BoxB promoter sites of tRNA and other genes; linker between TauB and TauA domains; human homolog is TFIIIC-90
YPL165C	SET6	SET domain-containing	SET domain protein of unknown function; deletion heterozygote is sensitive to compounds that target ergosterol biosynthesis, may be involved in compound availability
YPL222C-A			Protein of unknown function; identified by gene-trapping, microarray-based expression analysis, and genome-wide homology searching
YPR005C	HAL1	HALotolerance	Cytoplasmic protein involved in halotolerance; decreases intracellular Na+ (via Ena1p) and increases intracellular K+ by decreasing efflux; expression repressed by Ssn6p-Tup1p and Sko1p and induced by NaCl, KCl, and sorbitol through Gcn4p
YPR022C	SDD4	Suppressor of Degenerative Death	Putative transcription factor, as suggested by computational analysis; green fluorescent protein (GFP)-fusion protein localizes to both the cytoplasm and the nucleus and is induced in response to the DNA-damaging agent MMS; overproduction of a truncation allele suppresses lethality due to expression of the dominant PET9 allele AAC2-A128P
YPR023C	EAF3	Esa1p-Associated Factor	Component of the Rpd3S histone deacetylase complex; Esa1p-associated factor, nonessential component of the NuA4 acetyltransferase complex, homologous to Drosophila dosage compensation protein MSL3; plays a role in regulating Ty1 transposition
YPR074C	TKL1	TransKetoLase	Transketolase; catalyzes conversion of xylulose-5-phosphate and ribose-5-phosphate to sedoheptulose-7-phosphate and glyceraldehyde-3-phosphate in the pentose phosphate pathway; needed for synthesis of aromatic amino acids; TKL1 has a paralog, TKL2, that arose from the whole genome duplication
YPR075C	OPY2	Overproduction-induced Pheromone-resistant Yeast	Integral membrane protein that acts as a membrane anchor for Ste50p; involved in the signaling branch of the high-osmolarity glycerol (HOG) pathway and as a regulator of the filamentous growth pathway; overproduction blocks cell cycle arrest in the presence of mating pheromone; relocalizes from vacuole to plasma membrane upon DNA replication stress
YPR078C			Putative protein of unknown function; possible role in DNA metabolism and/or in genome stability; expression is heat-inducible
YPR080W	TEF1	Translation Elongation Factor	Translational elongation factor EF-1 alpha; in the GTP-bound active form, binds to and delivers aminoacylated tRNA to the A-site of ribosomes for elongation of nascent polypeptides; associates with vacuolar Rho1p GTPase; may also have a role in tRNA re-export from the nucleus; TEF1 has a paralog, TEF2, that arose from the whole genome duplication
YPR091C	NVJ2	Nucleus-Vacuole Junction	Lipid-binding ER protein, enriched at nucleus-vacuolar junctions (NVJ); may be involved in sterol metabolism or signaling at the NVJ; contains a synaptotagmin-like-mitochondrial-lipid binding protein (SMP) domain; binds phosphatidylinositols and other lipids in a large-scale study; may interact with ribosomes, based on co-purification experiments
YPR102C	RPL11A	Ribosomal Protein of the Large subunit	Ribosomal 60S subunit protein L11A; expressed at twice the level of Rpl11Bp; involved in ribosomal assembly; depletion causes degradation of 60S proteins and RNA; homologous to mammalian ribosomal protein L11 and bacterial L5; RPL11A has a paralog, RPL11B, that arose from the whole genome duplication
YPR107C	YTH1	Yeast THirty kDa Homolog	Essential RNA-binding component of cleavage and polyadenylation factor; contains five zinc fingers; required for pre-mRNA 3'-end processing and polyadenylation; relocalizes to the cytosol in response to hypoxia
YPR109W			Predicted membrane protein; SWAT-GFP and mCherry fusion proteins localize to the endoplasmic reticulum; diploid deletion strain has high budding index
YPR110C	RPC40	RNA Polymerase C	RNA polymerase subunit AC40; common to RNA polymerase I and III; predominant determinant targeting Ty1 integration upstream of Pol III-transcribed genes
YPR116W	RRG8	Required for Respiratory Growth	Protein of unknown function; required for mitochondrial genome maintenance; null mutation results in a decrease in plasma membrane electron transport
YPR117W			Putative protein of unknown function
YPR147C			Protein of unknown function; may have a role in lipid metabolism, based on localization to lipid droplets; green fluorescent protein (GFP)-fusion protein localizes to the cytoplasm and is induced in response to the DNA-damaging agent MMS

## Sheet: Molecular function
GOID	GO term	Frequency	Genome Frequency	Gene(s)
3674	molecular function unknown	34 out of 106 genes, 32.1%	1931 of 6433 genes, 30.0%	ECM8,ICS2,YDL012C,HBT1,ATC1,SDH6,YGL258W-A,YGL260W,YGL262W,YGR130C,YGR168C,YIL068W-A,PET130,IRC8,VPS13,TMA10,REC102,YML089C,MMT1,YNL208W,RTC4,SPS4,YOR314W-A,GDS1,SET6,YPL222C-A,HAL1,EAF3,OPY2,YPR078C,YPR109W,RRG8,YPR117W,YPR147C
16740	transferase activity	11 out of 106 genes, 10.4%	833 of 6433 genes, 12.9%	MNN1,HIS1,RCK1,MNT2,KDX1,GLG1,COQ5,YCK2,APC5,TKL1,RPC40
16787	hydrolase activity	10 out of 106 genes, 9.4%	875 of 6433 genes, 13.6%	YBL055C,SKN1,DNA2,NEO1,DBR1,RIX7,YBT1,RIA1,POP2,SNF2
3723	RNA binding	9 out of 106 genes, 8.5%	845 of 6433 genes, 13.1%	PHO92,YRA1,LSM4,AIM23,HSH49,TEF1,YTH1,tD(GUC)G2,SUP7
3677	DNA binding	7 out of 106 genes, 6.6%	390 of 6433 genes, 6.1%	TEC1,NCB2,MAC1,SKO1,SNF2,TFC8,SDD4
22857	transmembrane transporter activity	7 out of 106 genes, 6.6%	320 of 6433 genes, 5%	AGP1,YKE4,NEO1,TRK1,YBT1,AQY2,SMF1
1071	nucleic acid binding transcription factor activity	6 out of 106 genes, 5.7%	163 of 6433 genes, 2.5%	TEC1,HAP4,MAC1,TAF7,SKO1,TFC8
5198	structural molecule activity	6 out of 106 genes, 5.7%	350 of 6433 genes, 5.4%	SPT7,RPS25A,RPS4A,PIR1,RPL38,RPL11A
16491	oxidoreductase activity	5 out of 106 genes, 4.7%	281 of 6433 genes, 4.4%	ERG25,YJL045W,FRE6,HMX1,MDH2
16887	ATPase activity	5 out of 106 genes, 4.7%	265 of 6433 genes, 4.1%	DNA2,NEO1,RIX7,YBT1,SNF2
988	transcription factor activity, protein binding	5 out of 106 genes, 4.7%	124 of 6433 genes, 1.9%	TEC1,NCB2,HAP4,SKO1,TFC8
3735	structural constituent of ribosome	4 out of 106 genes, 3.8%	231 of 6433 genes, 3.6%	RPS25A,RPS4A,RPL38,RPL11A
19899	enzyme binding	4 out of 106 genes, 3.8%	71 of 6433 genes, 1.1%	YIP5,ELF1,CHS5,SKO1
4518	nuclease activity	4 out of 106 genes, 3.8%	138 of 6433 genes, 2.1%	YBL055C,DNA2,DBR1,POP2
16757	transferase activity, transferring glycosyl groups	4 out of 106 genes, 3.8%	96 of 6433 genes, 1.5%	MNN1,HIS1,MNT2,GLG1
3682	chromatin binding	4 out of 106 genes, 3.8%	111 of 6433 genes, 1.7%	MCD1,NCB2,IRR1,SNF2
30234	enzyme regulator activity	3 out of 106 genes, 2.8%	234 of 6433 genes, 3.6%	YRA1,LST7,MSB4
16301	kinase activity	3 out of 106 genes, 2.8%	194 of 6433 genes, 3.0%	RCK1,KDX1,YCK2
8134	transcription factor binding	3 out of 106 genes, 2.8%	70 of 6433 genes, 1.1%	HAP4,SKO1,SNF2
8135	translation factor activity, RNA binding	2 out of 106 genes, 1.9%	43 of 6433 genes, 0.7%	AIM23,TEF1
8289	lipid binding	2 out of 106 genes, 1.9%	106 of 6433 genes, 1.6%	BOI2,NVJ2
16829	lyase activity	2 out of 106 genes, 1.9%	90 of 6433 genes, 1.4%	SRY1,PDC1
30533	triplet codon-amino acid adaptor activity	2 out of 106 genes, 1.9%	299 of 6433 genes, 4.6%	tD(GUC)G2,SUP7
43167	ion binding	2 out of 106 genes, 1.9%	192 of 6433 genes, 3%	BOI2,TEF1
other	other	3 out of 106 genes, 2.8%		MLP2,MTR2,MCH5

## Sheet: Biol process
GOID	GO term	Frequency	Genome Frequency	Gene(s)
8150	biological process unknown	25 out of 106 genes, 23.6%	1133 of 6433 genes, 17.6%	ECM8,ICS2,YDL012C,YIP5,YGL258W-A,YGL260W,YGL262W,YGR130C,YGR168C,YIL068W-A,PET130,KDX1,TMA10,YML089C,YNL208W,RTC4,YOR314W-A,SET6,YPL222C-A,SDD4,YPR078C,NVJ2,YPR109W,YPR117W,YPR147C
6366	transcription from RNA polymerase II promoter	11 out of 106 genes, 10.4%	476 of 6433 genes, 7.4%	TEC1,NCB2,HAP4,ELF1,MAC1,TAF7,SKO1,POP2,SNF2,HAL1,EAF3
6873	cellular ion homeostasis	7 out of 106 genes, 6.6%	128 of 6433 genes, 2%	ATC1,TRK1,FRE6,HMX1,MAC1,MMT1,SMF1
6811	ion transport	7 out of 106 genes, 6.6%	263 of 6433 genes, 4.1%	AGP1,YKE4,NEO1,YBT1,FRE6,SMF1,MCH5
5975	carbohydrate metabolic process	6 out of 106 genes, 5.7%	198 of 6433 genes, 3.1%	SKN1,GLG1,PDC1,CHS5,MDH2,SNF2
51321	meiotic cell cycle	6 out of 106 genes, 5.7%	282 of 6433 genes, 4.4%	RCK1,DNA2,VPS13,REC102,CHS5,SPS4
6091	generation of precursor metabolites and energy	6 out of 106 genes, 5.7%	154 of 6433 genes, 2.4%	YJL045W,HAP4,GLG1,PDC1,COQ5,GDS1
6974	cellular response to DNA damage stimulus	5 out of 106 genes, 4.7%	307 of 6433 genes, 4.8%	MCD1,YRA1,DNA2,SNF2,EAF3
42221	response to chemical	5 out of 106 genes, 4.7%	446 of 6433 genes, 6.9%	YBL055C,HBT1,HAP4,YCK2,OPY2
6281	DNA repair	5 out of 106 genes, 4.7%	256 of 6433 genes, 4%	MCD1,YRA1,DNA2,SNF2,EAF3
6325	chromatin organization	5 out of 106 genes, 4.7%	318 of 6433 genes, 4.9%	SPT7,ELF1,APC5,SNF2,EAF3
51169	nuclear transport	5 out of 106 genes, 4.7%	181 of 6433 genes, 2.8%	YRA1,MLP2,MTR2,RIX7,TEF1
278	mitotic cell cycle	5 out of 106 genes, 4.7%	319 of 6433 genes, 5%	MCD1,ATC1,IRR1,CHS5,OPY2
51186	cofactor metabolic process	5 out of 106 genes, 4.7%	179 of 6433 genes, 2.8%	PAN6,PDC1,HMX1,COQ5,TKL1
6397	mRNA processing	4 out of 106 genes, 3.8%	170 of 6433 genes, 2.6%	LSM4,DBR1,HSH49,YTH1
746	conjugation	4 out of 106 genes, 3.8%	124 of 6433 genes, 1.9%	SPT7,HBT1,CHS5,OPY2
70271	protein complex biogenesis	4 out of 106 genes, 3.8%	293 of 6433 genes, 4.6%	SPT7,SDH6,NCB2,AIP1
6260	DNA replication	4 out of 106 genes, 3.8%	139 of 6433 genes, 2.2%	MCD1,DNA2,SNF2,EAF3
6310	DNA recombination	4 out of 106 genes, 3.8%	185 of 6433 genes, 2.9%	MCD1,IRC8,REC102,SNF2
6970	response to osmotic stress	4 out of 106 genes, 3.8%	92 of 6433 genes, 1.4%	AIP1,SKO1,HAL1,OPY2
45333	cellular respiration	4 out of 106 genes, 3.8%	83 of 6433 genes, 1.3%	YJL045W,HAP4,COQ5,GDS1
15931	nucleobase-containing compound transport	4 out of 106 genes, 3.8%	143 of 6433 genes, 2.2%	YRA1,MLP2,MTR2,TEF1
2181	cytoplasmic translation	4 out of 106 genes, 3.8%	180 of 6433 genes, 2.8%	RPS25A,RPS4A,RPL38,RPL11A
48285	organelle fission	4 out of 106 genes, 3.8%	302 of 6433 genes, 4.7%	MCD1,RCK1,IRR1,REC102
23052	signaling	4 out of 106 genes, 3.8%	245 of 6433 genes, 3.8%	BOI2,LST7,YCK2,OPY2
7010	cytoskeleton organization	3 out of 106 genes, 2.8%	238 of 6433 genes, 3.7%	MLP2,AIP1,MSB4
51726	regulation of cell cycle	3 out of 106 genes, 2.8%	233 of 6433 genes, 3.6%	RCK1,AIP1,OPY2
8380	RNA splicing	3 out of 106 genes, 2.8%	144 of 6433 genes, 2.2%	LSM4,DBR1,HSH49
55085	transmembrane transport	3 out of 106 genes, 2.8%	234 of 6433 genes, 3.6%	AGP1,AQY2,MDH2
6401	RNA catabolic process	3 out of 106 genes, 2.8%	132 of 6433 genes, 2.1%	LSM4,DBR1,POP2
70925	organelle assembly	3 out of 106 genes, 2.8%	135 of 6433 genes, 2.1%	LSM4,RIA1,RPL11A
32196	transposition	3 out of 106 genes, 2.8%	110 of 6433 genes, 1.7%	TEC1,DBR1,RPC40
910	cytokinesis	3 out of 106 genes, 2.8%	84 of 6433 genes, 1.3%	ATC1,CHS5,AIP1
71554	cell wall organization or biogenesis	3 out of 106 genes, 2.8%	198 of 6433 genes, 3.1%	SKN1,PIR1,CHS5
6383	transcription from RNA polymerase III promoter	3 out of 106 genes, 2.8%	41 of 6433 genes, 0.6%	NCB2,TFC8,RPC40
6414	translational elongation	3 out of 106 genes, 2.8%	334 of 6433 genes, 5.2%	TEF1,tD(GUC)G2,SUP7
43934	sporulation	3 out of 106 genes, 2.8%	133 of 6433 genes, 2.1%	VPS13,CHS5,SPS4
7005	mitochondrion organization	3 out of 106 genes, 2.8%	265 of 6433 genes, 4.1%	SDH6,VPS13,RRG8
6354	DNA-templated transcription, elongation	3 out of 106 genes, 2.8%	97 of 6433 genes, 1.5%	ELF1,POP2,EAF3
48193	Golgi vesicle transport	3 out of 106 genes, 2.8%	191 of 6433 genes, 3%	NEO1,BET3,CHS5
6352	DNA-templated transcription, initiation	2 out of 106 genes, 1.9%	73 of 6433 genes, 1.1%	NCB2,TAF7
33043	regulation of organelle organization	2 out of 106 genes, 1.9%	283 of 6433 genes, 4.4%	RCK1,AIP1
6869	lipid transport	2 out of 106 genes, 1.9%	68 of 6433 genes, 1.1%	NEO1,YBT1
6605	protein targeting	2 out of 106 genes, 1.9%	307 of 6433 genes, 4.8%	VPS13,MDH2
16570	histone modification	2 out of 106 genes, 1.9%	114 of 6433 genes, 1.8%	SPT7,EAF3
6486	protein glycosylation	2 out of 106 genes, 1.9%	62 of 6433 genes, 1%	MNN1,MNT2
6629	lipid metabolic process	2 out of 106 genes, 1.9%	296 of 6433 genes, 4.6%	ERG25,SKN1
6468	protein phosphorylation	2 out of 106 genes, 1.9%	197 of 6433 genes, 3.1%	RCK1,YCK2
6520	cellular amino acid metabolic process	2 out of 106 genes, 1.9%	199 of 6433 genes, 3.1%	HIS1,PDC1
902	cell morphogenesis	2 out of 106 genes, 1.9%	29 of 6433 genes, 0.5%	HBT1,YCK2
6979	response to oxidative stress	2 out of 106 genes, 1.9%	105 of 6433 genes, 1.6%	YBL055C,HMX1
7114	cell budding	2 out of 106 genes, 1.9%	58 of 6433 genes, 0.9%	ATC1,BOI2
18193	peptidyl-amino acid modification	2 out of 106 genes, 1.9%	151 of 6433 genes, 2.3%	SPT7,EAF3
42594	response to starvation	2 out of 106 genes, 1.9%	56 of 6433 genes, 0.9%	SNF2,OPY2
54	ribosomal subunit export from nucleus	2 out of 106 genes, 1.9%	46 of 6433 genes, 0.7%	MTR2,RIX7
7059	chromosome segregation	2 out of 106 genes, 1.9%	203 of 6433 genes, 3.2%	MCD1,IRR1
42255	ribosome assembly	2 out of 106 genes, 1.9%	59 of 6433 genes, 0.9%	RIA1,RPL11A
32787	monocarboxylic acid metabolic process	2 out of 106 genes, 1.9%	140 of 6433 genes, 2.2%	PAN6,PDC1
7124	pseudohyphal growth	2 out of 106 genes, 1.9%	74 of 6433 genes, 1.2%	TEC1,DBR1
43543	protein acylation	2 out of 106 genes, 1.9%	66 of 6433 genes, 1.0%	SPT7,EAF3
55086	nucleobase-containing small molecule metabolic process	2 out of 106 genes, 1.9%	198 of 6433 genes, 3.1%	PDC1,TKL1
1403	invasive growth in response to glucose limitation	2 out of 106 genes, 1.9%	59 of 6433 genes, 0.9%	TEC1,SNF2
6897	endocytosis	2 out of 106 genes, 1.9%	97 of 6433 genes, 1.5%	NEO1,YCK2
42273	ribosomal large subunit biogenesis	2 out of 106 genes, 1.9%	104 of 6433 genes, 1.6%	RIX7,RPL11A

## Sheet: Cell componnet
GOID	GO term	Frequency	Genome Frequency	Gene(s)
5737	cytoplasm	63 out of 106 genes, 59.4%	4309 of 6433 genes, 67%	YBL055C,SPT7,AGP1,MCD1,ATC1,PHO92,SDH6,MNN1,LSM4,YIP5,MNT2,RPS25A,LST7,ERG25,YGR130C,YGR168C,PUS6,DNA2,YKE4,IRR1,NEO1,PAN6,MLP2,PET130,YJL045W,IRC8,AIM23,RPS4A,BET3,VPS13,YBT1,FRE6,AQY2,PDC1,HMX1,RPL38,TMA10,CHS5,COQ5,AIP1,MMT1,RIA1,SKO1,YNL208W,RTC4,POP2,MSB4,SMF1,MDH2,GDS1,HAL1,SDD4,TKL1,OPY2,TEF1,NVJ2,RPL11A,YTH1,YPR109W,RRG8,YPR147C,tD(GUC)G2,SUP7
5634	nucleus	36 out of 106 genes, 34%	2208 of 6433 genes, 34.3%	SPT7,TEC1,MCD1,ATC1,YRA1,NCB2,LSM4,DNA2,IRR1,PAN6,MLP2,HAP4,DBR1,ELF1,PIR1,MTR2,RIX7,PDC1,HMX1,TMA10,REC102,MAC1,AIP1,TAF7,SKO1,RTC4,MDH2,APC5,SNF2,HSH49,GDS1,TFC8,SDD4,EAF3,YTH1,RPC40
16020	membrane	28 out of 106 genes, 26.4%	1629 of 6433 genes, 25.3%	AGP1,YDL012C,HBT1,YIP5,MNT2,LST7,ERG25,YGR130C,SKN1,YGR168C,YKE4,NEO1,MLP2,IRC8,TRK1,MTR2,BET3,VPS13,YBT1,FRE6,AQY2,HMX1,MMT1,YCK2,SMF1,MCH5,OPY2,TEF1
12505	endomembrane system	18 out of 106 genes, 17%	977 of 6433 genes, 15.2%	AGP1,MNN1,YIP5,MNT2,ERG25,YKE4,NEO1,MLP2,MTR2,BET3,VPS13,YBT1,AQY2,HMX1,CHS5,OPY2,NVJ2,YPR109W
5575	cellular component unknown	17 out of 106 genes, 16.0%	677 of 6433 genes, 10.5%	ECM8,ICS2,HIS1,RCK1,YGL258W-A,YGL260W,YGL262W,YIL068W-A,KDX1,SRY1,GLG1,YML089C,YOR314W-A,SET6,YPL222C-A,YPR078C,YPR117W
5739	mitochondrion	15 out of 106 genes, 14.2%	1178 of 6433 genes, 18.3%	SPT7,MCD1,SDH6,PUS6,MLP2,PET130,YJL045W,AIM23,VPS13,COQ5,MMT1,YNL208W,GDS1,TEF1,RRG8
5886	plasma membrane	10 out of 106 genes, 9.4%	395 of 6433 genes, 6.1%	AGP1,YDL012C,HBT1,ERG25,TRK1,AQY2,YCK2,SMF1,MCH5,OPY2
5783	endoplasmic reticulum	9 out of 106 genes, 8.5%	615 of 6433 genes, 9.6%	AGP1,ERG25,YKE4,YBT1,AQY2,HMX1,OPY2,NVJ2,YPR109W
5840	ribosome	8 out of 106 genes, 7.5%	357 of 6433 genes, 5.5%	RPS25A,RPS4A,RPL38,TMA10,YNL208W,TEF1,NVJ2,RPL11A
5773	vacuole	8 out of 106 genes, 7.5%	470 of 6433 genes, 7.3%	MNT2,LST7,IRC8,YBT1,FRE6,SMF1,OPY2,TEF1
5794	Golgi apparatus	6 out of 106 genes, 5.7%	199 of 6433 genes, 3.1%	MNN1,YIP5,MNT2,NEO1,BET3,CHS5
30427	site of polarized growth	6 out of 106 genes, 5.7%	262 of 6433 genes, 4.1%	BOI2,CHS5,AIP1,YCK2,POP2,MSB4
5933	cellular bud	5 out of 106 genes, 4.7%	241 of 6433 genes, 3.7%	YDL012C,BOI2,IRC8,YCK2,MSB4
5694	chromosome	5 out of 106 genes, 4.7%	386 of 6433 genes, 6.0%	MCD1,DNA2,IRR1,REC102,EAF3
31410	cytoplasmic vesicle	4 out of 106 genes, 3.8%	237 of 6433 genes, 3.7%	NEO1,BET3,VPS13,CHS5
5730	nucleolus	3 out of 106 genes, 2.8%	329 of 6433 genes, 5.1%	LSM4,RIX7,RPC40
5938	cell cortex	2 out of 106 genes, 1.9%	147 of 6433 genes, 2.3%	AIP1,MSB4
5856	cytoskeleton	2 out of 106 genes, 1.9%	200 of 6433 genes, 3.1%	MLP2,AIP1
