# Supplementary material for: Whole-Genome Analysis of Three Yeast Strains Used for Production of Sherry-Like Wines Revealed Genetic Traits Specific to Flor Yeasts
Source: Front Microbiol. 2018 May 15;9:965. doi: 10.3389/fmicb.2018.00965 (PMC5962777; doi:10.3389/fmicb.2018.00965)
Supplement: Supplementary file 7 [file Table_7.XLS]

## Sheet: Description
	This file contains description of genes with highest number of all types of SNV per gene.
	Sheet "Upstream" - genes with 3 and more SNV im promoter regions
	Sheet "Total" - genes with 5 and more SNV per genomic locus
	Highlighted in grey are genes with unknown functions

## Sheet: Upstream
Gene > Systematic Name	Gene>SNP number	Gene > Standard Name	Gene > Name	Gene > Description
YDR379C-A	7	SDH6		Mitochondrial protein involved in assembly of succinate dehydrogenase; has a role in maturation of the Sdh2p subunit; member of the LYR protein family; mutations in human ortholog SDHAF1 are associated with infantile leukoencephalopathy
YDR381W	4	YRA1	Yeast RNA Annealing protein	Nuclear polyadenylated RNA-binding protein; required for export of poly(A)+ mRNA from the nucleus; proposed to couple mRNA export with 3' end processing via its interactions with Mex67p and Pcf11p; interacts with DBP2; inhibits the helicase activity of Dbp2; functionally redundant with Yra2p, another REF family member
YGL257C	3	MNT2	MaNnosylTransferase	Mannosyltransferase; involved in adding the 4th and 5th mannose residues of O-linked glycans
YGR027C	3	RPS25A	Ribosomal Protein of the Small subunit	Protein component of the small (40S) ribosomal subunit; homologous to mammalian ribosomal protein S25, no bacterial homolog; RPS25A has a paralog, RPS25B, that arose from the whole genome duplication
YGR130C	3			Component of the eisosome with unknown function; GFP-fusion protein localizes to the cytoplasm; specifically phosphorylated in vitro by mammalian diphosphoinositol pentakisphosphate (IP7)
YGR169C	3	PUS6	PseudoUridine Synthase	tRNA:pseudouridine synthase; catalyzes the conversion of uridine to pseudouridine at position 31 in cytoplasmic and mitochondrial tRNAs; mutation of Asp168 to Ala abolishes enzyme activity; not essential for viability
YIL023C	3	YKE4	Yeast ortholog of mouse KE4	Zinc transporter; localizes to the ER; null mutant is sensitive to calcofluor white, leads to zinc accumulation in cytosol; ortholog of the mouse KE4 and member of the ZIP (ZRT, IRT-like Protein) family
YKL149C	6	DBR1	DeBRanching	RNA lariat debranching enzyme; catalyzes debranching of lariat introns formed during pre-mRNA splicing; required for efficient Ty1 transposition; knockdown of human homolog Dbr1 rescues toxicity of RNA-binding proteins TDP-43 and FUS which are implicated in amyotrophic lateral sclerosis (ALS), suggests potential therapeutic target for ALS and related TDP-43 proteinopathies; human homolog DBR1 can…
YKL186C	4	MTR2	Mrna TRansport	mRNA transport regulator; essential nuclear protein; Mex67p and Mtr2p form a mRNA export complex which binds to RNA
YKL218C	3	SRY1	Serine Racemase of Yeast	3-hydroxyaspartate dehydratase; deaminates L-threo-3-hydroxyaspartate to form oxaloacetate and ammonia; required in the presence of hydroxyaspartate; highly similar to mouse serine racemase (Srr) but has no serine racemase activity
YKR068C	3	BET3	Blocked Early in Transport	Core component of transport protein particle (TRAPP) complexes I-III; TRAPP complexes are related multimeric guanine nucleotide-exchange factors for the GTPase Ypt1, regulating ER-Golgi traffic (TRAPPI), intra-Golgi traffic (TRAPPII), endosome-Golgi traffic (TRAPPII and III) and autophagy (TRAPPIII); hydrophilic homodimeric protein that acts in conjunction with SNARE proteins in targeting and fus…
YLL051C	5	FRE6	Ferric REductase	Putative ferric reductase with similarity to Fre2p; expression induced by low iron levels
YLL052C	3	AQY2	AQuaporin from Yeast	Water channel that mediates water transport across cell membranes; only expressed in proliferating cells; controlled by osmotic signals; may be involved in freeze tolerance; disrupted by a stop codon in many S. cerevisiae strains
YLR044C	3	PDC1	Pyruvate DeCarboxylase	Major of three pyruvate decarboxylase isozymes; key enzyme in alcoholic fermentation; decarboxylates pyruvate to acetaldehyde; involved in amino acid catabolism; subject to glucose-, ethanol-, and autoregulation; activated by phosphorylation in response to glucose levels; N-terminally propionylated in vivo
YLR205C	3	HMX1	HeMe oXygenase	ER localized heme oxygenase; involved in heme degradation during iron starvation and in the oxidative stress response; expression is regulated by AFT1 and oxidative stress; relocates to the perinuclear region in the presence of oxidants
YML089C	3			Dubious open reading frame; unlikely to encode a functional protein, based on available experimental and comparative sequence data; expression induced by calcium shortage
YNL208W	5			Protein of unknown function; may interact with ribosomes, based on co-purification experiments; authentic, non-tagged protein is detected in purified mitochondria in high-throughput studies; potential orthologs found in other fungi
YNL254C	4	RTC4	Restriction of Telomere Capping	Protein of unknown function; null mutation suppresses cdc13-1 temperature sensitivity; (GFP)-fusion protein localizes to both the cytoplasm and the nucleus
YOL122C	4	SMF1	Suppressor of Mitochondria import Function	Divalent metal ion transporter; broad specificity for di-valent and tri-valent metals; post-translationally regulated by levels of metal ions; member of the Nramp family of metal transport proteins
YPR023C	3	EAF3	Esa1p-Associated Factor	Component of the Rpd3S histone deacetylase complex; Esa1p-associated factor, nonessential component of the NuA4 acetyltransferase complex, homologous to Drosophila dosage compensation protein MSL3; plays a role in regulating Ty1 transposition
YPR074C	3	TKL1	TransKetoLase	Transketolase; catalyzes conversion of xylulose-5-phosphate and ribose-5-phosphate to sedoheptulose-7-phosphate and glyceraldehyde-3-phosphate in the pentose phosphate pathway; needed for synthesis of aromatic amino acids; TKL1 has a paralog, TKL2, that arose from the whole genome duplication
YPR078C	3			Putative protein of unknown function; possible role in DNA metabolism and/or in genome stability; expression is heat-inducible
YPR091C	3	NVJ2	Nucleus-Vacuole Junction	Lipid-binding ER protein, enriched at nucleus-vacuolar junctions (NVJ); may be involved in sterol metabolism or signaling at the NVJ; contains a synaptotagmin-like-mitochondrial-lipid binding protein (SMP) domain; binds phosphatidylinositols and other lipids in a large-scale study; may interact with ribosomes, based on co-purification experiments
YPR102C	3	RPL11A	Ribosomal Protein of the Large subunit	Ribosomal 60S subunit protein L11A; expressed at twice the level of Rpl11Bp; involved in ribosomal assembly; depletion causes degradation of 60S proteins and RNA; homologous to mammalian ribosomal protein L11 and bacterial L5; RPL11A has a paralog, RPL11B, that arose from the whole genome duplication
YPR117W	3			Putative protein of unknown function

## Sheet: Total
Gene > Systematic Name	Gene>SNP number	Gene > Standard Name	Gene > Name	Gene > Description
YBR063C	5			Putative protein of unknown function; YBR063C is not an essential gene
YDR345C	6	HXT3	HeXose Transporter	Low affinity glucose transporter of the major facilitator superfamily; expression is induced in low or high glucose conditions; HXT3 has a paralog, HXT5, that arose from the whole genome duplication
YDR372C	5	VPS74	Vacuolar Protein Sorting	Golgi phosphatidylinositol-4-kinase effector and PtdIns4P sensor; interacts with the cytosolic domains of cis and medial glycosyltransferases, and in the PtdIns4P-bound state mediates the targeting of these enzymes to the Golgi; interacts with the catalytic domain of Sac1p, the major cellular PtdIns4P phosphatase, to direct dephosphosphorylation of the Golgi pool of PtdIns4P; tetramerization requ…
YDR379C-A	9	SDH6		Mitochondrial protein involved in assembly of succinate dehydrogenase; has a role in maturation of the Sdh2p subunit; member of the LYR protein family; mutations in human ortholog SDHAF1 are associated with infantile leukoencephalopathy
YDR379W	9	RGA2	Rho GTPase Activating Protein	GTPase-activating protein for polarity-establishment protein Cdc42p; implicated in control of septin organization, pheromone response, and haploid invasive growth; regulated by Pho85p and Cdc28p; RGA2 has a paralog, RGA1, that arose from the whole genome duplication
YDR381W	6	YRA1	Yeast RNA Annealing protein	Nuclear polyadenylated RNA-binding protein; required for export of poly(A)+ mRNA from the nucleus; proposed to couple mRNA export with 3' end processing via its interactions with Mex67p and Pcf11p; interacts with DBP2; inhibits the helicase activity of Dbp2; functionally redundant with Yra2p, another REF family member
YGL257C	5	MNT2	MaNnosylTransferase	Mannosyltransferase; involved in adding the 4th and 5th mannose residues of O-linked glycans
YHR164C	7	DNA2	DNA synthesis defective	Tripartite DNA replication factor; single-stranded DNA-dependent ATPase, ATP-dependent nuclease, helicase; tracking protein for flap cleavage during Okazaki fragment maturation; involved in DNA repair/processing of meiotic DNA double strand breaks; component of telomeric chromatin with cell-cycle dependent localization; required for telomerase-dependent telomere synthesis; forms nuclear foci upon…
YIL053W	5	GPP1	Glycerol-3-Phosphate Phosphatase	Constitutively expressed DL-glycerol-3-phosphate phosphatase; also known as glycerol-1-phosphatase; involved in glycerol biosynthesis, induced in response to both anaerobic and osmotic stress; GPP1 has a paralog, GPP2, that arose from the whole genome duplication
YIL109C	8	SEC24	SECretory	Component of the Sec23p-Sec24p heterodimer of the COPII vesicle coat; required for cargo selection during vesicle formation in ER to Golgi transport; homologous to Sfb3p; SEC24 has a paralog, SFB2, that arose from the whole genome duplication
YIL135C	5	VHS2	Viable in a Hal3 Sit4 background	Regulator of septin dynamics; involved in the regulation of septin dynamics at bud neck after mitotic entry, likely by stabilizing septin structure; regulated at post-translational level by cell cycle dependent phosphorylation; likely phosphorylated by Cdc28p and dephosphorylated by Cdc14p before cytokinesis; high-copy suppressor of synthetic lethality of sis2 sit4 double mutant; VHS2 has a paral…
YKL149C	8	DBR1	DeBRanching	RNA lariat debranching enzyme; catalyzes debranching of lariat introns formed during pre-mRNA splicing; required for efficient Ty1 transposition; knockdown of human homolog Dbr1 rescues toxicity of RNA-binding proteins TDP-43 and FUS which are implicated in amyotrophic lateral sclerosis (ALS), suggests potential therapeutic target for ALS and related TDP-43 proteinopathies; human homolog DBR1 can…
YKL191W	9	DPH2	DiPHthamide	Protein required for synthesis of diphthamide; required along with Dph1p, Kti11p, Jjj3p, and Dph5p; diphthamide is a modified histidine residue of translation elongation factor 2 (Eft1p or Eft2p); may act in a complex with Dph1p and Kti11p
YKL194C	11	MST1	Mitochondrial aminoacyl-tRNA Synthetase, Threonine	Mitochondrial threonyl-tRNA synthetase; aminoacylates both the canonical threonine tRNA tT(UGU)Q1 and the unusual threonine tRNA tT(UAG)Q2 in vitro; lacks a typical editing domain, but has pre-transfer editing activity stimulated by the unusual tRNA-Thr
YKL205W	10	LOS1	Loss Of Suppression	Nuclear pore protein; involved in nuclear export of pre-tRNA and in re-export of mature tRNAs after their retrograde import from the cytoplasm; deletion mutation extends replicative lifespan, as does exclusion of Los1p from the nucleus in response to caloric restriction
YKL215C	5	OXP1	OXoProlinase	5-oxoprolinase; enzyme is ATP-dependent and functions as a dimer; similar to mouse Oplah gene; green fluorescent protein (GFP)-fusion protein localizes to the cytoplasm; protein abundance increases in response to DNA replication stress
YKL218C	15	SRY1	Serine Racemase of Yeast	3-hydroxyaspartate dehydratase; deaminates L-threo-3-hydroxyaspartate to form oxaloacetate and ammonia; required in the presence of hydroxyaspartate; highly similar to mouse serine racemase (Srr) but has no serine racemase activity
YKL219W	8	COS9	COnserved Sequence	Endosomal protein involved in turnover of plasma membrane proteins; member of the DUP380 subfamily of conserved, often subtelomeric COS genes; required for the multivesicular vesicle body sorting pathway that internalizes plasma membrane proteins for degradation; Cos proteins provide ubiquitin in trans for nonubiquitinated cargo proteins
YKR054C	5	DYN1	DYNein	Cytoplasmic heavy chain dynein; microtubule motor protein; member of the AAA+ protein family, required for anaphase spindle elongation; involved in spindle assembly, chromosome movement, and spindle orientation during cell division, targeted to microtubule tips by Pac1p; motility along microtubules inhibited by She1p
YLL040C	9	VPS13	Vacuolar Protein Sorting	Protein involved in prospore membrane morphogenesis; peripheral membrane protein that localizes to the prospore membrane and at numerous membrane contact sites; involved in sporulation, vacuolar protein sorting, prospore membrane formation during sporulation, and protein-Golgi retention; required for mitochondrial integrity; contains a PH-like domain; homologous to human CHAC and COH1 which are i…
YLL048C	7	YBT1	Yeast Bile Transporter	Transporter of the ATP-binding cassette (ABC) family; involved in bile acid transport; negative regulator of vacuole fusion; regulates release of lumenal Ca2+ stores; similar to mammalian bile transporters; YBT1 has a paralog, VMR1, that arose from the whole genome duplication
YLL051C	12	FRE6	Ferric REductase	Putative ferric reductase with similarity to Fre2p; expression induced by low iron levels
YLR196W	11	PWP1	Periodic tryptophan (W) Protein	Protein with WD-40 repeats involved in rRNA processing; associates with trans-acting ribosome biogenesis factors; similar to beta-transducin superfamily
YLR430W	7	SEN1	Splicing ENdonuclease	ATP-dependent 5' to 3' RNA/DNA and DNA helicase; subunit of the exosome-associated Nrd1p complex that mediates 3' end formation of snRNAs, snoRNAs, CUTs and some mRNAs; helicase-independent role in transcription-coupled repair; coordinates replication with transcription, associating with moving forks and preventing errors that occur when forks encounter transcribed regions; homolog of Senataxin, …
YMR190C	5	SGS1	Slow Growth Suppressor	RecQ family nucleolar DNA helicase; role in genome integrity maintenance, chromosome synapsis, meiotic joint molecule/crossover formation; stimulates activity of Top3p; rapidly lost in response to rapamycin in Rrd1p-dependent manner; forms nuclear foci upon DNA replication stress; yeast SGS1 complements mutations in human homolog BLM implicated in Bloom syndrome; also similar to human WRN implica…
YNL154C	7	YCK2	Yeast Casein Kinase	Palmitoylated plasma membrane-bound casein kinase I (CK1) isoform; shares redundant functions with Yck1p in morphogenesis, proper septin assembly, endocytic trafficking, and glucose sensing; stabilized by Sod1p binding in the presence of glucose and oxygen, causing glucose repression of respiratory metabolism; involved in the phosphorylation and regulation of glucose sensor Rgt2p; YCK2 has a para…
YNL208W	5			Protein of unknown function; may interact with ribosomes, based on co-purification experiments; authentic, non-tagged protein is detected in purified mitochondria in high-throughput studies; potential orthologs found in other fungi
YNL262W	6	POL2	POLymerase	Catalytic subunit of DNA polymerase (II) epsilon; a chromosomal DNA replication polymerase that exhibits processivity and proofreading exonuclease activity; participates in leading-strand synthesis during DNA replication; also involved in DNA synthesis during DNA repair; interacts extensively with Mrc1p
YNR050C	5	LYS9	LYSine requiring	Saccharopine dehydrogenase (NADP+, L-glutamate-forming); catalyzes the formation of saccharopine from alpha-aminoadipate 6-semialdehyde, the seventh step in lysine biosynthesis pathway; exhibits genetic and physical interactions with TRM112
YOL063C	5	CRT10	Constitutive RNR Transcription regulators	Protein involved in transcriptional regulation of RNR2 and RNR3; expression of the gene is induced by DNA damage and null mutations confer increased resistance to hydroxyurea; N-terminal region has a leucine repeat and a WD40 repeat
YOL122C	10	SMF1	Suppressor of Mitochondria import Function	Divalent metal ion transporter; broad specificity for di-valent and tri-valent metals; post-translationally regulated by levels of metal ions; member of the Nramp family of metal transport proteins
YOL125W	7	TRM13	TRna Methyltransferase	2'-O-methyltransferase; responsible for modification of tRNA at position 4; C-terminal domain has similarity to Rossmann-fold (RFM) superfamily of RNA methyltransferases
YOR353C	6	SOG2		Key component of the RAM signaling network; required for proper cell morphogenesis and cell separation after mitosis
YPL164C	9	MLH3	MutL Homolog	Protein involved in DNA mismatch repair and meiotic recombination; involved in crossing-over during meiotic recombination; forms a complex with Mlh1p; mammalian homolog is implicated mammalian microsatellite instability
YPL165C	8	SET6	SET domain-containing	SET domain protein of unknown function; deletion heterozygote is sensitive to compounds that target ergosterol biosynthesis, may be involved in compound availability
YPR015C	5			Putative zinc finger transcription factor; binds DNA in sequence-specific manner; overexpression causes a cell cycle delay or arrest
YPR075C	6	OPY2	Overproduction-induced Pheromone-resistant Yeast	Integral membrane protein that acts as a membrane anchor for Ste50p; involved in the signaling branch of the high-osmolarity glycerol (HOG) pathway and as a regulator of the filamentous growth pathway; overproduction blocks cell cycle arrest in the presence of mating pheromone; relocalizes from vacuole to plasma membrane upon DNA replication stress
YPR078C	8			Putative protein of unknown function; possible role in DNA metabolism and/or in genome stability; expression is heat-inducible
YPR079W	8	MRL1	Mannose 6-phosphate Receptor Like	Membrane protein; has similarity to mammalian mannose-6-phosphate receptors; possibly functions as a sorting receptor in the delivery of vacuolar hydrolases; protein abundance increases in response to DNA replication stress
