# Supplementary material for: Whole-Genome Analysis of Three Yeast Strains Used for Production of Sherry-Like Wines Revealed Genetic Traits Specific to Flor Yeasts
Source: Front Microbiol. 2018 May 15;9:965. doi: 10.3389/fmicb.2018.00965 (PMC5962777; doi:10.3389/fmicb.2018.00965)
Supplement: Supplementary file 8 [file Table_8.XLS]

## Sheet: Description
	This file contains a lists of ORFs with their description and data for GO slim mapping data for 39 genes with highest number of flor-yeast specific SNP per gene.
		Highlighted in grey are genes for unknown proteins
		Highlighted in pink are rows with GO terms enriched in this set (at least 2 genes per row) compared to reference genome.
		Highlighted in blue are rows with GO terms enriched in reference genome compared to this set (at least 2 genes per row)

## Sheet: Total
Gene > Systematic Name	Gene>SNP number	Gene > Standard Name	Gene > Name	Gene > Description
YBR063C	5			Putative protein of unknown function; YBR063C is not an essential gene
YDR345C	6	HXT3	HeXose Transporter	Low affinity glucose transporter of the major facilitator superfamily; expression is induced in low or high glucose conditions; HXT3 has a paralog, HXT5, that arose from the whole genome duplication
YDR372C	5	VPS74	Vacuolar Protein Sorting	Golgi phosphatidylinositol-4-kinase effector and PtdIns4P sensor; interacts with the cytosolic domains of cis and medial glycosyltransferases, and in the PtdIns4P-bound state mediates the targeting of these enzymes to the Golgi; interacts with the catalytic domain of Sac1p, the major cellular PtdIns4P phosphatase, to direct dephosphosphorylation of the Golgi pool of PtdIns4P; tetramerization requ…
YDR379C-A	9	SDH6		Mitochondrial protein involved in assembly of succinate dehydrogenase; has a role in maturation of the Sdh2p subunit; member of the LYR protein family; mutations in human ortholog SDHAF1 are associated with infantile leukoencephalopathy
YDR379W	9	RGA2	Rho GTPase Activating Protein	GTPase-activating protein for polarity-establishment protein Cdc42p; implicated in control of septin organization, pheromone response, and haploid invasive growth; regulated by Pho85p and Cdc28p; RGA2 has a paralog, RGA1, that arose from the whole genome duplication
YDR381W	6	YRA1	Yeast RNA Annealing protein	Nuclear polyadenylated RNA-binding protein; required for export of poly(A)+ mRNA from the nucleus; proposed to couple mRNA export with 3' end processing via its interactions with Mex67p and Pcf11p; interacts with DBP2; inhibits the helicase activity of Dbp2; functionally redundant with Yra2p, another REF family member
YGL257C	5	MNT2	MaNnosylTransferase	Mannosyltransferase; involved in adding the 4th and 5th mannose residues of O-linked glycans
YHR164C	7	DNA2	DNA synthesis defective	Tripartite DNA replication factor; single-stranded DNA-dependent ATPase, ATP-dependent nuclease, helicase; tracking protein for flap cleavage during Okazaki fragment maturation; involved in DNA repair/processing of meiotic DNA double strand breaks; component of telomeric chromatin with cell-cycle dependent localization; required for telomerase-dependent telomere synthesis; forms nuclear foci upon…
YIL053W	5	GPP1	Glycerol-3-Phosphate Phosphatase	Constitutively expressed DL-glycerol-3-phosphate phosphatase; also known as glycerol-1-phosphatase; involved in glycerol biosynthesis, induced in response to both anaerobic and osmotic stress; GPP1 has a paralog, GPP2, that arose from the whole genome duplication
YIL109C	8	SEC24	SECretory	Component of the Sec23p-Sec24p heterodimer of the COPII vesicle coat; required for cargo selection during vesicle formation in ER to Golgi transport; homologous to Sfb3p; SEC24 has a paralog, SFB2, that arose from the whole genome duplication
YIL135C	5	VHS2	Viable in a Hal3 Sit4 background	Regulator of septin dynamics; involved in the regulation of septin dynamics at bud neck after mitotic entry, likely by stabilizing septin structure; regulated at post-translational level by cell cycle dependent phosphorylation; likely phosphorylated by Cdc28p and dephosphorylated by Cdc14p before cytokinesis; high-copy suppressor of synthetic lethality of sis2 sit4 double mutant; VHS2 has a paral…
YKL149C	8	DBR1	DeBRanching	RNA lariat debranching enzyme; catalyzes debranching of lariat introns formed during pre-mRNA splicing; required for efficient Ty1 transposition; knockdown of human homolog Dbr1 rescues toxicity of RNA-binding proteins TDP-43 and FUS which are implicated in amyotrophic lateral sclerosis (ALS), suggests potential therapeutic target for ALS and related TDP-43 proteinopathies; human homolog DBR1 can…
YKL191W	9	DPH2	DiPHthamide	Protein required for synthesis of diphthamide; required along with Dph1p, Kti11p, Jjj3p, and Dph5p; diphthamide is a modified histidine residue of translation elongation factor 2 (Eft1p or Eft2p); may act in a complex with Dph1p and Kti11p
YKL194C	11	MST1	Mitochondrial aminoacyl-tRNA Synthetase, Threonine	Mitochondrial threonyl-tRNA synthetase; aminoacylates both the canonical threonine tRNA tT(UGU)Q1 and the unusual threonine tRNA tT(UAG)Q2 in vitro; lacks a typical editing domain, but has pre-transfer editing activity stimulated by the unusual tRNA-Thr
YKL205W	10	LOS1	Loss Of Suppression	Nuclear pore protein; involved in nuclear export of pre-tRNA and in re-export of mature tRNAs after their retrograde import from the cytoplasm; deletion mutation extends replicative lifespan, as does exclusion of Los1p from the nucleus in response to caloric restriction
YKL215C	5	OXP1	OXoProlinase	5-oxoprolinase; enzyme is ATP-dependent and functions as a dimer; similar to mouse Oplah gene; green fluorescent protein (GFP)-fusion protein localizes to the cytoplasm; protein abundance increases in response to DNA replication stress
YKL218C	15	SRY1	Serine Racemase of Yeast	3-hydroxyaspartate dehydratase; deaminates L-threo-3-hydroxyaspartate to form oxaloacetate and ammonia; required in the presence of hydroxyaspartate; highly similar to mouse serine racemase (Srr) but has no serine racemase activity
YKL219W	8	COS9	COnserved Sequence	Endosomal protein involved in turnover of plasma membrane proteins; member of the DUP380 subfamily of conserved, often subtelomeric COS genes; required for the multivesicular vesicle body sorting pathway that internalizes plasma membrane proteins for degradation; Cos proteins provide ubiquitin in trans for nonubiquitinated cargo proteins
YKR054C	5	DYN1	DYNein	Cytoplasmic heavy chain dynein; microtubule motor protein; member of the AAA+ protein family, required for anaphase spindle elongation; involved in spindle assembly, chromosome movement, and spindle orientation during cell division, targeted to microtubule tips by Pac1p; motility along microtubules inhibited by She1p
YLL040C	9	VPS13	Vacuolar Protein Sorting	Protein involved in prospore membrane morphogenesis; peripheral membrane protein that localizes to the prospore membrane and at numerous membrane contact sites; involved in sporulation, vacuolar protein sorting, prospore membrane formation during sporulation, and protein-Golgi retention; required for mitochondrial integrity; contains a PH-like domain; homologous to human CHAC and COH1 which are i…
YLL048C	7	YBT1	Yeast Bile Transporter	Transporter of the ATP-binding cassette (ABC) family; involved in bile acid transport; negative regulator of vacuole fusion; regulates release of lumenal Ca2+ stores; similar to mammalian bile transporters; YBT1 has a paralog, VMR1, that arose from the whole genome duplication
YLL051C	12	FRE6	Ferric REductase	Putative ferric reductase with similarity to Fre2p; expression induced by low iron levels
YLR196W	11	PWP1	Periodic tryptophan (W) Protein	Protein with WD-40 repeats involved in rRNA processing; associates with trans-acting ribosome biogenesis factors; similar to beta-transducin superfamily
YLR430W	7	SEN1	Splicing ENdonuclease	ATP-dependent 5' to 3' RNA/DNA and DNA helicase; subunit of the exosome-associated Nrd1p complex that mediates 3' end formation of snRNAs, snoRNAs, CUTs and some mRNAs; helicase-independent role in transcription-coupled repair; coordinates replication with transcription, associating with moving forks and preventing errors that occur when forks encounter transcribed regions; homolog of Senataxin, …
YMR190C	5	SGS1	Slow Growth Suppressor	RecQ family nucleolar DNA helicase; role in genome integrity maintenance, chromosome synapsis, meiotic joint molecule/crossover formation; stimulates activity of Top3p; rapidly lost in response to rapamycin in Rrd1p-dependent manner; forms nuclear foci upon DNA replication stress; yeast SGS1 complements mutations in human homolog BLM implicated in Bloom syndrome; also similar to human WRN implica…
YNL154C	7	YCK2	Yeast Casein Kinase	Palmitoylated plasma membrane-bound casein kinase I (CK1) isoform; shares redundant functions with Yck1p in morphogenesis, proper septin assembly, endocytic trafficking, and glucose sensing; stabilized by Sod1p binding in the presence of glucose and oxygen, causing glucose repression of respiratory metabolism; involved in the phosphorylation and regulation of glucose sensor Rgt2p; YCK2 has a para…
YNL208W	5			Protein of unknown function; may interact with ribosomes, based on co-purification experiments; authentic, non-tagged protein is detected in purified mitochondria in high-throughput studies; potential orthologs found in other fungi
YNL262W	6	POL2	POLymerase	Catalytic subunit of DNA polymerase (II) epsilon; a chromosomal DNA replication polymerase that exhibits processivity and proofreading exonuclease activity; participates in leading-strand synthesis during DNA replication; also involved in DNA synthesis during DNA repair; interacts extensively with Mrc1p
YNR050C	5	LYS9	LYSine requiring	Saccharopine dehydrogenase (NADP+, L-glutamate-forming); catalyzes the formation of saccharopine from alpha-aminoadipate 6-semialdehyde, the seventh step in lysine biosynthesis pathway; exhibits genetic and physical interactions with TRM112
YOL063C	5	CRT10	Constitutive RNR Transcription regulators	Protein involved in transcriptional regulation of RNR2 and RNR3; expression of the gene is induced by DNA damage and null mutations confer increased resistance to hydroxyurea; N-terminal region has a leucine repeat and a WD40 repeat
YOL122C	10	SMF1	Suppressor of Mitochondria import Function	Divalent metal ion transporter; broad specificity for di-valent and tri-valent metals; post-translationally regulated by levels of metal ions; member of the Nramp family of metal transport proteins
YOL125W	7	TRM13	TRna Methyltransferase	2'-O-methyltransferase; responsible for modification of tRNA at position 4; C-terminal domain has similarity to Rossmann-fold (RFM) superfamily of RNA methyltransferases
YOR353C	6	SOG2		Key component of the RAM signaling network; required for proper cell morphogenesis and cell separation after mitosis
YPL164C	9	MLH3	MutL Homolog	Protein involved in DNA mismatch repair and meiotic recombination; involved in crossing-over during meiotic recombination; forms a complex with Mlh1p; mammalian homolog is implicated mammalian microsatellite instability
YPL165C	8	SET6	SET domain-containing	SET domain protein of unknown function; deletion heterozygote is sensitive to compounds that target ergosterol biosynthesis, may be involved in compound availability
YPR015C	5			Putative zinc finger transcription factor; binds DNA in sequence-specific manner; overexpression causes a cell cycle delay or arrest
YPR075C	6	OPY2	Overproduction-induced Pheromone-resistant Yeast	Integral membrane protein that acts as a membrane anchor for Ste50p; involved in the signaling branch of the high-osmolarity glycerol (HOG) pathway and as a regulator of the filamentous growth pathway; overproduction blocks cell cycle arrest in the presence of mating pheromone; relocalizes from vacuole to plasma membrane upon DNA replication stress
YPR078C	8			Putative protein of unknown function; possible role in DNA metabolism and/or in genome stability; expression is heat-inducible
YPR079W	8	MRL1	Mannose 6-phosphate Receptor Like	Membrane protein; has similarity to mammalian mannose-6-phosphate receptors; possibly functions as a sorting receptor in the delivery of vacuolar hydrolases; protein abundance increases in response to DNA replication stress

## Sheet: Cell component
GOID	GO term	Frequency	Genome Frequency	Gene(s)
5737	cytoplasm	26 out of 39 genes, 66.7%	4309 of 6433 genes, 67%	VPS74,SDH6,RGA2,MNT2,DNA2,GPP1,SEC24,VHS2,DPH2,MST1,LOS1,OXP1,COS9,DYN1,VPS13,YBT1,FRE6,PWP1,SEN1,YNL208W,LYS9,SMF1,TRM13,SOG2,OPY2,MRL1
16020	membrane	12 out of 39 genes, 30.8%	1629 of 6433 genes, 25.3%	HXT3,VPS74,MNT2,SEC24,LOS1,COS9,VPS13,YBT1,FRE6,YCK2,SMF1,OPY2
5634	nucleus	12 out of 39 genes, 30.8%	2208 of 6433 genes, 34.3%	VPS74,YRA1,DNA2,GPP1,DBR1,LOS1,PWP1,SEN1,SGS1,POL2,TRM13,MLH3
12505	endomembrane system	8 out of 39 genes, 20.5%	977 of 6433 genes, 15.2%	VPS74,MNT2,SEC24,COS9,VPS13,YBT1,OPY2,MRL1
5575	cellular component unknown	6 out of 39 genes, 15.4%	677 of 6433 genes, 10.5%	YBR063C,SRY1,CRT10,SET6,YPR015C,YPR078C
5773	vacuole	6 out of 39 genes, 15.4%	470 of 6433 genes, 7.3%	MNT2,SEC24,YBT1,FRE6,SMF1,OPY2
5739	mitochondrion	5 out of 39 genes, 12.8%	1178 of 6433 genes, 18.3%	SDH6,MST1,LOS1,VPS13,YNL208W
31410	cytoplasmic vesicle	4 out of 39 genes, 10.3%	237 of 6433 genes, 3.7%	SEC24,COS9,VPS13,MRL1
5886	plasma membrane	4 out of 39 genes, 10.3%	395 of 6433 genes, 6.1%	HXT3,YCK2,SMF1,OPY2
5694	chromosome	4 out of 39 genes, 10.3%	386 of 6433 genes, 6.0%	DNA2,SEN1,SGS1,POL2
30427	site of polarized growth	3 out of 39 genes, 7.7%	262 of 6433 genes, 4.1%	RGA2,YCK2,SOG2
5933	cellular bud	3 out of 39 genes, 7.7%	241 of 6433 genes, 3.7%	RGA2,YCK2,SOG2
5783	endoplasmic reticulum	2 out of 39 genes, 5.1%	615 of 6433 genes, 9.6%	YBT1,OPY2
5794	Golgi apparatus	2 out of 39 genes, 5.1%	199 of 6433 genes, 3.1%	VPS74,MNT2
5938	cell cortex	2 out of 39 genes, 5.1%	147 of 6433 genes, 2.3%	RGA2,DYN1
5856	cytoskeleton	2 out of 39 genes, 5.1%	200 of 6433 genes, 3.1%	RGA2,DYN1
5730	nucleolus	2 out of 39 genes, 5.1%	329 of 6433 genes, 5.1%	PWP1,SGS1

## Sheet: Biological process
GOID	GO term	Frequency	Genome Frequency	Gene(s)
6974	cellular response to DNA damage stimulus	6 out of 39 genes, 15.4%	307 of 6433 genes, 4.8%	YRA1,DNA2,SEN1,SGS1,POL2,MLH3
6281	DNA repair	6 out of 39 genes, 15.4%	256 of 6433 genes, 4%	YRA1,DNA2,SEN1,SGS1,POL2,MLH3
278	mitotic cell cycle	5 out of 39 genes, 12.8%	319 of 6433 genes, 5%	VHS2,DYN1,SGS1,POL2,OPY2
23052	signaling	5 out of 39 genes, 12.8%	245 of 6433 genes, 3.8%	VPS74,RGA2,YCK2,SOG2,OPY2
8150	biological process unknown	5 out of 39 genes, 12.8%	1133 of 6433 genes, 17.6%	YBR063C,YNL208W,SET6,YPR015C,YPR078C
6260	DNA replication	4 out of 39 genes, 10.3%	139 of 6433 genes, 2.2%	DNA2,SEN1,SGS1,POL2
48285	organelle fission	4 out of 39 genes, 10.3%	302 of 6433 genes, 4.7%	DYN1,SGS1,POL2,MLH3
51321	meiotic cell cycle	4 out of 39 genes, 10.3%	282 of 6433 genes, 4.4%	DNA2,VPS13,SGS1,MLH3
7010	cytoskeleton organization	3 out of 39 genes, 7.7%	238 of 6433 genes, 3.7%	RGA2,VHS2,DYN1
51726	regulation of cell cycle	3 out of 39 genes, 7.7%	233 of 6433 genes, 3.6%	SGS1,POL2,OPY2
7059	chromosome segregation	3 out of 39 genes, 7.7%	203 of 6433 genes, 3.2%	DYN1,SGS1,POL2
42221	response to chemical	3 out of 39 genes, 7.7%	446 of 6433 genes, 6.9%	VPS74,YCK2,OPY2
6811	ion transport	3 out of 39 genes, 7.7%	263 of 6433 genes, 4.1%	YBT1,FRE6,SMF1
6310	DNA recombination	3 out of 39 genes, 7.7%	185 of 6433 genes, 2.9%	SGS1,POL2,MLH3
6397	mRNA processing	2 out of 39 genes, 5.1%	170 of 6433 genes, 2.6%	DBR1,SEN1
15931	nucleobase-containing compound transport	2 out of 39 genes, 5.1%	143 of 6433 genes, 2.2%	YRA1,LOS1
7005	mitochondrion organization	2 out of 39 genes, 5.1%	265 of 6433 genes, 4.1%	SDH6,VPS13
6366	transcription from RNA polymerase II promoter	2 out of 39 genes, 5.1%	476 of 6433 genes, 7.4%	SEN1,CRT10
8033	tRNA processing	2 out of 39 genes, 5.1%	109 of 6433 genes, 1.7%	SEN1,TRM13
6605	protein targeting	2 out of 39 genes, 5.1%	307 of 6433 genes, 4.8%	COS9,VPS13
6520	cellular amino acid metabolic process	2 out of 39 genes, 5.1%	199 of 6433 genes, 3.1%	MST1,LYS9
16197	endosomal transport	2 out of 39 genes, 5.1%	102 of 6433 genes, 1.6%	COS9,VPS13
6364	rRNA processing	2 out of 39 genes, 5.1%	311 of 6433 genes, 4.8%	PWP1,SEN1
48193	Golgi vesicle transport	2 out of 39 genes, 5.1%	191 of 6433 genes, 3%	VPS74,SEC24
51169	nuclear transport	2 out of 39 genes, 5.1%	181 of 6433 genes, 2.8%	YRA1,LOS1
6873	cellular ion homeostasis	2 out of 39 genes, 5.1%	128 of 6433 genes, 2%	FRE6,SMF1
32200	telomere organization	2 out of 39 genes, 5.1%	78 of 6433 genes, 1.2%	DNA2,SGS1
6970	response to osmotic stress	2 out of 39 genes, 5.1%	92 of 6433 genes, 1.4%	GPP1,OPY2
other	other	3 out of 39 genes, 7.7%		OXP1,SRY1,MRL1

## Sheet: Molecular function
GOID	GO term	Frequency	Genome Frequency	Gene(s)
3674	molecular function unknown	13 out of 39 genes, 33.3%	1931 of 6433 genes, 30.0%	YBR063C,SDH6,VHS2,DPH2,COS9,VPS13,PWP1,YNL208W,CRT10,SOG2,SET6,OPY2,YPR078C
16787	hydrolase activity	10 out of 39 genes, 25.6%	875 of 6433 genes, 13.6%	DNA2,GPP1,DBR1,OXP1,DYN1,YBT1,SEN1,SGS1,POL2,MLH3
16887	ATPase activity	6 out of 39 genes, 15.4%	265 of 6433 genes, 4.1%	DNA2,DYN1,YBT1,SEN1,SGS1,MLH3
3723	RNA binding	4 out of 39 genes, 10.3%	845 of 6433 genes, 13.1%	YRA1,LOS1,SEN1,POL2
16740	transferase activity	4 out of 39 genes, 10.3%	833 of 6433 genes, 12.9%	MNT2,YCK2,POL2,TRM13
4386	helicase activity	3 out of 39 genes, 7.7%	86 of 6433 genes, 1.3%	DNA2,SEN1,SGS1
22857	transmembrane transporter activity	3 out of 39 genes, 7.7%	320 of 6433 genes, 5%	HXT3,YBT1,SMF1
4518	nuclease activity	3 out of 39 genes, 7.7%	138 of 6433 genes, 2.1%	DNA2,DBR1,POL2
19899	enzyme binding	2 out of 39 genes, 5.1%	71 of 6433 genes, 1.1%	VPS74,LOS1
3729	mRNA binding	2 out of 39 genes, 5.1%	172 of 6433 genes, 2.7%	SEN1,POL2
16491	oxidoreductase activity	2 out of 39 genes, 5.1%	281 of 6433 genes, 4.4%	FRE6,LYS9
3677	DNA binding	2 out of 39 genes, 5.1%	390 of 6433 genes, 6.1%	POL2,YPR015C
43167	ion binding	2 out of 39 genes, 5.1%	192 of 6433 genes, 3%	VPS74,DYN1
30234	enzyme regulator activity	2 out of 39 genes, 5.1%	234 of 6433 genes, 3.6%	RGA2,YRA1
other	other	2 out of 39 genes, 5.1%		SEC24,MRL1
